# Supplementary material for: A computational platform to maintain and migrate manual functional annotations for BioCyc databases
Source: BMC Syst Biol. 2014 Oct 12;8:115. doi: 10.1186/s12918-014-0115-1 (PMC4203924; doi:10.1186/s12918-014-0115-1)
Supplement: Additional file 1 — Examples of file formats. This file contains examples of the “Lisp-format” and the “spreadsheet format” file formats accepted by the Pathway Tools import utility. [file 12918_2014_115_MOESM1_ESM.zip]

Archive with 3 entries (3 files):
- example lisp formatted file
- example spreadsheet formatted file
- README.txt
