# Supplementary material for: A computational platform to maintain and migrate manual functional annotations for BioCyc databases
Source: BMC Syst Biol. 2014 Oct 12;8:115. doi: 10.1186/s12918-014-0115-1 (PMC4203924; doi:10.1186/s12918-014-0115-1)
Supplement: Additional file 1 — Examples of file formats. This file contains examples of the “Lisp-format” and the “spreadsheet format” file formats accepted by the Pathway Tools import utility. [file 12918_2014_115_MOESM1_ESM.zip › example lisp formatted file]

(|ingraham| NIL (
(OCELOT-GFP::PARENTS |People|)
(COMMON-NAME "John L. Ingraham")
(AFFILIATIONS O0-3)
(:CREATION-DATE 3362408116)
(FIRST-NAME "John")
(MIDDLE-NAME "L")
(LAST-NAME "Ingraham")
(EMAIL "jingrah1@earthlink.net")
(LOGIN-ACCOUNT |jingraham|)
(CREDITED-FOR GLYCOLYSIS) )
NIL)

(O0-3 NIL (
(OCELOT-GFP::PARENTS |Organizations|)
(AFFILIATES |ingraham|)
(:CREATION-DATE 3362408116)
(COMMON-NAME "University of California, Davis")
(ABBREV-NAME "UC Davis")
(CREDITED-FOR GLYCOLYSIS) )
NIL)

(ORG-5993 T (
(OCELOT-GFP::PARENTS TAX-3702)
(RANK |strain|)
(SYNONYMS "Arabidopsis thaliana col")
(STRAIN-NAME "col")
(COMMON-NAME "Arabidopsis thaliana")
(:CREATION-DATE 3410025276) )
NIL)

(TAX-3702 T (
(OCELOT-GFP::PARENTS TAX-3701)
(DBLINKS (NCBI-TAXONOMY-DB "3702" NIL |pkarp| 3557057201 NIL NIL))
(:CREATION-DATE 3557057188)
(SYNONYMS "thale-cress" "thale cress" "mouse-ear cress"
 "Arabidopsis thaliana (L.) Heynh.")
(COMMON-NAME "Arabidopsis thaliana")
(RANK |species|) )
NIL)

(TAX-3701 T (
(OCELOT-GFP::PARENTS TAX-980083)
(DBLINKS (NCBI-TAXONOMY-DB "3701" NIL |pkarp| 3557057202 NIL NIL))
(:CREATION-DATE 3557057116)
(SYNONYMS "Cardaminopsis Hayek" "Cardaminopsis" "Arabidopsis Heynh.")
(COMMON-NAME "Arabidopsis")
(RANK |genus|) )
NIL)

(TAX-980083 T (
(OCELOT-GFP::PARENTS TAX-3700)
(DBLINKS (NCBI-TAXONOMY-DB "980083" NIL |pkarp| 3557057202 NIL NIL))
(:CREATION-DATE 3557057116)
(COMMON-NAME "Camelineae")
(RANK |tribe|) )
NIL)

(TAX-3700 T (
(OCELOT-GFP::PARENTS TAX-3699)
(DBLINKS (NCBI-TAXONOMY-DB "3700" NIL |pkarp| 3557057202 NIL NIL))
(:CREATION-DATE 3557057043)
(SYNONYMS "mustard family" "Cruciferae" "Brassicaceae Burnett, 1835")
(COMMON-NAME "Brassicaceae")
(RANK |family|) )
NIL)

(TAX-3699 T (
(OCELOT-GFP::PARENTS TAX-91836)
(DBLINKS (NCBI-TAXONOMY-DB "3699" NIL |pkarp| 3557057202 NIL NIL))
(:CREATION-DATE 3557057017)
(SYNONYMS "Capparales")
(COMMON-NAME "Brassicales")
(RANK |order|) )
NIL)

(TAX-91836 T (
(OCELOT-GFP::PARENTS TAX-71275)
(DBLINKS (NCBI-TAXONOMY-DB "91836" NIL |dreher| 3566676060 NIL NIL))
(:CREATION-DATE 3557057017)
(COMMON-NAME "malvids")
(RANK |no rank|) )
NIL)

(TAX-71275 T (
(OCELOT-GFP::PARENTS TAX-91827)
(DBLINKS (NCBI-TAXONOMY-DB "71275" NIL |caspi| 3567789149 NIL NIL))
(:CREATION-DATE 3557057015)
(COMMON-NAME "rosids")
(RANK |subclass|) )
NIL)

(TAX-91827 T (
(OCELOT-GFP::PARENTS TAX-71240)
(DBLINKS (NCBI-TAXONOMY-DB "91827" NIL |caspi| 3567789149 NIL NIL))
(:CREATION-DATE 3557057011)
(COMMON-NAME "core eudicotyledons")
(SYNONYMS "core eudicots")
(RANK |no rank|) )
NIL)

(TAX-71240 T (
(OCELOT-GFP::PARENTS TAX-3398)
(DBLINKS (NCBI-TAXONOMY-DB "71240" NIL |caspi| 3567789149 NIL NIL))
(:CREATION-DATE 3557057011)
(COMMON-NAME "eudicotyledons")
(SYNONYMS "eudicots")
(RANK |no rank|) )
NIL)

(TAX-3398 T (
(OCELOT-GFP::PARENTS TAX-58024)
(DBLINKS (NCBI-TAXONOMY-DB "3398" NIL |caspi| 3567789149 NIL NIL))
(:CREATION-DATE 3557057009)
(COMMON-NAME "Magnoliophyta")
(SYNONYMS "flowering plants" "angiosperms" "Angiospermae")
(RANK |no rank|) )
NIL)

(TAX-58024 T (
(OCELOT-GFP::PARENTS TAX-78536)
(DBLINKS (NCBI-TAXONOMY-DB "58024" NIL |caspi| 3567789149 NIL NIL))
(:CREATION-DATE 3557057009)
(SYNONYMS "seed plants")
(COMMON-NAME "Spermatophyta")
(RANK |no rank|) )
NIL)

(TAX-78536 T (
(OCELOT-GFP::PARENTS TAX-58023)
(DBLINKS (NCBI-TAXONOMY-DB "78536" NIL |caspi| 3567789149 NIL NIL))
(:CREATION-DATE 3557057009)
(SYNONYMS "euphyllophytes")
(COMMON-NAME "Euphyllophyta")
(RANK |no rank|) )
NIL)

(TAX-58023 T (
(OCELOT-GFP::PARENTS TAX-3193)
(DBLINKS (NCBI-TAXONOMY-DB "58023" NIL |caspi| 3567789149 NIL NIL))
(:CREATION-DATE 3557057009)
(SYNONYMS "vascular plants")
(COMMON-NAME "Tracheophyta")
(RANK |no rank|) )
NIL)

(TAX-3193 T (
(OCELOT-GFP::PARENTS TAX-131221)
(DBLINKS (NCBI-TAXONOMY-DB "3193" NIL |caspi| 3567789149 NIL NIL))
(:CREATION-DATE 3557057009)
(SYNONYMS "plants" "land plants" "higher plants")
(COMMON-NAME "Embryophyta")
(MITOCHONDRIAL-GENETIC-CODE 1)
(RANK |no rank|) )
NIL)

(TAX-131221 T (
(OCELOT-GFP::PARENTS TAX-35493)
(DBLINKS (NCBI-TAXONOMY-DB "131221" NIL |caspi| 3567789149 NIL NIL))
(:CREATION-DATE 3557057009)
(COMMON-NAME "Streptophytina")
(SYNONYMS "charophyte/embryophyte group" "Charophyta/Embryophyta group")
(RANK |no rank|) )
NIL)

(TAX-35493 T (
(OCELOT-GFP::PARENTS TAX-33090)
(DBLINKS (NCBI-TAXONOMY-DB "35493" NIL |caspi| 3567789149 NIL NIL))
(:CREATION-DATE 3557057009)
(SYNONYMS "Streptophyta Bremer 1985")
(COMMON-NAME "Streptophyta")
(RANK |phylum|) )
NIL)

(TAX-33090 T (
(OCELOT-GFP::PARENTS TAX-2759)
(DBLINKS (NCBI-TAXONOMY-DB "33090" NIL |caspi| 3567789149 NIL NIL))
(:CREATION-DATE 3557057008)
(COMMON-NAME "Viridiplantae")
(SYNONYMS "green plants" "chlorophyte/embryophyte group"
 "Viridiplantae Cavalier-Smith 1981" "Chlorophyta/Embryophyta group"
 "Chlorobionta Bremer 1985" "Chlorobionta")
(RANK |kingdom|) )
NIL)

(TAX-2759 T (
(OCELOT-GFP::PARENTS TAX-131567)
(DBLINKS (NCBI-TAXONOMY-DB "2759" NIL |caspi| 3568063053 NIL NIL))
(:CREATION-DATE 3557057007)
(COMMON-NAME "Eukaryota")
(SYNONYMS "eukaryotes" "eucaryotes" "Eukaryotae" "Eukarya" "Eucaryotae"
 "Eucarya")
(MITOCHONDRIAL-GENETIC-CODE 1)
(GENETIC-CODE 1)
(RANK |superkingdom|) )
NIL)

(TAX-131567 T (
(OCELOT-GFP::PARENTS TAX-1)
(DBLINKS (NCBI-TAXONOMY-DB "131567" NIL |caspi| 3568063053 NIL NIL))
(:CREATION-DATE 3557056870)
(COMMON-NAME "cellular organisms")
(SYNONYMS "biota")
(RANK |no rank|) )
NIL)

(TAX-1 T (
(OCELOT-GFP::PARENTS |Organisms|)
(DBLINKS (NCBI-TAXONOMY-DB "1" NIL |caspi| 3568063053 NIL NIL))
(:CREATION-DATE 3557056870)
(COMMON-NAME "root")
(SYNONYMS "all")
(MITOCHONDRIAL-GENETIC-CODE 0)
(GENETIC-CODE 1)
(RANK |no rank|)
(SCHEMA? NIL) )
NIL)

(TAX-511145 T (
(OCELOT-GFP::PARENTS TAX-83333)
(CITATIONS "18974181")
(COMMENT
 "EcoCyc is a model-organism database for <i>Escherichia coli</i> K-12 MG1655.  For more information, see URL EcoCyc.org.

The <i>E. coli</i> genome sequence used in EcoCyc is GenBank accession number U00096.2.  Despite the
involvement of EcoCyc staff in ongoing updates to the U00096 record, some annotation differences may
be found between U00096 and EcoCyc, such as due to recent updates to EcoCyc.
")
(DBLINKS (NCBI-TAXONOMY-DB "511145" NIL |pkarp| 3557057201 NIL NIL))
(:CREATION-DATE 3557057068)
(STRAIN-NAME "K-12 substr. MG1655")
(COMMON-NAME "Escherichia coli")
(SYNONYMS "Escherichia coli str. K-12 substr. MG1655"
 "Escherichia coli strain MG1655" "Escherichia coli str. MG1655"
 "Escherichia coli str. K12 substr. MG1655" "Escherichia coli MG1655")
(RANK |strain|) )
NIL)

(TAX-83333 T (
(OCELOT-GFP::PARENTS TAX-562)
(DBLINKS (NCBI-TAXONOMY-DB "83333" NIL |pkarp| 3557057201 NIL NIL))
(:CREATION-DATE 3557057068)
(STRAIN-NAME "K-12")
(SYNONYMS "Escherichia coli K-12" "Escherichia coli K12")
(COMMON-NAME "Escherichia coli")
(RANK |strain|) )
NIL)

(TAX-562 T (
(OCELOT-GFP::PARENTS TAX-561)
(DBLINKS (NCBI-TAXONOMY-DB "562" NIL |pkarp| 3557057202 NIL NIL))
(:CREATION-DATE 3557056899)
(COMMON-NAME "Escherichia coli")
(SYNONYMS "bacterium E3"
 "Escherichia coli (Migula 1895) Castellani and Chalmers 1919"
 "Enterococcus coli" "Bacterium coli commune" "Bacterium coli"
 "Bacillus coli"
 "\"Bacterium coli\" (Migula 1895) Lehmann and Neumann 1896"
 "\"Bacterium coli commune\" Escherich 1885"
 "\"Bacillus coli\" Migula 1895")
(RANK |species|) )
NIL)

(TAX-561 T (
(OCELOT-GFP::PARENTS TAX-543)
(DBLINKS (NCBI-TAXONOMY-DB "561" NIL |pkarp| 3557057202 NIL NIL))
(:CREATION-DATE 3557056897)
(SYNONYMS "Escherichia Castellani and Chalmers 1919")
(COMMON-NAME "Escherichia")
(RANK |genus|) )
NIL)

(TAX-543 T (
(OCELOT-GFP::PARENTS TAX-91347)
(DBLINKS (NCBI-TAXONOMY-DB "543" NIL |pkarp| 3557057202 NIL NIL))
(:CREATION-DATE 3557056893)
(COMMON-NAME "Enterobacteriaceae")
(SYNONYMS "Enterobacteriaceae Rahn 1937"
 "Enterobacteriaceae (ex Rahn 1937) Ewing et al. 1980, fam. nov., nom. rev."
 "Enterobacteraceae (ex Lapage 1979) Lapage 1982, fam. nov., nom. rev."
 "Enterobacteraceae")
(RANK |family|) )
NIL)

(TAX-91347 T (
(OCELOT-GFP::PARENTS TAX-1236)
(DBLINKS (NCBI-TAXONOMY-DB "91347" NIL |pkarp| 3557057202 NIL NIL))
(:CREATION-DATE 3557056892)
(COMMON-NAME "Enterobacteriales")
(SYNONYMS "enterobacteria" "Enterobacteriaceae group"
 "Enterobacteriaceae and related endosymbionts" "Enterobacteriales")
(RANK |order|) )
NIL)

(TAX-1236 T (
(OCELOT-GFP::PARENTS TAX-1224)
(DBLINKS (NCBI-TAXONOMY-DB "1236" NIL |paley| 3564327414 NIL NIL))
(:CREATION-DATE 3557056871)
(SYNONYMS "gamma subgroup" "gamma subdivision" "gamma proteobacteria"
 "g-proteobacteria" "gamma proteos"
 "Purple bacteria, gamma subdivision"
 "Proteobacteria gamma subdivision"
 "Gammaproteobacteria Garrity et al. 2005")
(COMMON-NAME "Gammaproteobacteria")
(RANK |class|) )
NIL)

(TAX-1224 T (
(OCELOT-GFP::PARENTS TAX-2)
(DBLINKS (NCBI-TAXONOMY-DB "1224" NIL |caspi| 3565812067 NIL NIL))
(:CREATION-DATE 3557056871)
(SYNONYMS "purple photosynthetic bacteria and relatives"
 "purple photosynthetic bacteria" "purple non-sulfur bacteria"
 "purple bacteria and relatives" "purple bacteria" "proteobacteria"
 "not Proteobacteria Cavalier-Smith 2002"
 "Proteobacteria [class] Stackebrandt et al. 1988"
 "Proteobacteria Garrity et al. 2005")
(COMMON-NAME "Proteobacteria")
(RANK |phylum|) )
NIL)

(TAX-2 T (
(OCELOT-GFP::PARENTS TAX-131567)
(DBLINKS (NCBI-TAXONOMY-DB "2" NIL |caspi| 3567793609 NIL NIL))
(:CREATION-DATE 3557056870)
(SYNONYMS "not Bacteria Haeckel 1894" "eubacteria" "bacteria")
(COMMON-NAME "Bacteria")
(MITOCHONDRIAL-GENETIC-CODE 0)
(GENETIC-CODE 11)
(RANK |superkingdom|) )
NIL)

(TAX-272634 T (
(OCELOT-GFP::PARENTS TAX-2104)
(DBLINKS (NCBI-TAXONOMY-DB "272634" NIL |pkarp| 3557057201 NIL NIL))
(:CREATION-DATE 3557057069)
(STRAIN-NAME "M129")
(COMMON-NAME "Mycoplasma pneumoniae")
(SYNONYMS "Mycoplasma pneumoniae M129"
 "Mycoplasma pneumoniae strain M129" "Mycoplasma pneumoniae str. M129"
 "Mycoplasma pneumoniae ATCC 29342")
(RANK |strain|) )
NIL)

(TAX-2104 T (
(OCELOT-GFP::PARENTS TAX-2093)
(DBLINKS (NCBI-TAXONOMY-DB "2104" NIL |pkarp| 3557057201 NIL NIL))
(:CREATION-DATE 3557057069)
(COMMON-NAME "Mycoplasma pneumoniae")
(SYNONYMS "Schizoplasma pneumoniae"
 "Mycoplasma pneumoniae Somerson et al. 1963"
 "Filterable agent of primary atypical pneumonia"
 "\"Schizoplasma pneumoniae\" (Somerson et al. 1963) Furness et al. 1968"
 "\"Filterable agent of primary atypical pneumonia\" Eaton et al. 1944")
(RANK |species|) )
NIL)

(TAX-2093 T (
(OCELOT-GFP::PARENTS TAX-2092)
(DBLINKS (NCBI-TAXONOMY-DB "2093" NIL |pkarp| 3557057202 NIL NIL))
(:CREATION-DATE 3557057042)
(COMMON-NAME "Mycoplasma")
(SYNONYMS "Pleuropneumonia" "Mycoplasma Nowak 1929"
 "Haemobartonella Tyzzer and Weinman 1939 (Approved Lists 1980)"
 "Haemobartonella" "Eperythrozoon Schilling 1928 (Approved Lists 1980)"
 "Eperythrozoon" "Bovimyces" "Borrelomyces" "Asteromyces"
 "Asterococcus" "\"Pleuropneumonia\" Tulasne and Brisou 1955"
 "\"Bovimyces\" Sabin 1941" "\"Borrelomyces\" Turner 1935"
 "\"Asteromyces\" Wroblewski 1931"
 "\"Asterococcus\" Borrel et al. 1910")
(RANK |genus|) )
NIL)

(TAX-2092 T (
(OCELOT-GFP::PARENTS TAX-2085)
(DBLINKS (NCBI-TAXONOMY-DB "2092" NIL |pkarp| 3557057202 NIL NIL))
(:CREATION-DATE 3557057041)
(COMMON-NAME "Mycoplasmataceae")
(SYNONYMS "Pleuropneumoniaceae" "Parasitaceae"
 "Mycoplasmataceae Freundt 1955 (Approved Lists 1980) emend. Tully et al. 1993"
 "Borrelomycetaceae" "\"Pleuropneumoniaceae\" Tulasne and Brisou 1955"
 "\"Parasitaceae\" Sabin 1941" "\"Borrelomycetaceae\" Turner 1935")
(RANK |family|) )
NIL)

(TAX-2085 T (
(OCELOT-GFP::PARENTS TAX-31969)
(DBLINKS (NCBI-TAXONOMY-DB "2085" NIL |pkarp| 3557057202 NIL NIL))
(:CREATION-DATE 3557057041)
(COMMON-NAME "Mycoplasmatales")
(SYNONYMS "The Mycoplasmas" "Pleuropneumoniales" "Paramycetales"
 "Mycoplasmatales Freundt 1955 (Approved Lists 1980) emend. Tully et al. 1993"
 "Mycoplasmas" "Mollicutales" "Borrelomycetales"
 "\"Pleuropneumoniales\" Tulasne and Brisou 1955"
 "\"Paramycetales\" Sabin 1941" "\"Mollicutales\" Edward 1955"
 "\"Borrelomycetales\" Turner 1935")
(GENETIC-CODE 4)
(RANK |order|) )
NIL)

(TAX-31969 T (
(OCELOT-GFP::PARENTS TAX-544448)
(DBLINKS (NCBI-TAXONOMY-DB "31969" NIL |pkarp| 3557057202 NIL NIL))
(:CREATION-DATE 3557057041)
(COMMON-NAME "Mollicutes")
(SYNONYMS "mycoplasmas" "Paramycetes"
 "Mycoplasmas and walled relatives"
 "Mollicutes Edward and Freundt 1967" "\"Paramycetes\" Sabin 1941")
(RANK |class|) )
NIL)

(TAX-544448 T (
(OCELOT-GFP::PARENTS TAX-2)
(DBLINKS (NCBI-TAXONOMY-DB "544448" NIL |pkarp| 3557057202 NIL NIL))
(:CREATION-DATE 3557057041)
(SYNONYMS "Tenericutes Murray 1984")
(COMMON-NAME "Tenericutes")
(RANK |phylum|) )
NIL)

(TAX-3988 T (
(OCELOT-GFP::PARENTS TAX-3987)
(DBLINKS (NCBI-TAXONOMY-DB "3988" NIL |pkarp| 3557057201 NIL NIL))
(:CREATION-DATE 3557057107)
(SYNONYMS "castor bean" "Ricinus sanguineus hort. ex Groenl."
 "Ricinus sanguineus" "Ricinus communis L.")
(COMMON-NAME "Ricinus communis")
(RANK |species|) )
NIL)

(TAX-3987 T (
(OCELOT-GFP::PARENTS TAX-235880)
(DBLINKS (NCBI-TAXONOMY-DB "3987" NIL |pkarp| 3557057201 NIL NIL))
(:CREATION-DATE 3557057107)
(COMMON-NAME "Ricinus")
(RANK |genus|) )
NIL)

(TAX-235880 T (
(OCELOT-GFP::PARENTS TAX-235629)
(DBLINKS (NCBI-TAXONOMY-DB "235880" NIL |pkarp| 3557057201 NIL NIL))
(:CREATION-DATE 3557057107)
(COMMON-NAME "Acalypheae")
(RANK |tribe|) )
NIL)

(TAX-235629 T (
(OCELOT-GFP::PARENTS TAX-3977)
(DBLINKS (NCBI-TAXONOMY-DB "235629" NIL |pkarp| 3557057201 NIL NIL))
(:CREATION-DATE 3557057107)
(COMMON-NAME "Acalyphoideae")
(RANK |subfamily|) )
NIL)

(TAX-3977 T (
(OCELOT-GFP::PARENTS TAX-3646)
(DBLINKS (NCBI-TAXONOMY-DB "3977" NIL |dreher| 3567458740 NIL NIL))
(:CREATION-DATE 3557057041)
(SYNONYMS "spurge family")
(COMMON-NAME "Euphorbiaceae")
(RANK |family|) )
NIL)

(TAX-3646 T (
(OCELOT-GFP::PARENTS TAX-91835)
(DBLINKS (NCBI-TAXONOMY-DB "3646" NIL |dreher| 3567458740 NIL NIL))
(:CREATION-DATE 3557057015)
(COMMON-NAME "Malpighiales")
(RANK |order|) )
NIL)

(TAX-91835 T (
(OCELOT-GFP::PARENTS TAX-71275)
(DBLINKS (NCBI-TAXONOMY-DB "91835" NIL |caspi| 3567789149 NIL NIL))
(:CREATION-DATE 3557057015)
(COMMON-NAME "fabids")
(SYNONYMS "eurosids I")
(RANK |no rank|) )
NIL)

(TAX-3562 T (
(OCELOT-GFP::PARENTS TAX-3561)
(DBLINKS (NCBI-TAXONOMY-DB "3562" NIL |pkarp| 3557057201 NIL NIL))
(:CREATION-DATE 3557057099)
(COMMON-NAME "Spinacia oleracea")
(SYNONYMS "spinach" "Spinacia oleracea L." "Spinacea oleracea")
(RANK |species|) )
NIL)

(TAX-3561 T (
(OCELOT-GFP::PARENTS TAX-3563)
(DBLINKS (NCBI-TAXONOMY-DB "3561" NIL |pkarp| 3557057201 NIL NIL))
(:CREATION-DATE 3557057099)
(COMMON-NAME "Spinacia")
(SYNONYMS "Spinacia L." "Spinacea")
(RANK |genus|) )
NIL)

(TAX-3563 T (
(OCELOT-GFP::PARENTS TAX-3524)
(DBLINKS (NCBI-TAXONOMY-DB "3563" NIL |pkarp| 3557057202 NIL NIL))
(:CREATION-DATE 3557057011)
(SYNONYMS "goosefoot family" "amaranth family")
(COMMON-NAME "Amaranthaceae")
(RANK |family|) )
NIL)

(TAX-3524 T (
(OCELOT-GFP::PARENTS TAX-91827)
(DBLINKS (NCBI-TAXONOMY-DB "3524" NIL |hartmut| 3558961207 NIL NIL))
(:CREATION-DATE 3557057011)
(SYNONYMS "Centrospermae")
(COMMON-NAME "Caryophyllales")
(RANK |order|) )
NIL)

(TAX-4577 T (
(OCELOT-GFP::PARENTS TAX-4575)
(DBLINKS (NCBI-TAXONOMY-DB "4577" NIL |pkarp| 3557057202 NIL NIL))
(:CREATION-DATE 3557057058)
(SYNONYMS "maize" "Zea mays var. japonica" "Zea mays L.")
(COMMON-NAME "Zea mays")
(RANK |species|) )
NIL)

(TAX-4575 T (
(OCELOT-GFP::PARENTS TAX-147429)
(DBLINKS (NCBI-TAXONOMY-DB "4575" NIL |pkarp| 3557057202 NIL NIL))
(:CREATION-DATE 3557057058)
(COMMON-NAME "Zea")
(SYNONYMS "Zea L." "Euchlaena")
(RANK |genus|) )
NIL)

(TAX-147429 T (
(OCELOT-GFP::PARENTS TAX-147369)
(DBLINKS (NCBI-TAXONOMY-DB "147429" NIL |pkarp| 3557057202 NIL NIL))
(:CREATION-DATE 3557057010)
(SYNONYMS "Andropogoneae Dumort., 1824")
(COMMON-NAME "Andropogoneae")
(RANK |tribe|) )
NIL)

(TAX-147369 T (
(OCELOT-GFP::PARENTS TAX-147370)
(DBLINKS (NCBI-TAXONOMY-DB "147369" NIL |pkarp| 3557057202 NIL NIL))
(:CREATION-DATE 3557057010)
(COMMON-NAME "Panicoideae")
(SYNONYMS "Panicoideae Link, 1827" "Centothecoideae")
(RANK |subfamily|) )
NIL)

(TAX-147370 T (
(OCELOT-GFP::PARENTS TAX-4479)
(DBLINKS (NCBI-TAXONOMY-DB "147370" NIL |pkarp| 3557057202 NIL NIL))
(:CREATION-DATE 3557057010)
(COMMON-NAME "PACMAD clade")
(RANK |no rank|) )
NIL)

(TAX-4479 T (
(OCELOT-GFP::PARENTS TAX-38820)
(DBLINKS (NCBI-TAXONOMY-DB "4479" NIL |pkarp| 3557057202 NIL NIL))
(:CREATION-DATE 3557057010)
(COMMON-NAME "Poaceae")
(SYNONYMS "grass family" "Gramineae")
(RANK |family|) )
NIL)

(TAX-38820 T (
(OCELOT-GFP::PARENTS TAX-4734)
(DBLINKS (NCBI-TAXONOMY-DB "38820" NIL |pkarp| 3557057202 NIL NIL))
(:CREATION-DATE 3557057010)
(COMMON-NAME "Poales")
(RANK |order|) )
NIL)

(TAX-4734 T (
(OCELOT-GFP::PARENTS TAX-4447)
(DBLINKS (NCBI-TAXONOMY-DB "4734" NIL |pkarp| 3557057202 NIL NIL))
(:CREATION-DATE 3557057010)
(COMMON-NAME "commelinids")
(SYNONYMS "Commeliniflorae" "Commelinidae")
(RANK |subclass|) )
NIL)

(TAX-4447 T (
(OCELOT-GFP::PARENTS TAX-3398)
(DBLINKS (NCBI-TAXONOMY-DB "4447" NIL |dreher| 3566675169 NIL NIL))
(:CREATION-DATE 3557057010)
(SYNONYMS "monocotyledons" "monocots" "Monocotyledoneae")
(COMMON-NAME "Liliopsida")
(RANK |class|) )
NIL)

(TAX-559292 T (
(OCELOT-GFP::PARENTS TAX-4932)
(DBLINKS (NCBI-TAXONOMY-DB "559292" NIL |pkarp| 3557057201 NIL NIL))
(:CREATION-DATE 3557057071)
(STRAIN-NAME "S288c")
(SYNONYMS "Saccharomyces cerevisiae S288c")
(COMMON-NAME "Saccharomyces cerevisiae")
(RANK |strain|) )
NIL)

(TAX-4932 T (
(OCELOT-GFP::PARENTS TAX-4930)
(DBLINKS (NCBI-TAXONOMY-DB "4932" NIL |pkarp| 3557057202 NIL NIL))
(:CREATION-DATE 3557057071)
(COMMON-NAME "Saccharomyces cerevisiae")
(SYNONYMS "yeast" "lager beer yeast" "brewers yeast" "bakers yeast"
 "Saccharomyces uvarum var. melibiosus" "Saccharomyces oviformis"
 "Saccharomyces italicus" "Saccharomyces capensis" "Candida robusta")
(RANK |species|) )
NIL)

(TAX-4930 T (
(OCELOT-GFP::PARENTS TAX-4893)
(DBLINKS (NCBI-TAXONOMY-DB "4930" NIL |pkarp| 3557057202 NIL NIL))
(:CREATION-DATE 3557057071)
(COMMON-NAME "Saccharomyces")
(SYNONYMS "Pachytichospora")
(RANK |genus|) )
NIL)

(TAX-4893 T (
(OCELOT-GFP::PARENTS TAX-4892)
(DBLINKS (NCBI-TAXONOMY-DB "4893" NIL |pkarp| 3557057202 NIL NIL))
(:CREATION-DATE 3557057026)
(COMMON-NAME "Saccharomycetaceae")
(RANK |family|) )
NIL)

(TAX-4892 T (
(OCELOT-GFP::PARENTS TAX-4891)
(DBLINKS (NCBI-TAXONOMY-DB "4892" NIL |pkarp| 3557057202 NIL NIL))
(:CREATION-DATE 3557057023)
(COMMON-NAME "Saccharomycetales")
(SYNONYMS "budding yeasts" "Endomycetales")
(RANK |order|) )
NIL)

(TAX-4891 T (
(OCELOT-GFP::PARENTS TAX-147537)
(DBLINKS (NCBI-TAXONOMY-DB "4891" NIL |fulcher| 3558973214 NIL NIL))
(:CREATION-DATE 3557057023)
(COMMON-NAME "Saccharomycetes")
(SYNONYMS "Hemiascomycetes")
(MITOCHONDRIAL-GENETIC-CODE 3)
(RANK |class|) )
NIL)

(TAX-147537 T (
(OCELOT-GFP::PARENTS TAX-716545)
(DBLINKS (NCBI-TAXONOMY-DB "147537" NIL |fulcher| 3558973214 NIL NIL))
(:CREATION-DATE 3557057023)
(COMMON-NAME "Saccharomycotina")
(RANK |subphylum|) )
NIL)

(TAX-716545 T (
(OCELOT-GFP::PARENTS TAX-4890)
(DBLINKS (NCBI-TAXONOMY-DB "716545" NIL |caspi| 3563609369 NIL NIL))
(:CREATION-DATE 3557057023)
(COMMON-NAME "saccharomyceta")
(RANK |no rank|) )
NIL)

(TAX-4890 T (
(OCELOT-GFP::PARENTS TAX-451864)
(DBLINKS (NCBI-TAXONOMY-DB "4890" NIL |caspi| 3563609369 NIL NIL))
(:CREATION-DATE 3557057023)
(SYNONYMS "sac fungi" "ascomycetes")
(COMMON-NAME "Ascomycota")
(RANK |phylum|) )
NIL)

(TAX-451864 T (
(OCELOT-GFP::PARENTS TAX-4751)
(DBLINKS (NCBI-TAXONOMY-DB "451864" NIL |caspi| 3563609369 NIL NIL))
(:CREATION-DATE 3557057023)
(COMMON-NAME "Dikarya")
(RANK |subkingdom|) )
NIL)

(TAX-4751 T (
(OCELOT-GFP::PARENTS TAX-33154)
(DBLINKS (NCBI-TAXONOMY-DB "4751" NIL |caspi| 3563609369 NIL NIL))
(:CREATION-DATE 3557057023)
(SYNONYMS "fungi")
(COMMON-NAME "Fungi")
(MITOCHONDRIAL-GENETIC-CODE 4)
(RANK |kingdom|) )
NIL)

(TAX-33154 T (
(OCELOT-GFP::PARENTS TAX-2759)
(DBLINKS (NCBI-TAXONOMY-DB "33154" NIL |caspi| 3568063053 NIL NIL))
(:CREATION-DATE 3557057019)
(COMMON-NAME "Opisthokonta")
(SYNONYMS "opisthokonts" "Opisthokonta Cavalier-Smith 1987"
 "Fungi/Metazoa group")
(RANK |no rank|) )
NIL)

(TAX-3708 T (
(OCELOT-GFP::PARENTS TAX-3705)
(DBLINKS (NCBI-TAXONOMY-DB "3708" NIL |pkarp| 3557057201 NIL NIL))
(:CREATION-DATE 3557057099)
(SYNONYMS "rapeseeds" "rape" "oilseed rape" "Brassica napus L.")
(COMMON-NAME "Brassica napus")
(RANK |species|) )
NIL)

(TAX-3705 T (
(OCELOT-GFP::PARENTS TAX-981071)
(DBLINKS (NCBI-TAXONOMY-DB "3705" NIL |pkarp| 3557057202 NIL NIL))
(:CREATION-DATE 3557057099)
(SYNONYMS "Brassica L.")
(COMMON-NAME "Brassica")
(RANK |genus|) )
NIL)

(TAX-981071 T (
(OCELOT-GFP::PARENTS TAX-3700)
(DBLINKS (NCBI-TAXONOMY-DB "981071" NIL |pkarp| 3557057202 NIL NIL))
(:CREATION-DATE 3557057099)
(COMMON-NAME "Brassiceae")
(RANK |tribe|) )
NIL)

(|Small-Molecule-Reactions| T (
(OCELOT-GFP::PARENTS |Reactions-Classified-By-Substrate|)
(COMMENT "Reactions in which all participants are small molecules.")
(:CREATION-DATE 3359921549) )
NIL)

(|Reactions-Classified-By-Substrate| T (
(OCELOT-GFP::PARENTS |Reactions|)
(COMMENT
 "This class is the root of an ontology in which reactions are classified according to
the class of their substrates.  This classification scheme is orthogonal to the
classification by conversion type, that is, reactions will have parents in both
ontologies.
")
(:CREATION-DATE 3359921547) )
NIL)

(|Chemical-Reactions| T (
(OCELOT-GFP::PARENTS |Simple-Reactions|)
(SCHEMA? T)
(COMMENT
 "Chemical-Reactions are those for which at least one substrate molecule is chemically modified,
meaning that either a chemical bond (covalent, ionic or coodination) is formed and/or broken,
or that a redox modification has occurred.
")
(:CREATION-DATE 3359921548) )
NIL)

(|Simple-Reactions| T (
(OCELOT-GFP::PARENTS |Reactions-Classified-By-Conversion-Type|)
(SCHEMA? T)
(COMMENT
 "An instance of this class should be a single reaction involving only a small number of defined participants, 
in contrast to large complicated processes that can be better classified under the Complex-Processes
class (e.g., transcription or translation).  Simple-Reactions should be considered indivisible at the current level of abstraction,
but it is possible to define a decomposition of a simple reaction into a lower level set of sub-reactions, that
exist at a different level of abstraction.  Simple-Reactions are therefore simple in comparison to
Complex-Processes, not because they cannot be decomposed.
")
(:CREATION-DATE 3359921547) )
NIL)

(|Reactions-Classified-By-Conversion-Type| T (
(OCELOT-GFP::PARENTS |Reactions|)
(COMMENT
 "This class is the root of an ontology in which reactions are classified by the type of 
transition that occurs, whether by a change in covalent bonding, by a  weak binding interaction,
or via a complex multistep process, etc.  This reaction ontology is orthogonal to the classification 
of reactions by substrate classes, that is, many reactions will have parents in both ontologies.
")
(:CREATION-DATE 3359921546) )
NIL)

(PEPDEPHOS-RXN NIL (
(OCELOT-GFP::PARENTS |Small-Molecule-Reactions| |Chemical-Reactions|)
(EC-NUMBER EC-2.7.1.40)
(ATOM-MAPPINGS
 (:NO-HYDROGEN-ENCODING
  (0 1 2 3 4 5 6 7 8 9 10 11 12 13 14 15 16 34 33 32 20 21 17 18 22 23
   19 24 36 26 25 27 28 29 35 31 30)
  (((ADP 0 26) (PHOSPHO-ENOL-PYRUVATE 27 36))
   ((ATP 0 30) (PYRUVATE 31 36)))))
(REACTION-DIRECTION REVERSIBLE)
(RIGHT PROTON PHOSPHO-ENOL-PYRUVATE ADP)
(LEFT PYRUVATE ATP)
(DBLINKS (RHEA "18157" RELATED-TO |kothari| 3571881826 NIL NIL)
 (LIGAND-RXN "R00200" NIL |taltman| 3459474592 NIL NIL)
 (UNIPROT "Q7M034" RELATED-TO |green| 3381008081 NIL NIL)
 (UNIPROT "P11979" RELATED-TO |green| 3381008081 NIL NIL)
 (UNIPROT "P11980" RELATED-TO |green| 3381008081 NIL NIL)
 (UNIPROT "Q07637" RELATED-TO |paley| 3439827038 NIL NIL)
 (UNIPROT "P34038" RELATED-TO |green| 3381008081 NIL NIL)
 (UNIPROT "P43924" RELATED-TO |green| 3381008081 NIL NIL)
 (UNIPROT "Q57572" RELATED-TO |green| 3381008081 NIL NIL)
 (UNIPROT "P0AD61" RELATED-TO |paley| 3439827039 NIL NIL)
 (UNIPROT "P19680" RELATED-TO |green| 3381008081 NIL NIL)
 (UNIPROT "Q9PIB0" RELATED-TO |green| 3381008081 NIL NIL)
 (UNIPROT "P80885" RELATED-TO |green| 3381008081 NIL NIL)
 (UNIPROT "Q9UYU6" RELATED-TO |green| 3381008081 NIL NIL)
 (UNIPROT "Q9JWX8" RELATED-TO |green| 3381008081 NIL NIL)
 (UNIPROT "P47458" RELATED-TO |green| 3381008081 NIL NIL)
 (UNIPROT "Q46078" RELATED-TO |green| 3381008081 NIL NIL)
 (UNIPROT "P30614" RELATED-TO |green| 3381008081 NIL NIL)
 (UNIPROT "P22200" RELATED-TO |green| 3381008081 NIL NIL)
 (UNIPROT "Q27788" RELATED-TO |green| 3381008081 NIL NIL)
 (UNIPROT "P51182" RELATED-TO |green| 3381008081 NIL NIL)
 (UNIPROT "P51181" RELATED-TO |green| 3381008081 NIL NIL)
 (UNIPROT "P31865" RELATED-TO |green| 3381008081 NIL NIL)
 (UNIPROT "P00549" RELATED-TO |green| 3381008081 NIL NIL)
 (UNIPROT "P00548" RELATED-TO |green| 3381008081 NIL NIL)
 (UNIPROT "P30613" RELATED-TO |green| 3381008081 NIL NIL)
 (UNIPROT "O75758" RELATED-TO |green| 3381008081 NIL NIL)
 (UNIPROT "P12928" RELATED-TO |green| 3381008081 NIL NIL)
 (UNIPROT "O30853" RELATED-TO |green| 3381008081 NIL NIL)
 (UNIPROT "P30615" RELATED-TO |green| 3381008081 NIL NIL)
 (UNIPROT "P30616" RELATED-TO |green| 3381008081 NIL NIL)
 (UNIPROT "Q02499" RELATED-TO |green| 3381008081 NIL NIL)
 (UNIPROT "P22360" RELATED-TO |green| 3381008081 NIL NIL)
 (UNIPROT "P21599" RELATED-TO |paley| 3439827039 NIL NIL)
 (UNIPROT "P14618" RELATED-TO |green| 3381008081 NIL NIL)
 (UNIPROT "Q42954" RELATED-TO |green| 3381008081 NIL NIL)
 (UNIPROT "Q40545" RELATED-TO |green| 3381008081 NIL NIL)
 (UNIPROT "P52480" RELATED-TO |green| 3381008081 NIL NIL)
 (UNIPROT "P52489" RELATED-TO |green| 3381008081 NIL NIL)
 (UNIPROT "P78031" RELATED-TO |green| 3381008081 NIL NIL)
 (UNIPROT "Q55863" RELATED-TO |green| 3381008081 NIL NIL)
 (UNIPROT "P73534" RELATED-TO |green| 3381008081 NIL NIL)
 (UNIPROT "O65595" RELATED-TO |green| 3381008081 NIL NIL)
 (UNIPROT "Q42806" RELATED-TO |green| 3381008081 NIL NIL)
 (UNIPROT "Q43117" RELATED-TO |green| 3381008081 NIL NIL)
 (UNIPROT "Q10208" RELATED-TO |green| 3381008081 NIL NIL))
(ORPHAN? :NO)
(IN-PATHWAY GLYCOLYSIS)
(DELTAG0 -7.5d0)
(:CREATION-DATE 2946481414)
(:CREATOR |mriley|) )
((EC-NUMBER EC-2.7.1.40 OFFICIAL? T)))

(2PGADEHYDRAT-RXN NIL (
(OCELOT-GFP::PARENTS |Small-Molecule-Reactions| |Chemical-Reactions|)
(EC-NUMBER EC-4.2.1.11)
(ATOM-MAPPINGS
 (:NO-HYDROGEN-ENCODING (0 1 2 10 3 4 6 5 7 8 9)
  (((PHOSPHO-ENOL-PYRUVATE 0 9) (WATER 10 10)) ((2-PG 0 10)))))
(DBLINKS (RHEA "10164" RELATED-TO |kothari| 3571881590 NIL NIL)
 (LIGAND-RXN "R00658" NIL |taltman| 3459474591 NIL NIL)
 (UNIPROT "P04764" RELATED-TO |green| 3381008078 NIL NIL)
 (UNIPROT "P07322" RELATED-TO |green| 3381008078 NIL NIL)
 (UNIPROT "P07323" RELATED-TO |green| 3381008078 NIL NIL)
 (UNIPROT "P06733" RELATED-TO |green| 3381008078 NIL NIL)
 (UNIPROT "P19140" RELATED-TO |green| 3381008078 NIL NIL)
 (UNIPROT "P25704" RELATED-TO |green| 3381008078 NIL NIL)
 (UNIPROT "P30575" RELATED-TO |green| 3381008078 NIL NIL)
 (UNIPROT "P33675" RELATED-TO |green| 3381008078 NIL NIL)
 (UNIPROT "P47647" RELATED-TO |green| 3381008078 NIL NIL)
 (UNIPROT "Q9JU46" RELATED-TO |green| 3381008078 NIL NIL)
 (UNIPROT "P37869" RELATED-TO |green| 3381008078 NIL NIL)
 (UNIPROT "Q9URB2" RELATED-TO |green| 3381008078 NIL NIL)
 (UNIPROT "Q9CIT0" RELATED-TO |green| 3381008078 NIL NIL)
 (UNIPROT "Q9CHS7" RELATED-TO |green| 3381008078 NIL NIL)
 (UNIPROT "P43806" RELATED-TO |green| 3381008078 NIL NIL)
 (UNIPROT "P42448" RELATED-TO |green| 3381008078 NIL NIL)
 (UNIPROT "P42848" RELATED-TO |green| 3381008078 NIL NIL)
 (UNIPROT "Q05524" RELATED-TO |green| 3381008078 NIL NIL)
 (UNIPROT "P42897" RELATED-TO |green| 3381008078 NIL NIL)
 (UNIPROT "P40370" RELATED-TO |green| 3381008078 NIL NIL)
 (UNIPROT "P51913" RELATED-TO |green| 3381008078 NIL NIL)
 (UNIPROT "P26300" RELATED-TO |green| 3381008078 NIL NIL)
 (UNIPROT "Q42887" RELATED-TO |green| 3381008078 NIL NIL)
 (UNIPROT "P25696" RELATED-TO |paley| 3439827039 NIL NIL)
 (UNIPROT "P00924" RELATED-TO |green| 3381008078 NIL NIL)
 (UNIPROT "P00925" RELATED-TO |green| 3381008078 NIL NIL)
 (UNIPROT "P0A6P9" RELATED-TO |paley| 3439827039 NIL NIL)
 (UNIPROT "P29201" RELATED-TO |green| 3381008078 NIL NIL)
 (UNIPROT "P09104" RELATED-TO |green| 3381008078 NIL NIL)
 (UNIPROT "P21550" RELATED-TO |green| 3381008078 NIL NIL)
 (UNIPROT "P08734" RELATED-TO |green| 3381008078 NIL NIL)
 (UNIPROT "Q7M4Y6" RELATED-TO |green| 3381008078 NIL NIL)
 (UNIPROT "P15429" RELATED-TO |green| 3381008078 NIL NIL)
 (UNIPROT "P13929" RELATED-TO |green| 3381008078 NIL NIL)
 (UNIPROT "P15007" RELATED-TO |green| 3381008078 NIL NIL)
 (UNIPROT "P17182" RELATED-TO |green| 3381008078 NIL NIL)
 (UNIPROT "P17183" RELATED-TO |green| 3381008078 NIL NIL)
 (UNIPROT "P26301" RELATED-TO |green| 3381008078 NIL NIL)
 (UNIPROT "P31683" RELATED-TO |green| 3381008078 NIL NIL)
 (UNIPROT "Q54274" RELATED-TO |green| 3381008078 NIL NIL)
 (UNIPROT "P42896" RELATED-TO |green| 3381008078 NIL NIL)
 (UNIPROT "Q27727" RELATED-TO |green| 3381008078 NIL NIL)
 (UNIPROT "Q9UWJ5" RELATED-TO |green| 3381008078 NIL NIL)
 (UNIPROT "P48285" RELATED-TO |green| 3381008078 NIL NIL)
 (UNIPROT "Q12007" RELATED-TO |green| 3381008078 NIL NIL)
 (UNIPROT "P42222" RELATED-TO |green| 3381008078 NIL NIL)
 (UNIPROT "P75189" RELATED-TO |paley| 3439827038 NIL NIL)
 (UNIPROT "P77972" RELATED-TO |green| 3381008078 NIL NIL)
 (UNIPROT "Q49059" RELATED-TO |green| 3381008078 NIL NIL)
 (UNIPROT "P42895" RELATED-TO |green| 3381008078 NIL NIL)
 (UNIPROT "Q42971" RELATED-TO |green| 3381008078 NIL NIL)
 (UNIPROT "Q43130" RELATED-TO |green| 3381008078 NIL NIL)
 (UNIPROT "O69174" RELATED-TO |green| 3381008078 NIL NIL))
(ORPHAN? :NO)
(IN-PATHWAY GLYCOLYSIS)
(RIGHT PHOSPHO-ENOL-PYRUVATE WATER)
(LEFT 2-PG)
(DELTAG0 0.4d0)
(:CREATION-DATE 2945288050)
(:CREATOR |mriley|) )
((EC-NUMBER EC-4.2.1.11 OFFICIAL? T)))

(|Glycerates| T (
(OCELOT-GFP::PARENTS |Compounds|)
(HAS-NO-STRUCTURE? T)
(SYNONYMS "glyceric acid")
(COMMON-NAME "a glycerate")
(:CREATION-DATE 3317415330) )
NIL)

(2-PG NIL (
(OCELOT-GFP::PARENTS |Glycerates|)
(NON-STANDARD-INCHI
 "InChI=1S/C3H7O7P/c4-1-2(3(5)6)10-11(7,8)9/h2,4H,1H2,(H,5,6)(H2,7,8,9)/p-3/t2-/m1/s1")
(INCHI
 "InChI=1S/C3H7O7P/c4-1-2(3(5)6)10-11(7,8)9/h2,4H,1H2,(H,5,6)(H2,7,8,9)/p-3/t2-/m1/s1")
(STRUCTURE-ATOMS C C C O O O O O O O P)
(DISPLAY-COORDS-2D (-12465 -5655) (-5320 -1530) (1825 -5655)
 (-19608 -1530) (8969 -1530) (1825 -13905) (-5320 23220) (2930 14970)
 (-13570 14970) (-5320 6720) (-5320 14970))
(STRUCTURE-BONDS (4 1 1) (1 2 1) (2 3 1) (3 5 1) (3 6 2) (2 10 1 :DOWN)
 (10 11 1) (11 7 1) (11 8 1) (11 9 2))
(ATOM-CHARGES (8 -1) (7 -1) (5 -1))
(SYNONYMS "2-phospho-(D)-glycerate" "2-phospho-(R)-glycerate"
 "2-phospho-D-glyceric acid" "2-P-D-glycerate"
 "D-Glycerate 2-phosphate" "D-2-phosphoglycerate")
(MOLECULAR-WEIGHT 183.034)
(DBLINKS (CHEBI "58289" NIL |ong| 3523630741 NIL NIL)
 (PUBCHEM "40467846" NIL |taltman| 3497976212 NIL NIL)
 (LIGAND-CPD "C00631" NIL |kr| 3346617700 NIL NIL) (CAS "2553-59-5"))
(:CREATION-DATE 3112648786)
(GIBBS-0 -160.0d0)
(APPEARS-IN-RIGHT-SIDE-OF 3PGAREARR-RXN)
(APPEARS-IN-LEFT-SIDE-OF 2PGADEHYDRAT-RXN)
(COMMON-NAME "2-phospho-D-glycerate") )
((GIBBS-0 -160.0d0 CITATIONS "GibbsGroups97")))

(3PGAREARR-RXN NIL (
(OCELOT-GFP::PARENTS |Small-Molecule-Reactions| |Chemical-Reactions|)
(EC-NUMBER EC-5.4.2.1)
(ATOM-MAPPINGS
 (:NO-HYDROGEN-ENCODING (0 1 2 9 5 4 8 6 7 3 10)
  (((2-PG 0 10)) ((G3P 0 10)))))
(DBLINKS (RHEA "15901" RELATED-TO |kothari| 3571881768 NIL NIL)
 (LIGAND-RXN "R01518" NIL |taltman| 3459474590 NIL NIL)
 (UNIPROT "P30792" RELATED-TO |paley| 3439827038 NIL NIL)
 (UNIPROT "P52832" RELATED-TO |green| 3381008077 NIL NIL)
 (UNIPROT "P44865" RELATED-TO |green| 3381008077 NIL NIL)
 (UNIPROT "P30798" RELATED-TO |green| 3381008077 NIL NIL)
 (UNIPROT "P62707" RELATED-TO |paley| 3439827039 NIL NIL)
 (UNIPROT "P39773" RELATED-TO |green| 3381008077 NIL NIL)
 (UNIPROT "P47669" RELATED-TO |green| 3381008077 NIL NIL)
 (UNIPROT "Q9CEU3" RELATED-TO |green| 3381008077 NIL NIL)
 (UNIPROT "P56196" RELATED-TO |green| 3381008077 NIL NIL)
 (UNIPROT "Q9JTF2" RELATED-TO |green| 3381008077 NIL NIL)
 (UNIPROT "Q9PI71" RELATED-TO |green| 3381008077 NIL NIL)
 (UNIPROT "Q9CIM0" RELATED-TO |green| 3381008077 NIL NIL)
 (UNIPROT "P00950" RELATED-TO |green| 3381008077 NIL NIL)
 (UNIPROT "P18669" RELATED-TO |green| 3381008077 NIL NIL)
 (UNIPROT "P15259" RELATED-TO |green| 3381008077 NIL NIL)
 (UNIPROT "P16290" RELATED-TO |green| 3381008077 NIL NIL)
 (UNIPROT "P35167" RELATED-TO |green| 3381008077 NIL NIL)
 (UNIPROT "P33158" RELATED-TO |green| 3381008077 NIL NIL)
 (UNIPROT "Q06464" RELATED-TO |green| 3381008077 NIL NIL)
 (UNIPROT "P36623" RELATED-TO |green| 3381008077 NIL NIL)
 (UNIPROT "P35494" RELATED-TO |green| 3381008077 NIL NIL)
 (UNIPROT "P37689" RELATED-TO |paley| 3439827039 NIL NIL)
 (UNIPROT "P35493" RELATED-TO |green| 3381008077 NIL NIL)
 (UNIPROT "Q9VAN7" RELATED-TO |green| 3381008077 NIL NIL)
 (UNIPROT "Q42908" RELATED-TO |green| 3381008077 NIL NIL)
 (UNIPROT "Q12326" RELATED-TO |green| 3381008077 NIL NIL)
 (UNIPROT "P53531" RELATED-TO |green| 3381008077 NIL NIL)
 (UNIPROT "P51379" RELATED-TO |green| 3381008077 NIL NIL)
 (UNIPROT "P75167" RELATED-TO |paley| 3439827039 NIL NIL)
 (UNIPROT "P72649" RELATED-TO |green| 3381008077 NIL NIL)
 (UNIPROT "P74507" RELATED-TO |green| 3381008077 NIL NIL)
 (UNIPROT "Q49006" RELATED-TO |green| 3381008077 NIL NIL)
 (UNIPROT "O24246" RELATED-TO |green| 3381008077 NIL NIL)
 (UNIPROT "Q9X519" RELATED-TO |green| 3381008077 NIL NIL))
(ORPHAN? :NO)
(IN-PATHWAY GLYCOLYSIS)
(RIGHT 2-PG)
(LEFT G3P)
(DELTAG0 1.1d0)
(:CREATION-DATE 2945290596)
(:CREATOR |mriley|) )
((EC-NUMBER EC-5.4.2.1 OFFICIAL? T)))

(G3P NIL (
(OCELOT-GFP::PARENTS |Glycerates|)
(NON-STANDARD-INCHI
 "InChI=1S/C3H7O7P/c4-2(3(5)6)1-10-11(7,8)9/h2,4H,1H2,(H,5,6)(H2,7,8,9)/p-3/t2-/m1/s1")
(ATOM-CHARGES (9 -1) (8 -1) (6 -1))
(INCHI
 "InChI=1S/C3H7O7P/c4-2(3(5)6)1-10-11(7,8)9/h2,4H,1H2,(H,5,6)(H2,7,8,9)/p-3/t2-/m1/s1")
(DBLINKS (CHEBI "58272" NIL |ong| 3523630741 NIL NIL)
 (PUBCHEM "25245548" NIL |taltman| 3466375285 NIL NIL)
 (LIGAND-CPD "C00197" NIL |kr| 3346617701 NIL NIL) (CAS "820-11-1"))
(:CREATION-DATE 3107123668)
(GIBBS-0 -160.2d0)
(APPEARS-IN-LEFT-SIDE-OF PHOSGLYPHOS-RXN 3PGAREARR-RXN)
(MOLECULAR-WEIGHT 183.034)
(DISPLAY-COORDS-2D (2143 -1238) (1429 -825) (714 -1238) (1429 0)
 (714 -2062) (0 -825) (3683 -1650) (3683 0) (4508 -825) (2858 -825)
 (3683 -825))
(STRUCTURE-BONDS (3 2 1) (10 11 1) (1 2 1) (1 10 1) (9 11 1) (8 11 1)
 (2 4 1 :UP) (6 3 1) (7 11 2) (5 3 2))
(STRUCTURE-ATOMS C C C O O O O O O O P)
(COMMON-NAME "3-phospho-D-glycerate")
(SYNONYMS "3-phospho-(R)-glycerate" "3-phospho-D-glyceric acid"
 "3-P-D-glycerate" "D-glycerate-3-P" "D-glycerate 3-phosphate"
 "3-phosphoglycerate" "D-3-phosphoglycerate") )
((GIBBS-0 2.53125d0 CITATIONS "GibbsGroups97")))

(PHOSGLYPHOS-RXN NIL (
(OCELOT-GFP::PARENTS |Small-Molecule-Reactions| |Chemical-Reactions|)
(EC-NUMBER EC-2.7.2.3)
(ATOM-MAPPINGS
 (:NO-HYDROGEN-ENCODING
  (0 1 2 3 4 5 6 7 8 9 10 11 12 13 14 15 16 37 36 35 20 21 17 19 22 23
   18 24 41 26 25 27 28 29 30 31 39 33 32 34 38 40)
  (((ADP 0 26) (DPG 27 41)) ((ATP 0 30) (G3P 31 41)))))
(REACTION-DIRECTION REVERSIBLE)
(RIGHT DPG ADP)
(LEFT G3P ATP)
(DBLINKS (RHEA "14801" RELATED-TO |kothari| 3571881739 NIL NIL)
 (LIGAND-RXN "R01512" NIL |taltman| 3459474595 NIL NIL)
 (UNIPROT "P11977" RELATED-TO |green| 3381008081 NIL NIL)
 (UNIPROT "P09411" RELATED-TO |green| 3381008081 NIL NIL)
 (UNIPROT "P09041" RELATED-TO |green| 3381008081 NIL NIL)
 (UNIPROT "P07205" RELATED-TO |green| 3381008081 NIL NIL)
 (UNIPROT "P16617" RELATED-TO |green| 3381008081 NIL NIL)
 (UNIPROT "Q37743" RELATED-TO |green| 3381008081 NIL NIL)
 (UNIPROT "Q58058" RELATED-TO |green| 3381008081 NIL NIL)
 (UNIPROT "P56154" RELATED-TO |green| 3381008081 NIL NIL)
 (UNIPROT "O29119" RELATED-TO |green| 3381008081 NIL NIL)
 (UNIPROT "Q01655" RELATED-TO |green| 3381008081 NIL NIL)
 (UNIPROT "Q9URB3" RELATED-TO |green| 3381008081 NIL NIL)
 (UNIPROT "P47542" RELATED-TO |green| 3381008081 NIL NIL)
 (UNIPROT "O27121" RELATED-TO |green| 3381008081 NIL NIL)
 (UNIPROT "Q9PMQ5" RELATED-TO |green| 3381008081 NIL NIL)
 (UNIPROT "P40924" RELATED-TO |green| 3381008081 NIL NIL)
 (UNIPROT "P43726" RELATED-TO |green| 3381008081 NIL NIL)
 (UNIPROT "O66519" RELATED-TO |green| 3381008081 NIL NIL)
 (UNIPROT "Q9JWS8" RELATED-TO |green| 3381008081 NIL NIL)
 (UNIPROT "Q9CIW1" RELATED-TO |green| 3381008081 NIL NIL)
 (UNIPROT "P36204" RELATED-TO |paley| 3439827039 NIL NIL)
 (UNIPROT "Q59181" RELATED-TO |green| 3381008081 NIL NIL)
 (UNIPROT "P50319" RELATED-TO |green| 3381008081 NIL NIL)
 (UNIPROT "P50310" RELATED-TO |green| 3381008081 NIL NIL)
 (UNIPROT "P51903" RELATED-TO |green| 3381008081 NIL NIL)
 (UNIPROT "P18912" RELATED-TO |green| 3381008081 NIL NIL)
 (UNIPROT "P41757" RELATED-TO |green| 3381008081 NIL NIL)
 (UNIPROT "P27362" RELATED-TO |green| 3381008081 NIL NIL)
 (UNIPROT "P24269" RELATED-TO |green| 3381008081 NIL NIL)
 (UNIPROT "P00560" RELATED-TO |green| 3381008081 NIL NIL)
 (UNIPROT "P25055" RELATED-TO |green| 3381008081 NIL NIL)
 (UNIPROT "Q01604" RELATED-TO |green| 3381008081 NIL NIL)
 (UNIPROT "P00558" RELATED-TO |green| 3381008081 NIL NIL)
 (UNIPROT "P07377" RELATED-TO |green| 3381008081 NIL NIL)
 (UNIPROT "P07378" RELATED-TO |green| 3381008081 NIL NIL)
 (UNIPROT "P14828" RELATED-TO |green| 3381008081 NIL NIL)
 (UNIPROT "P09404" RELATED-TO |green| 3381008081 NIL NIL)
 (UNIPROT "P29408" RELATED-TO |green| 3381008081 NIL NIL)
 (UNIPROT "P20972" RELATED-TO |green| 3381008081 NIL NIL)
 (UNIPROT "P20971" RELATED-TO |green| 3381008081 NIL NIL)
 (UNIPROT "P24590" RELATED-TO |green| 3381008081 NIL NIL)
 (UNIPROT "P29409" RELATED-TO |green| 3381008081 NIL NIL)
 (UNIPROT "P33161" RELATED-TO |green| 3381008081 NIL NIL)
 (UNIPROT "P29405" RELATED-TO |green| 3381008081 NIL NIL)
 (UNIPROT "P50317" RELATED-TO |green| 3381008081 NIL NIL)
 (UNIPROT "P50315" RELATED-TO |green| 3381008081 NIL NIL)
 (UNIPROT "P29407" RELATED-TO |green| 3381008081 NIL NIL)
 (UNIPROT "P61884" RELATED-TO |green| 3381008081 NIL NIL)
 (UNIPROT "Q42542" RELATED-TO |green| 3381008081 NIL NIL)
 (UNIPROT "P50318" RELATED-TO |green| 3381008081 NIL NIL)
 (UNIPROT "P46712" RELATED-TO |green| 3381008081 NIL NIL)
 (UNIPROT "P78018" RELATED-TO |paley| 3439827039 NIL NIL)
 (UNIPROT "Q49073" RELATED-TO |green| 3381008081 NIL NIL)
 (UNIPROT "Q42961" RELATED-TO |green| 3381008081 NIL NIL)
 (UNIPROT "Q42962" RELATED-TO |green| 3381008081 NIL NIL)
 (UNIPROT "O81394" RELATED-TO |green| 3381008081 NIL NIL)
 (UNIPROT "P41758" RELATED-TO |green| 3381008081 NIL NIL)
 (UNIPROT "O32756" RELATED-TO |paley| 3439827039 NIL NIL)
 (UNIPROT "P38667" RELATED-TO |green| 3381008081 NIL NIL)
 (UNIPROT "P08966" RELATED-TO |green| 3381008081 NIL NIL)
 (UNIPROT "P08967" RELATED-TO |green| 3381008081 NIL NIL)
 (UNIPROT "P0A799" RELATED-TO |paley| 3439827039 NIL NIL)
 (UNIPROT "P09188" RELATED-TO |green| 3381008081 NIL NIL)
 (UNIPROT "P14228" RELATED-TO |green| 3381008081 NIL NIL)
 (UNIPROT "P08891" RELATED-TO |green| 3381008081 NIL NIL)
 (UNIPROT "P08892" RELATED-TO |green| 3381008081 NIL NIL)
 (UNIPROT "P08893" RELATED-TO |green| 3381008081 NIL NIL)
 (UNIPROT "P12782" RELATED-TO |green| 3381008081 NIL NIL)
 (UNIPROT "P12783" RELATED-TO |green| 3381008081 NIL NIL))
(ORPHAN? :NO)
(IN-PATHWAY GLYCOLYSIS)
(:CREATION-DATE 2945290639)
(:CREATOR |mriley|) )
((EC-NUMBER EC-2.7.2.3 OFFICIAL? T) (DELTAG0 :FACET QUOTE "-4.5")))

(NADH-P-OR-NOP T (
(OCELOT-GFP::PARENTS |Dinucleotide| |Redox-Electron-Carriers|)
(DBLINKS (CHEBI "13392" NIL |kothari| 3499012315 NIL NIL))
(DISPLAY-COORDS-2D (-27700 884) (-21308 -4331))
(STRUCTURE-BONDS (1 2 1))
(STRUCTURE-ATOMS NAD-P-OR-NOP H)
(COMMON-NAME "NAD(P)H")
(COMMENT
 "NAD(P)H is a class of compounds including the instances NADH and NADPH.")
(SCHEMA? T) )
NIL)

(|Dinucleotide| T (
(OCELOT-GFP::PARENTS |Nucleotides|)
(COMMENT
 "This class is specific for the dinucletoide-type electron carriers, such as NAD and NADP. For a class that represent two nucleotides that participate in nucleic acids, please see |FRAME: Dinucleotide-Nucleic-Acid a dinucleotide (nucleic acid)|.")
(NON-STANDARD-INCHI
 "InChI=1S/C10H20O13P2/c11-5-1-19-7(9(5)13)3-21-24(15,16)23-25(17,18)22-4-8-10(14)6(12)2-20-8/h5-14H,1-4H2,(H,15,16)(H,17,18)/t5-,6-,7+,8+,9-,10-/m0/s1")
(CREDITS SRI)
(DBLINKS (CHEBI "47885" NIL |caspi| 3544381115 NIL NIL)
 (LIGAND-CPD "C01910" NIL |qwan| 3379867788 NIL NIL))
(STRUCTURE-BONDS (7 9 1) (7 3 1 :DOWN) (7 19 1) (9 5 1) (9 13 1 :UP)
 (3 21 1) (19 1 1) (5 11 1 :UP) (21 24 1) (24 23 1) (24 15 1) (24 16 2)
 (23 25 1) (25 22 1) (25 17 1) (25 18 2) (22 4 1) (8 4 1 :UP) (8 10 1)
 (8 20 1) (10 6 1) (10 14 1 :DOWN) (20 2 1) (6 12 1 :DOWN) (5 1 1)
 (6 2 1) (2 26 1 :UP) (1 27 1 :DOWN))
(DISPLAY-COORDS-2D (1072 1003) (1946 1003) (1283 977) (1735 977)
 (1098 1082) (1920 1082) (1206 1003) (1813 1003) (1181 1082)
 (1838 1082) (1050 1148) (1969 1148) (1229 1148) (1789 1148)
 (1427 1114) (1427 950) (1591 1114) (1591 950) (1140 955) (1879 955)
 (1345 1032) (1674 1032) (1509 1031) (1427 1031) (1591 1031) (2026 977)
 (993 977))
(STRUCTURE-ATOMS C C C C C C C C C C O O O O O O O O O O O O O P P
 |Bases| |Bases|)
(COMMON-NAME "a dinucleotide")
(:CREATOR |qwan|)
(:CREATION-DATE 3379867609) )
((CREDITS SRI REVISED 3544381115) (CREDITS |caspi| REVISED 3544381115)))

(|Nucleotides| T (
(OCELOT-GFP::PARENTS |All-Nucleosides|)
(NON-STANDARD-INCHI
 "InChI=1S/C5H11O6P/c6-4-1-2-10-5(4)3-11-12(7,8)9/h4-6H,1-3H2,(H2,7,8,9)/p-2/t4-,5+/m0/s1")
(CREDITS SRI)
(COMMENT
 "A nucleotide is composed of |FRAME: Bases a nucleobase| (nitrogenous base), a five-carbon sugar (either |FRAME: CPD0-1110 ribose| or |FRAME: 2-DEOXYRIBOSE 2'-deoxyribose|), and one to three phosphate groups. When joined together, nucleotides make up the structural units of RNA and DNA.
The nucleotides are called |FRAME: Ribonucleotides a ribonucleotide| when the sugar is |FRAME: CPD0-1110 ribose|, and |FRAME: Deoxynucleotides a 2'-deoxyribonucleotide| when it is |FRAME: 2-DEOXYRIBOSE 2'-deoxyribose|.")
(ATOM-CHARGES (9 -1) (8 -1))
(STRUCTURE-BONDS (4 5 1) (1 2 1) (1 4 1) (9 12 1) (10 5 1) (10 2 1)
 (11 12 1) (5 3 1 :UP) (3 11 1) (2 13 1 :UP) (8 12 1) (4 6 1 :DOWN)
 (1 14 1 :DOWN) (7 12 2))
(DISPLAY-COORDS-2D (5763000 -665200) (6017400 -1452600)
 (3904500 -1710000) (4935600 -665200) (4685900 -1452600)
 (4449500 -1300) (2467900 -1986700) (2465400 -340900)
 (1644100 -1163700) (5347000 -1931800) (3290700 -1161900)
 (2467000 -1163700) (6936200 -2577700) (6247200 0))
(STRUCTURE-ATOMS C C C C C O O O O O O P |Bases|)
(DBLINKS (LIGAND-CPD "C00215" NIL |taltman| 3459474374 NIL NIL))
(SYNONYMS "nucleotide")
(COMMON-NAME "a nucleotide")
(SCHEMA? T) )
((CREDITS SRI REVISED 3491333845) (CREDITS |caspi| REVISED 3491333845)))

(|All-Nucleosides| T (
(OCELOT-GFP::PARENTS |Compounds|)
(HAS-NO-STRUCTURE? T)
(COMMENT
 "This class includes several classes of compounds that form components
of nucleic acids, and serves as a way of grouping those classes together.  
It does not strictly speaking define a structurally defined set of compounds.
")
(COMMON-NAME "a nucleic acid component")
(SCHEMA? T) )
NIL)

(|Redox-Electron-Carriers| T (
(OCELOT-GFP::PARENTS |Compounds|)
(HAS-NO-STRUCTURE? T)
(COMMON-NAME "a redox electron carrier")
(SCHEMA? T) )
NIL)

(NADH NIL (
(OCELOT-GFP::PARENTS NADH-P-OR-NOP)
(NON-STANDARD-INCHI
 "InChI=1S/C21H29N7O14P2/c22-17-12-19(25-7-24-17)28(8-26-12)21-16(32)14(30)11(41-21)6-39-44(36,37)42-43(34,35)38-5-10-13(29)15(31)20(40-10)27-3-1-2-9(4-27)18(23)33/h1,3-4,7-8,10-11,13-16,20-21,29-32H,2,5-6H2,(H2,23,33)(H,34,35)(H,36,37)(H2,22,24,25)/p-2/t10-,11-,13-,14-,15-,16-,20-,21-/m1/s1")
(INCHI
 "InChI=1S/C21H29N7O14P2/c22-17-12-19(25-7-24-17)28(8-26-12)21-16(32)14(30)11(41-21)6-39-44(36,37)42-43(34,35)38-5-10-13(29)15(31)20(40-10)27-3-1-2-9(4-27)18(23)33/h1,3-4,7-8,10-11,13-16,20-21,29-32H,2,5-6H2,(H2,23,33)(H,34,35)(H,36,37)(H2,22,24,25)/p-2/t10-,11-,13-,14-,15-,16-,20-,21-/m1/s1")
(ATOM-CHARGES (35 -1) (37 -1))
(COMMENT
 "|FRAME: NAD NAD<sup>+</sup>| and |FRAME: NADP NADP<sup>+</sup>| are two forms of |FRAME: NIACINE nicotinate|.
These molecules are the biological carriers of reductive equivalents (i.e. high potential electrons).
They are often referred to as coenzymes, although in most of their reactions they function as
cosubstrates rather than true coenzymes.

The most common function of NAD+ is to accept two electrons and a proton (a hydride ion) from a
substrate that is being oxidized. This reduction converts NAD+ to |FRAME: NADH NADH|, the reduced form.
NADH then diffuses or is being transported to a terminal oxidase, where the electrons are passed on,
regenerating the oxidized form.

|FRAME: NADPH NADPH|, on the other hand, is mostly involved in biosynthetic reactions, where it serves as an
electron donor. NADPH is formed by reduction of NADP+, which occurs by different mechanisms in
different types of organisms. In photosynthetic organisms NADP+ is reduced by |FRAME: CPLX-84 photosystem I|.
In heterotrophic organisms NADP+ is reduced by central metabolism processes such as the
pentose phosphate pathway (see |FRAME: OXIDATIVEPENT-PWY pentose phosphate pathway (oxidative branch)|).
")
(DBLINKS (CHEMSPIDER "10239197" NIL |kothari| 3563631797 NIL NIL)
 (CHEBI "57945" NIL |kothari| 3557078252 NIL NIL)
 (PUBCHEM "21604869" NIL |ong| 3523387880 NIL NIL)
 (CAS "58-68-4" NIL |kothari| 3492444255 NIL NIL)
 (LIGAND-CPD "C00004" NIL |kr| 3346617700 NIL NIL))
(:CREATION-DATE 3107123668)
(GIBBS-0 -127.7d0)
(COMMON-NAME "NADH")
(SYNONYMS "NADH<sub>2</sub>" "NADH2"
 "dihydrodiphosphopyridine nucleotide"
 "diphosphopyridine nucleotide reduced"
 "dihydronicotinamide adenine dinucleotide"
 "nicotinamide adenine dinucleotide reduced" "NAD-reduced" "NADH+H+"
 "DPNH")
(APPEARS-IN-RIGHT-SIDE-OF GAPOXNPHOSPHN-RXN)
(DISPLAY-COORDS-2D (21436 -29446) (14292 -25324) (28585 -25324)
 (21436 -12946) (56912 -18672) (103128 -20006) (108440 -33473)
 (135458 -37583) (14292 -17074) (49781 -14520) (110917 -17439)
 (122745 -41770) (47233 -6677) (113412 -9584) (38983 -6677)
 (121662 -9584) (115548 -45874) (7143 -12946) (122745 -33473)
 (36428 -14520) (124199 -17439) (115524 -54130) (0 -17074)
 (108440 -41770) (115548 -29279) (130648 -44325) (28585 -17074)
 (130624 -30996) (52084 0) (108566 -2961) (34131 0) (126520 -2914)
 (7143 -4696) (72335 -22824) (72306 -6324) (88800 -22764) (88776 -6348)
 (64074 -14574) (97008 -14538) (43105 -19372) (117510 -22213)
 (80585 -14556) (72324 -14574) (88794 -14556))
(STRUCTURE-BONDS (20 27 1 :DOWN) (21 28 1 :UP) (15 20 1) (16 21 1)
 (13 10 1) (13 15 1) (14 11 1) (14 16 1) (28 19 1) (19 12 2) (12 17 1)
 (18 9 1) (42 43 1) (42 44 1) (40 20 1) (40 10 1) (41 21 1) (41 11 1)
 (38 43 1) (39 44 1) (12 26 1) (25 19 1) (17 24 2) (10 5 1 :DOWN)
 (5 38 1) (11 6 1 :UP) (6 39 1) (4 27 1) (9 4 2) (8 28 1) (26 8 2)
 (27 3 1) (7 25 2) (24 7 1) (2 9 1) (3 1 2) (1 2 1) (35 43 1) (37 44 1)
 (15 31 1 :UP) (16 32 1 :DOWN) (13 29 1 :UP) (14 30 1 :DOWN) (34 43 2)
 (36 44 2) (33 18 2) (22 17 1) (23 18 1))
(STRUCTURE-ATOMS C C C C C C C C C C C C C C C C C C C C C N N N N N N
 N O O O O O O O O O O O O O O P P)
(MOLECULAR-WEIGHT 663.43) )
((GIBBS-0 -127.7d0 CITATIONS "GibbsGroups97")))

(DPG NIL (
(OCELOT-GFP::PARENTS |Glycerates|)
(NON-STANDARD-INCHI
 "InChI=1S/C3H8O10P2/c4-2(1-12-14(6,7)8)3(5)13-15(9,10)11/h2,4H,1H2,(H2,6,7,8)(H2,9,10,11)/p-4")
(ATOM-CHARGES (8 -1) (10 -1) (9 -1) (6 -1))
(INCHI
 "InChI=1S/C3H8O10P2/c4-2(1-12-14(6,7)8)3(5)13-15(9,10)11/h2,4H,1H2,(H2,6,7,8)(H2,9,10,11)/p-4")
(DBLINKS (CHEMSPIDER "19698372" NIL |kothari| 3563631780 NIL NIL)
 (PUBCHEM "23405621" NIL |taltman| 3466375285 NIL NIL)
 (LIGAND-CPD "C00236" NIL |kr| 3346617699 NIL NIL) (CAS "1981-49-3"))
(:CREATION-DATE 3107123668)
(GIBBS-0 -160.7d0)
(COMMON-NAME "1,3-bisphospho-D-glycerate")
(APPEARS-IN-RIGHT-SIDE-OF PHOSGLYPHOS-RXN GAPOXNPHOSPHN-RXN)
(MOLECULAR-WEIGHT 262.006)
(DISPLAY-COORDS-2D (6754 -14956) (-675 -22868) (-8009 -14956)
 (-675 -31070) (-8009 -6754) (22772 -6754) (30973 -14956)
 (22772 -23158) (-22868 -6754) (-22868 -23158) (-31070 -14956)
 (15342 -14956) (-16307 -14956) (22772 -14956) (-22868 -14956))
(STRUCTURE-BONDS (1 12 1) (3 2 1) (3 5 2) (13 3 1) (12 14 1) (15 13 1)
 (15 9 1) (15 10 1) (15 11 2) (14 6 1) (14 8 1) (14 7 2) (2 1 1)
 (2 4 1))
(STRUCTURE-ATOMS C C C O O O O O O O O O O P P)
(SYNONYMS "3-phospho-D-glyceroyl-phosphate" "3-phosphoglyceroyl-P"
 "P-glyceroyl-P" "phosphoglyceroyl-P" "3-phosphoglyceroyl-phosphate"
 "3-P-glyceroyl-P" "DPG" "13-DPG" "glycerate 1,3-bisphosphate") )
((GIBBS-0 -160.7d0 CITATIONS "GibbsGroups97")))

(NAD-P-OR-NOP T (
(OCELOT-GFP::PARENTS |Dinucleotide| |Redox-Electron-Carriers|)
(DBLINKS (CHEBI "13390" NIL |kothari| 3499012217 NIL NIL))
(COMMON-NAME "NAD(P)<sup>+</sup>")
(COMMENT
 "NAD(P)<sup>+</sup> is a class of compounds including the instances NAD<sup>+</sup> and NADP<sup>+</sup>.

NAD(P)(+) is a class of compounds including the instances NAD and NADP.")
(SYNONYMS "NAD(P)" "NAD(P)+")
(SCHEMA? T) )
NIL)

(NAD NIL (
(OCELOT-GFP::PARENTS NAD-P-OR-NOP)
(NON-STANDARD-INCHI
 "InChI=1S/C21H27N7O14P2/c22-17-12-19(25-7-24-17)28(8-26-12)21-16(32)14(30)11(41-21)6-39-44(36,37)42-43(34,35)38-5-10-13(29)15(31)20(40-10)27-3-1-2-9(4-27)18(23)33/h1-4,7-8,10-11,13-16,20-21,29-32H,5-6H2,(H5-,22,23,24,25,33,34,35,36,37)/p-1/t10-,11-,13-,14-,15-,16-,20-,21-/m1/s1")
(INCHI
 "InChI=1S/C21H27N7O14P2/c22-17-12-19(25-7-24-17)28(8-26-12)21-16(32)14(30)11(41-21)6-39-44(36,37)42-43(34,35)38-5-10-13(29)15(31)20(40-10)27-3-1-2-9(4-27)18(23)33/h1-4,7-8,10-11,13-16,20-21,29-32H,5-6H2,(H5-,22,23,24,25,33,34,35,36,37)/p-1/t10-,11-,13-,14-,15-,16-,20-,21-/m1/s1")
(COMMENT
 "|FRAME: NAD NAD<sup>+</sup>| and |FRAME: NADP NADP<sup>+</sup>| are two forms of |FRAME: NIACINE nicotinate|.
These molecules are the biological carriers of reductive equivalents (i.e. high potential electrons).
They are often referred to as coenzymes, although in most of their reactions they function as
cosubstrates rather than true coenzymes.

The most common function of NAD+ is to accept two electrons and a proton (a hydride ion) from a
substrate that is being oxidized. This reduction converts NAD+ to |FRAME: NADH NADH|, the reduced form.
NADH then diffuses or is being transported to a terminal oxidase, where the electrons are passed on,
regenerating the oxidized form.

|FRAME: NADPH NADPH|, on the other hand, is mostly involved in biosynthetic reactions, where it serves as an
electron donor. NADPH is formed by reduction of NADP+, which occurs by different mechanisms in
different types of organisms. In photosynthetic organisms NADP+ is reduced by |FRAME: CPLX-84 photosystem I|.
In heterotrophic organisms NADP+ is reduced by central metabolism processes such as the
pentose phosphate pathway (see |FRAME: OXIDATIVEPENT-PWY pentose phosphate pathway (oxidative branch)|).")
(DBLINKS (CHEMSPIDER "10239196" NIL |kothari| 3563631841 NIL NIL)
 (CHEBI "57540" NIL |taltman| 3498180761 NIL NIL)
 (PUBCHEM "15938971" NIL |taltman| 3451921010 NIL NIL)
 (PUBCHEM "15938971" NIL |taltman| 3466375285 NIL NIL)
 (LIGAND-CPD "C00003" NIL |kr| 3346617700 NIL NIL) (CAS "53-84-9"))
(:CREATION-DATE 3107123668)
(GIBBS-0 -130.1d0)
(COMMON-NAME "NAD<sup>+</sup>")
(SYNONYMS "beta-nicotinamide adenine dinucleotide" "coenzyme I"
 "diphosphopyridine nucleotide" "diphosphopyridine nucleotide oxidized"
 "nicotinamide adenine dinucleotide"
 "nicotinamide adenine dinucleotide oxidized" "NAD-oxidized" "NAD-ox"
 "NAD+" "DPN+" "DPN-ox" "DPN"
 "&beta;-nicotinamide adenine dinucleotide" "NAD")
(APPEARS-IN-LEFT-SIDE-OF GAPOXNPHOSPHN-RXN)
(DISPLAY-COORDS-2D (21436 -29446) (14292 -25324) (28585 -25324)
 (21436 -12946) (56912 -18672) (103128 -20006) (108440 -33473)
 (135458 -37583) (14292 -17074) (49781 -14520) (110917 -17439)
 (122745 -41770) (47233 -6677) (113412 -9584) (38983 -6677)
 (121662 -9584) (115548 -45874) (7143 -12946) (122745 -33473)
 (36428 -14520) (124199 -17439) (115524 -54130) (0 -17074)
 (108440 -41770) (115548 -29279) (130648 -44325) (28585 -17074)
 (130624 -30996) (52084 0) (108566 -2961) (34131 0) (126520 -2914)
 (7143 -4696) (72335 -22824) (72306 -6324) (88800 -22764) (88776 -6348)
 (64074 -14574) (97008 -14538) (43105 -19372) (117510 -22213)
 (80585 -14556) (72324 -14574) (88794 -14556))
(STRUCTURE-BONDS (20 27 1 :DOWN) (21 28 1 :UP) (15 20 1) (16 21 1)
 (13 10 1) (13 15 1) (14 11 1) (14 16 1) (28 19 1) (19 12 2) (12 17 1)
 (18 9 1) (42 43 1) (42 44 1) (40 20 1) (40 10 1) (41 21 1) (41 11 1)
 (38 43 1) (39 44 1) (12 26 1) (25 19 1) (17 24 2) (10 5 1 :DOWN)
 (5 38 1) (11 6 1 :UP) (6 39 1) (4 27 2) (9 4 1) (8 28 1) (26 8 2)
 (27 3 1) (7 25 2) (24 7 1) (2 9 2) (3 1 2) (1 2 1) (35 43 1) (37 44 1)
 (15 31 1 :UP) (16 32 1 :DOWN) (13 29 1 :UP) (14 30 1 :DOWN) (34 43 2)
 (36 44 2) (33 18 2) (22 17 1) (23 18 1))
(STRUCTURE-ATOMS C C C C C C C C C C C C C C C C C C C C C N N N N N N
 N O O O O O O O O O O O O O O P P)
(MOLECULAR-WEIGHT 662.422)
(ATOM-CHARGES (27 1) (35 -1) (37 -1)) )
((GIBBS-0 -130.1d0 CITATIONS "GibbsGroups97")))

(GAPOXNPHOSPHN-RXN NIL (
(OCELOT-GFP::PARENTS |Small-Molecule-Reactions| |Chemical-Reactions|)
(EC-NUMBER EC-1.2.1.12)
(ATOM-MAPPINGS
 (:NO-HYDROGEN-ENCODING
  (0 1 2 3 4 5 6 7 8 9 10 11 12 13 14 15 16 17 18 19 20 21 22 23 24 25
   26 27 28 29 30 31 32 33 34 35 36 37 38 39 40 41 42 43 45 46 44 48 47
   51 49 50 55 56 57 52 54 53 58)
  (((NAD 0 43) (GAP 44 53) (|Pi| 54 58)) ((NADH 0 43) (DPG 44 58)))))
(DBLINKS (RHEA "10300" RELATED-TO |kothari| 3571881596 NIL NIL)
 (LIGAND-RXN "R01061" NIL |taltman| 3459474596 NIL NIL)
 (UNIPROT "P07486" RELATED-TO |green| 3381008084 NIL NIL)
 (UNIPROT "P08477" RELATED-TO |green| 3381008084 NIL NIL)
 (UNIPROT "P17878" RELATED-TO |green| 3381008084 NIL NIL)
 (UNIPROT "Q01651" RELATED-TO |green| 3381008084 NIL NIL)
 (UNIPROT "Q27890" RELATED-TO |green| 3381008084 NIL NIL)
 (UNIPROT "Q27820" RELATED-TO |green| 3381008084 NIL NIL)
 (UNIPROT "Q7M188" RELATED-TO |green| 3381008084 NIL NIL)
 (UNIPROT "Q7LZR1" RELATED-TO |green| 3381008084 NIL NIL)
 (UNIPROT "Q58546" RELATED-TO |green| 3381008084 NIL NIL)
 (UNIPROT "P55971" RELATED-TO |green| 3381008084 NIL NIL)
 (UNIPROT "P46795" RELATED-TO |green| 3381008084 NIL NIL)
 (UNIPROT "P07487" RELATED-TO |green| 3381008084 NIL NIL)
 (UNIPROT "Q01558" RELATED-TO |green| 3381008084 NIL NIL)
 (UNIPROT "Q7M187" RELATED-TO |green| 3381008084 NIL NIL)
 (UNIPROT "O25902" RELATED-TO |green| 3381008084 NIL NIL)
 (UNIPROT "Q9JWT8" RELATED-TO |green| 3381008084 NIL NIL)
 (UNIPROT "P29272" RELATED-TO |green| 3381008084 NIL NIL)
 (UNIPROT "P47543" RELATED-TO |green| 3381008084 NIL NIL)
 (UNIPROT "O83816" RELATED-TO |green| 3381008084 NIL NIL)
 (UNIPROT "P20445" RELATED-TO |green| 3381008084 NIL NIL)
 (UNIPROT "P26517" RELATED-TO |green| 3381008084 NIL NIL)
 (UNIPROT "P09124" RELATED-TO |green| 3381008084 NIL NIL)
 (UNIPROT "P00362" RELATED-TO |green| 3381008084 NIL NIL)
 (UNIPROT "P00358" RELATED-TO |green| 3381008084 NIL NIL)
 (UNIPROT "P00359" RELATED-TO |green| 3381008084 NIL NIL)
 (UNIPROT "P00360" RELATED-TO |green| 3381008084 NIL NIL)
 (UNIPROT "P00356" RELATED-TO |green| 3381008084 NIL NIL)
 (UNIPROT "P0A9B2" RELATED-TO |paley| 3439827038 NIL NIL)
 (UNIPROT "P0A9B6" RELATED-TO |paley| 3439827039 NIL NIL)
 (UNIPROT "P17721" RELATED-TO |paley| 3439827039 NIL NIL)
 (UNIPROT "P04406" RELATED-TO |green| 3381008084 NIL NIL)
 (UNIPROT "P17244" RELATED-TO |green| 3381008084 NIL NIL)
 (UNIPROT "P04796" RELATED-TO |green| 3381008084 NIL NIL)
 (UNIPROT "P19089" RELATED-TO |green| 3381008084 NIL NIL)
 (UNIPROT "P26518" RELATED-TO |green| 3381008084 NIL NIL)
 (UNIPROT "P26988" RELATED-TO |green| 3381008084 NIL NIL)
 (UNIPROT "P04970" RELATED-TO |green| 3381008084 NIL NIL)
 (UNIPROT "P17329" RELATED-TO |green| 3381008084 NIL NIL)
 (UNIPROT "P17330" RELATED-TO |green| 3381008084 NIL NIL)
 (UNIPROT "P17331" RELATED-TO |green| 3381008084 NIL NIL)
 (UNIPROT "P08439" RELATED-TO |green| 3381008084 NIL NIL)
 (UNIPROT "P00357" RELATED-TO |green| 3381008084 NIL NIL)
 (UNIPROT "P16858" RELATED-TO |green| 3381008084 NIL NIL)
 (UNIPROT "P26521" RELATED-TO |green| 3381008084 NIL NIL)
 (UNIPROT "P26520" RELATED-TO |green| 3381008084 NIL NIL)
 (UNIPROT "P26519" RELATED-TO |green| 3381008084 NIL NIL)
 (UNIPROT "P04797" RELATED-TO |green| 3381008084 NIL NIL)
 (UNIPROT "P25861" RELATED-TO |green| 3381008084 NIL NIL)
 (UNIPROT "P00361" RELATED-TO |green| 3381008084 NIL NIL)
 (UNIPROT "P09317" RELATED-TO |green| 3381008084 NIL NIL)
 (UNIPROT "P22512" RELATED-TO |green| 3381008084 NIL NIL)
 (UNIPROT "P22513" RELATED-TO |green| 3381008084 NIL NIL)
 (UNIPROT "P10097" RELATED-TO |green| 3381008084 NIL NIL)
 (UNIPROT "P17819" RELATED-TO |green| 3381008084 NIL NIL)
 (UNIPROT "P28844" RELATED-TO |green| 3381008084 NIL NIL)
 (UNIPROT "P08735" RELATED-TO |green| 3381008084 NIL NIL)
 (UNIPROT "P09316" RELATED-TO |green| 3381008084 NIL NIL)
 (UNIPROT "Q9JX51" RELATED-TO |green| 3381008084 NIL NIL)
 (UNIPROT "O67161" RELATED-TO |green| 3381008084 NIL NIL)
 (UNIPROT "P44304" RELATED-TO |green| 3381008084 NIL NIL)
 (UNIPROT "O34425" RELATED-TO |green| 3381008084 NIL NIL)
 (UNIPROT "P64178" RELATED-TO |green| 3381008084 NIL NIL)
 (UNIPROT "Q46450" RELATED-TO |green| 3381008084 NIL NIL)
 (UNIPROT "P50321" RELATED-TO |green| 3381008084 NIL NIL)
 (UNIPROT "P50322" RELATED-TO |green| 3381008084 NIL NIL)
 (UNIPROT "P34917" RELATED-TO |green| 3381008084 NIL NIL)
 (UNIPROT "P34918" RELATED-TO |green| 3381008084 NIL NIL)
 (UNIPROT "Q07234" RELATED-TO |green| 3381008084 NIL NIL)
 (UNIPROT "P24748" RELATED-TO |green| 3381008084 NIL NIL)
 (UNIPROT "P24746" RELATED-TO |green| 3381008084 NIL NIL)
 (UNIPROT "P24749" RELATED-TO |green| 3381008084 NIL NIL)
 (UNIPROT "P24751" RELATED-TO |green| 3381008084 NIL NIL)
 (UNIPROT "P24750" RELATED-TO |green| 3381008084 NIL NIL)
 (UNIPROT "Q60143" RELATED-TO |green| 3381008084 NIL NIL)
 (UNIPROT "Q64467" RELATED-TO |green| 3381008084 NIL NIL)
 (UNIPROT "P46406" RELATED-TO |green| 3381008084 NIL NIL)
 (UNIPROT "Q59800" RELATED-TO |green| 3381008084 NIL NIL)
 (UNIPROT "P80534" RELATED-TO |green| 3381008084 NIL NIL)
 (UNIPROT "Q9UW96" RELATED-TO |green| 3381008084 NIL NIL)
 (UNIPROT "P32809" RELATED-TO |green| 3381008084 NIL NIL)
 (UNIPROT "P32810" RELATED-TO |green| 3381008084 NIL NIL)
 (UNIPROT "P20287" RELATED-TO |green| 3381008084 NIL NIL)
 (UNIPROT "P35143" RELATED-TO |green| 3381008084 NIL NIL)
 (UNIPROT "P25858" RELATED-TO |green| 3381008084 NIL NIL)
 (UNIPROT "P10618" RELATED-TO |green| 3381008084 NIL NIL)
 (UNIPROT "Q7M517" RELATED-TO |green| 3381008084 NIL NIL)
 (UNIPROT "Q7M516" RELATED-TO |green| 3381008084 NIL NIL)
 (UNIPROT "Q09054" RELATED-TO |green| 3381008084 NIL NIL)
 (UNIPROT "Q43247" RELATED-TO |green| 3381008084 NIL NIL)
 (UNIPROT "P23722" RELATED-TO |green| 3381008084 NIL NIL)
 (UNIPROT "P17729" RELATED-TO |green| 3381008084 NIL NIL)
 (UNIPROT "Q01597" RELATED-TO |green| 3381008084 NIL NIL)
 (UNIPROT "P32637" RELATED-TO |green| 3381008084 NIL NIL)
 (UNIPROT "P29497" RELATED-TO |green| 3381008084 NIL NIL)
 (UNIPROT "P32638" RELATED-TO |green| 3381008084 NIL NIL)
 (UNIPROT "P32635" RELATED-TO |green| 3381008084 NIL NIL)
 (UNIPROT "P32636" RELATED-TO |green| 3381008084 NIL NIL)
 (UNIPROT "Q59309" RELATED-TO |green| 3381008084 NIL NIL)
 (UNIPROT "P34783" RELATED-TO |green| 3381008084 NIL NIL)
 (UNIPROT "Q00584" RELATED-TO |green| 3381008084 NIL NIL)
 (UNIPROT "Q42671" RELATED-TO |green| 3381008084 NIL NIL)
 (UNIPROT "P34920" RELATED-TO |green| 3381008084 NIL NIL)
 (UNIPROT "P39460" RELATED-TO |green| 3381008084 NIL NIL)
 (UNIPROT "Q37265" RELATED-TO |green| 3381008084 NIL NIL)
 (UNIPROT "Q37264" RELATED-TO |green| 3381008084 NIL NIL)
 (UNIPROT "Q01077" RELATED-TO |green| 3381008084 NIL NIL)
 (UNIPROT "P54270" RELATED-TO |green| 3381008084 NIL NIL)
 (UNIPROT "Q48335" RELATED-TO |green| 3381008084 NIL NIL)
 (UNIPROT "Q43833" RELATED-TO |green| 3381008084 NIL NIL)
 (UNIPROT "Q59906" RELATED-TO |green| 3381008084 NIL NIL)
 (UNIPROT "P46713" RELATED-TO |green| 3381008084 NIL NIL)
 (UNIPROT "P75358" RELATED-TO |paley| 3439827039 NIL NIL)
 (UNIPROT "Q7M2K2" RELATED-TO |green| 3381008084 NIL NIL)
 (UNIPROT "Q43359" RELATED-TO |green| 3381008084 NIL NIL)
 (UNIPROT "O68075" RELATED-TO |green| 3381008084 NIL NIL)
 (UNIPROT "Q08060" RELATED-TO |green| 3381008084 NIL NIL)
 (UNIPROT "O49222" RELATED-TO |green| 3381008084 NIL NIL)
 (UNIPROT "P34922" RELATED-TO |green| 3381008084 NIL NIL)
 (UNIPROT "O04106" RELATED-TO |green| 3381008084 NIL NIL)
 (UNIPROT "P49644" RELATED-TO |green| 3381008084 NIL NIL)
 (UNIPROT "O32755" RELATED-TO |paley| 3439827039 NIL NIL)
 (UNIPROT "P34924" RELATED-TO |green| 3381008084 NIL NIL)
 (UNIPROT "O59841" RELATED-TO |paley| 3439827039 NIL NIL)
 (UNIPROT "P78958" RELATED-TO |green| 3381008084 NIL NIL)
 (UNIPROT "P54118" RELATED-TO |green| 3381008084 NIL NIL))
(ORPHAN? :NO)
(IN-PATHWAY GLYCOLYSIS)
(RIGHT PROTON DPG NADH)
(LEFT GAP |Pi| NAD)
(DELTAG0 1.5d0)
(:CREATION-DATE 2945289854)
(:CREATOR |mriley|) )
((EC-NUMBER EC-1.2.1.12 OFFICIAL? T)
 (DELTAG0 1.5d0 CITATIONS "[Stryer88]")))

(TRIOSEPISOMERIZATION-RXN NIL (
(OCELOT-GFP::PARENTS |Small-Molecule-Reactions| |Chemical-Reactions|)
(EC-NUMBER EC-5.3.1.1)
(ATOM-MAPPINGS
 (:NO-HYDROGEN-ENCODING (0 1 2 3 4 6 7 5 8 9)
  (((GAP 0 9)) ((DIHYDROXY-ACETONE-PHOSPHATE 0 9)))))
(REACTION-DIRECTION REVERSIBLE)
(DBLINKS (RHEA "18585" RELATED-TO |kothari| 3571881838 NIL NIL)
 (LIGAND-RXN "R01015" NIL |taltman| 3459474594 NIL NIL)
 (UNIPROT "P19118" RELATED-TO |green| 3381008077 NIL NIL)
 (UNIPROT "P21820" RELATED-TO |green| 3381008077 NIL NIL)
 (UNIPROT "P48501" RELATED-TO |green| 3381008077 NIL NIL)
 (UNIPROT "P62002" RELATED-TO |green| 3381008077 NIL NIL)
 (UNIPROT "O27120" RELATED-TO |green| 3381008077 NIL NIL)
 (UNIPROT "P27876" RELATED-TO |green| 3381008077 NIL NIL)
 (UNIPROT "Q9PMQ6" RELATED-TO |green| 3381008077 NIL NIL)
 (UNIPROT "P19583" RELATED-TO |green| 3381008077 NIL NIL)
 (UNIPROT "Q9UXX2" RELATED-TO |green| 3381008077 NIL NIL)
 (UNIPROT "P47721" RELATED-TO |green| 3381008077 NIL NIL)
 (UNIPROT "P47670" RELATED-TO |green| 3381008077 NIL NIL)
 (UNIPROT "P50918" RELATED-TO |paley| 3439827039 NIL NIL)
 (UNIPROT "P43727" RELATED-TO |green| 3381008077 NIL NIL)
 (UNIPROT "Q58923" RELATED-TO |green| 3381008077 NIL NIL)
 (UNIPROT "O28965" RELATED-TO |green| 3381008077 NIL NIL)
 (UNIPROT "Q59182" RELATED-TO |green| 3381008077 NIL NIL)
 (UNIPROT "O59536" RELATED-TO |green| 3381008077 NIL NIL)
 (UNIPROT "P36204" RELATED-TO |paley| 3439827018 NIL NIL)
 (UNIPROT "Q9JW31" RELATED-TO |green| 3381008077 NIL NIL)
 (UNIPROT "P04828" RELATED-TO |green| 3381008077 NIL NIL)
 (UNIPROT "P00943" RELATED-TO |green| 3381008077 NIL NIL)
 (UNIPROT "P00942" RELATED-TO |green| 3381008077 NIL NIL)
 (UNIPROT "P00940" RELATED-TO |green| 3381008077 NIL NIL)
 (UNIPROT "P60175" RELATED-TO |green| 3381008077 NIL NIL)
 (UNIPROT "P0A858" RELATED-TO |paley| 3439827039 NIL NIL)
 (UNIPROT "P60174" RELATED-TO |green| 3381008077 NIL NIL)
 (UNIPROT "P00941" RELATED-TO |green| 3381008077 NIL NIL)
 (UNIPROT "P15426" RELATED-TO |green| 3381008077 NIL NIL)
 (UNIPROT "P17751" RELATED-TO |green| 3381008077 NIL NIL)
 (UNIPROT "P00939" RELATED-TO |green| 3381008077 NIL NIL)
 (UNIPROT "P12863" RELATED-TO |green| 3381008077 NIL NIL)
 (UNIPROT "P07669" RELATED-TO |green| 3381008077 NIL NIL)
 (UNIPROT "P35144" RELATED-TO |green| 3381008077 NIL NIL)
 (UNIPROT "P48494" RELATED-TO |green| 3381008077 NIL NIL)
 (UNIPROT "Q7M4X7" RELATED-TO |green| 3381008077 NIL NIL)
 (UNIPROT "P29613" RELATED-TO |green| 3381008077 NIL NIL)
 (UNIPROT "P30741" RELATED-TO |green| 3381008077 NIL NIL)
 (UNIPROT "Q01893" RELATED-TO |green| 3381008077 NIL NIL)
 (UNIPROT "P48499" RELATED-TO |green| 3381008077 NIL NIL)
 (UNIPROT "P48496" RELATED-TO |green| 3381008077 NIL NIL)
 (UNIPROT "P46226" RELATED-TO |green| 3381008077 NIL NIL)
 (UNIPROT "P46225" RELATED-TO |green| 3381008077 NIL NIL)
 (UNIPROT "P48492" RELATED-TO |green| 3381008077 NIL NIL)
 (UNIPROT "Q56738" RELATED-TO |green| 3381008077 NIL NIL)
 (UNIPROT "Q7LZE5" RELATED-TO |green| 3381008077 NIL NIL)
 (UNIPROT "P46711" RELATED-TO |green| 3381008077 NIL NIL)
 (UNIPROT "O32757" RELATED-TO |paley| 3439827039 NIL NIL)
 (UNIPROT "O74067" RELATED-TO |green| 3381008077 NIL NIL)
 (UNIPROT "P48491" RELATED-TO |paley| 3439827039 NIL NIL))
(ORPHAN? :NO)
(IN-PATHWAY GLYCOLYSIS)
(RIGHT DIHYDROXY-ACETONE-PHOSPHATE)
(LEFT GAP)
(DELTAG0 1.8d0)
(:CREATION-DATE 2945290938)
(:CREATOR |mriley|) )
((EC-NUMBER EC-5.3.1.1 OFFICIAL? T)
 (DELTAG0 1.8d0 CITATIONS "[stryer88]")))

(|fulcher| NIL (
(OCELOT-GFP::PARENTS |People|)
(MIDDLE-NAME "A")
(COMMON-NAME "Carol Fulcher")
(CREDITED-FOR |GO:0008111| |GO:0003997| |GO:0006693|
 |Odd-Straight-Chain-234-Sat-FALD| |Odd-Saturated-Fatty-Acyl-CoA|
 |Even-Saturated-Fatty-Acyl-CoA| |Even-Straight-Chain-234-Sat-FA|
 |Odd-Straight-Chain-234-Sat-FA| |2-Me-Branched-234-Sat-Fatty-Acyl-CoA|
 |2-Me-Branched-234-Sat-FA| |2-Me-Branched-234-Sat-FALD|
 |Straight-Chain-234-Sat-FALD| |Hydroxy-fatty-acid-derivs|
 |Aromatic-Oxoacids| |Anthocyanidin-malonyl-beta-D-glucosides|
 |Anthocyanidin-3-O-beta-D-glucosides| |Straight-Chain-234-Sat-FA-CoA|
 |R2-2OH-Straight-Chain-234-Sat-FA-CoA|
 |R2OH-Straight-Chain-234-Sat-FA| |Straight-Chain-234-Sat-FA|
 |2-OH-3-Methyl-Saturated-Fatty-Acyl-CoA|
 |3-Methyl-Saturated-Fatty-Acyl-CoA| |3-Methyl-Saturated-Fatty-Acids|
 |Protein-disaccharide-L-ser| |Protein-trisaccharide-L-ser|
 |Protein-heptasaccharide-L-asn| |GO:0006699| |GO:0008123| |GO:0008203|
 |Citronellates| |Citronellals| |Citronellols| POLY-OH-DEC-N
 |Di-Rhamnolipids| |Mono-Rhamnolipids| |3-3-HAAs| GAP
 |Aldose-Phosphates| |Aldotrioses|)
(AFFILIATIONS SRI)
(LOGIN-ACCOUNT |fulcher|)
(EMAIL "fulcher@ai.sri.com")
(FIRST-NAME "Carol")
(LAST-NAME "Fulcher")
(:CREATION-DATE 3338945852) )
NIL)

(SRI NIL (
(OCELOT-GFP::PARENTS |Organizations|)
(CREDITED-FOR |GO:0008116| |GO:0007626| |GO:0004667| |GO:0005624|
 |GO:0003754| |GO:0009491| |GO:0004796| |GO:0004052| |GO:0001516|
 |GO:0004666| |GO:0006804| |GO:0006118| |GO:0007048| |GO:0006110|
 |GO:0005125| |GO:0004331| |GO:0004082| |GO:0004083| |GO:0006941|
 |GO:0006942| |GO:0006937| |GO:0000122| |GO:0004613| |GO:0004736|
 |GO:0004449| |GO:0006102| |GO:0005489| |17a-hydroxy-C21-steroids|
 |C21-Steroids| |GO:0015948| |GO:0045819| |GO:0019197| |GO:0033786|
 |GO:0033785| |6-alpha-D--1-4-alpha-D-Glucano--Glucan| |GO:0019180|
 |GO:0052837| |GO:0036355| BCCP |GO:0034017| |GO:0047451| |GO:0032049|
 |GO:0090483| |GO:0006148| |GO:0006149| |GO:0006161| |GO:0034214|
 |GO:0046115| |GO:0047975| |GO:0061473| |GO:0004040| |GO:0019594|
 |GO:0008184| |GO:0000920| |GO:0001896| |GO:1990002| |GO:0090499|
 |GO:0090071| |GO:0043547| |GO:0033051| |GO:0052547| |GO:0008727|
 |GO:0015774| |GO:0015159| |GO:0050355| |GO:0006203| |GO:0008428|
 |GO:0061463| |GO:0070573| |GO:0002943| |GO:0015920| |GO:0017089|
 |GO:0046836| |GO:0001530| |GO:0043190| |Acyl-Group|
 |Carbohydrate-lactones| |Aldonolactones| |GO:0004132| |GO:0008974|
 |GO:0004136| |GO:0004137| |Tricarboxylates| |GO:0004730|
 |Short-Chain-3S-Hydroxyacyl-CoAs| |Short-Chain-3R-Hydroxyacyl-CoAs|
 |Very-Long-Chain-3S-Hydroxyacyl-CoAs| |Long-Chain-3S-Hydroxyacyl-CoAs|
 |Medium-Chain-3S-Hydroxyacyl-CoAs| |Cytidine-In-Single-Stranded-DNAs|
 |Cytosine-6666-In-Apolipoprotein-B-mRNAs| |mRNA-Cytidines| CPD-8548
 |GO:0000002| |GO:0005161| |GO:0008083|
 |Pyrimidine-5-Deoxyribonucleosides| |Purine-Nucleosides|
 |Purine-Deoxyribonucleosides| |GO:0006256| |GO:0030173| |GO:0045134|
 |GO:0019730| |GO:0007596| |GO:0042060| 3-AMINO-ISOBUTYRATE
 |Pyrimidine-ribonucleosides-5-PPPP| |Pyrimidine-ribonucleosides-5-PPP|
 |Pyrimidine-ribonucleosides-5-PP| |Pyrimidine-ribonucleosides-5-P|
 |Purine-ribonucleosides-5-PPPP| |Purine-ribonucleosides-5-PPP|
 |Purine-ribonucleosides-5-PP| |Purine-ribonucleosides-5-P|
 |Purine-deoxyribonucleosides-5-PPPP|
 |Purine-deoxyribonucleosides-5-PPP| |Purine-deoxyribonucleosides-5-PP|
 |Purine-ribonucleotides| |Purine-Nucleotides| |Purines|
 |Purine-deoxyribonucleotides| |Purine-deoxyribonucleosides-5-P|
 |Deoxy-Ribonucleoside-3P| |Pyrimidine-deoxyribonucleosides-5-PPPP|
 |Pyrimidine-deoxyribonucleosides-5-PPP|
 |Pyrimidine-deoxyribonucleosides-5-PP|
 |Pyrimidine-deoxyribonucleosides-5-P|
 |Pyrimidine-deoxyribonucleosides-3-P|
 |Pyrimidine-deoxyribonucleotides| |Pyrimidine-ribonucleotides|
 |Pyrimidine-nucleotides| |Diazines| |Pyrimidine-Deoxyribonucleosides|
 |Pyrimidines| |GO:0008111| RNASE-R-DEGRADATION-SUBSTRATE-RNA
 |Diribonucleotide| |Anthocyanidin-5-O-beta-D-glucosides|
 |Protein-phospho-L-histidines| |Protein-tauphospho-L-histidines|
 |Protein-pi-phospho-L-histidines| |Anthocyanins| |Anthocyanidins|
 |Modified-Nucleotides| |Isoprenoid-Phosphates| |Terpenes|
 |Polyprenol-Phosphates| |Polyprenols| |Prenols|
 5-L-GLUTAMYL-AMINO-ACID |Compound-With-Gamma-Glutamyl|
 |Proteins-Basic-C-terminal-Amino-Acids|
 |Protein-With-N-Terminal-Tryptophans| |Protein-With-N-Terminal-Met|
 CPD3O-0 |N-terminal-Amino-Acids| |Protein-D-amino-Acids|
 |Protein-L-amino-Acids| |Adenine-34-in-tRNAs| |Uracil-8-In-tRNAs|
 |Cytosine-8-In-tRNAs| |7-Oxoheptanoyl-ACPs| CPD-15015 CPD-15011
 CPD-15010 |Anthocyanidin-3-7-diglucosides|
 |Anthocyanidin-3-O-sophorosides|
 |anthocyanidin-3-coum-rham-gluc-5-gluc| CPD-7278
 |Anthocyanidin-coum-rham-D-glucosides|
 |Anthocyanidin-5-glucoside-3-sambubioside|
 |Anthocyanidin-3-O-sambubiosides| |Delta-14-steroids|
 |14-alpha-methylsteroids| |Anthocyanidin-cinnamoyl-glucosides|
 |35-di-O-methylflavonoids| |5-O-methylflavonoids|
 |3-O-methylflavonoids| |Polysulfides| |GO:0003997| |GO:0006693|
 |Odd-Straight-Chain-234-Sat-FALD| |Odd-Saturated-Fatty-Acyl-CoA|
 |Even-Saturated-Fatty-Acyl-CoA| |Even-Straight-Chain-234-Sat-FA|
 |Odd-Straight-Chain-234-Sat-FA| |3-Oxosteroids|
 |3beta-hydroxy-4alpha-carboxy-sterols|
 |2-Me-Branched-234-Sat-Fatty-Acyl-CoA| |2-Me-Branched-234-Sat-FA|
 |2-Me-Branched-234-Sat-FALD| |Straight-Chain-234-Sat-FALD|
 |Hydroxy-fatty-acid-derivs| |GO:0006915| |GO:0012501|
 |Active-hydrogenase-Subunits| |Active-FeFe-hydrogenase-Subunits|
 |N-acetylarylamines| CPD-14577 CPD-14584 CPD-14581 CPD-7182
 |Malonyl-acp-methyl-ester| |Very-Long-Chain-Acyl-ACPs|
 |Long-Chain-Acyl-ACPs| |Medium-Chain-Acyl-ACPs| ACYL-ACP |GO:0006704|
 |GO:0008217| |GO:0004507| |GO:0004509| CPD-13064 CPD-624
 |pyruvate-water-dikinase-P| |pyruvate-water-dikinase|
 |pyruvate-phosphate-dikinase-phosphate| |pyruvate-phosphate-dikinase|
 |Glycogens| CPD-14771 FERROCYTOCHROME-B5 FERRICYTOCHROME-B5
 |Cytochromes-b5| CPD-13063 |3-methylcrotonoyl-CoA-carbon-dioxide|
 |Apo-3-methylcrotonoyl-CoA-carbon-dioxide|
 |Acetyl-CoA-carboxylase-phosphate| |Acetyl-CoA-carboxylases|
 |piperidine-3-carboxylate| |Sulfurylated-sulfur-binding-protein|
 |C-nitroso-compounds| |C-nitro-compounds| |Nitrohydrocarbons|
 |GO:0070409| |GO:0004087| |GO:0070981| |GO:0097054| |GO:0019518|
 |GO:0097056| |GO:0033468| |GO:0042351| |GO:0097171| |GO:2001061|
 |GO:0006065| |GO:0036065| |GO:0051781| |GO:0036104| |GO:0036108|
 |GO:0018070| |GO:0052865| |GO:0050992| |GO:0019354| |GO:0035998|
 |GO:2001295| |GO:0042759| |Long-Chain-Acyl-CoAs| |GO:0006646|
 |GO:0015970| |GO:0001682| |GO:0044208| |GO:0006172| |GO:0044210|
 |GO:0044206| |GO:0044211| |GO:0006217| |GO:0047844| |GO:0033388|
 |GO:0033387| |GO:0006557| |GO:0019619| |GO:0019605| |GO:0097266|
 |GO:0008688| |GO:0019249| |GO:0019542| |GO:0016872| |GO:0008741|
 |GO:0046459| |GO:0001676| |GO:0033542| |GO:0046386| |GO:0044209|
 |GO:0006150| |GO:0006147| |GO:0052873| |GO:0097173| |GO:0097175|
 |Hexonic-Acids| |GO:2001059| |GO:0006062| |GO:0043875| |GO:0070404|
 |GO:0033512| |GO:0016672| |GO:0072581| |GO:0072580| |GO:0071915|
 |GO:1901260| |GO:0052868| |GO:0055129| |GO:0019305| |GO:0000018|
 |GO:0043765| |GO:0008301| |GO:0018055| |GO:0034567| |GO:0006115|
 |GO:0046187| |GO:0047639| |GO:0030266| |GO:0052852| |GO:0052853|
 |GO:0052854| |GO:0003958| |GO:0006559| |GO:0018545| |GO:0052875|
 |GO:0042128| |GO:0008785| |GO:0033745| |GO:0052911| |GO:0052914|
 |GO:0052907| |GO:0052908| |GO:0052916| |GO:0052906| |GO:0052913|
 |GO:0036308| |GO:0052915| |GO:0036307| |GO:0002935| |GO:0030632|
 |GO:0004803| |GO:0016024| |GO:0052927| |GO:0052928| |GO:0052929|
 |GO:0008970| |GO:0006297| |GO:0008997| |GO:0008327| |GO:0035438|
 |GO:0000967| |GO:0046295| |GO:0046854| |GO:0052832| |GO:0052833|
 |GO:0023014| |GO:0051353| |GO:0047405| |GO:0001073| |GO:0006465|
 |GO:0036311| |GO:0046657| |GO:0046982| |GO:0046342| |GO:0035529|
 |GO:0000810| |GO:0006655| |GO:0008195| |GO:0035999| |GO:0051304|
 |GO:0017118| |GO:0005355| |GO:0015758| |GO:0006829| |GO:0035444|
 |EF-P-lysyl-hydroxylysine| |EF-P-lysyl-lysine| |EF-P-L-lysine|
 |tRNA-2methyladenine-37| |tRNA-adenine-37| |L-2-hydroxyacids|
 |D-2-hydroxyacids| |Aromatic-Oxoacids| |Halide-Anions|
 |2-Halobenzoate| |Thyroglobulins| |GO:0006590| |GO:0005179|
 |Aldotetraoses| |Aldodioses| |Anthocyanidin-malonyl-beta-D-glucosides|
 |Anthocyanidin-3-O-beta-D-glucosides| CPD3DJ-82 |Phytoceramides|
 |3-alpha-Hydroxysteroids| |3-Beta-Hydroxysterols|
 |Straight-Chain-234-Sat-FA-CoA| |R2-2OH-Straight-Chain-234-Sat-FA-CoA|
 |R2OH-Straight-Chain-234-Sat-FA| |Straight-Chain-234-Sat-FA|
 |Tryparedoxins| |Aliphatic-L-Amino-Acids|
 |N-Acylated-Aromatic-Amino-Acids| |N-Acylated-Aliphatic-Amino-Acids|
 |GO:0006533| |GO:0019807| |GO:0004046| |Mercapturates|
 |2-OH-3-Methyl-Saturated-Fatty-Acyl-CoA|
 |3-Methyl-Saturated-Fatty-Acyl-CoA| |3-Methyl-Saturated-Fatty-Acids|
 |Oxidized-adrenal-ferredoxins| |Reduced-adrenal-ferredoxins|
 |Adrenodoxins| |GO:0006955| |Phytoalexins| |Putidaredoxins|
 |Pheophytins| |Chlorophyllides| |Phenylurea-Cytokinins|
 |Adenine-Cytokinins| |Cytokinins| |Strigolactones| |Auxins|
 |Cardanols| |Anacardic-Acid| |Urushiol| CPD-6321
 PROCOLLAGEN-3-HYDROXY-L-PROLINE |Decanoyl-HmqF-Proteins|
 |23-dehydro-decanoyl-HmqF-Proteins| |HmqF-Proteins|
 |Polyhydroxyalkanoates| |GO:0004319| |GO:0015020| |GO:0052777|
 |Ditrans-polycis-polyprenols| |Ditrans-polycis-dolichols|
 |23S-rRNA-adenine-2030| |23S-rRNA-N6-methyladenine-2030|
 |Sugar-alcohols| |Alditol-Derivatives| |Alditol-phosphates|
 |Rubisco-trimethylated-lysine| |Rubisco-lysine| CPD-14549
 |N-acetyl-D-mannosamine| |Accep-Xyloglucan-With-Xyloglucanyl-Segs|
 |Glycerides| |Aryl-Alcohol| |Polyphosphates| |Guanine34-in-tRNAs|
 |tRNA-Containing-5AminoMe-2-ThioUrdines|
 |2-O-methylguanosine-2922-in-27S-pre-rRNA|
 |Guanosine-2922-in-27S-pre-rRNA|
 |Short-Chain-Trans-23-Dehydroacyl-CoA|
 |medium-Chain-Trans-23-Dehydroacyl-CoA| |Short-Chain-2-Enoyl-CoAs|
 |Long-Chain-2-Enoyl-CoAs| |Medium-Chain-2-Enoyl-CoAs|
 |Short-Chain-234-Saturated-acyl-CoAs|
 |Medium-Chain-234-Saturated-acyl-CoAs| |GO:0004466| |GO:0004085|
 |Medium-Chain-Aldehydes| ACYL-COA |Cyanophycin| |GO:0031218|
 |Peptidoglycan-With-Cle-Pentagly-Bridges|
 |Peptidoglycan-With-Pentaglycine-Bridges| |Hydroxy-fatty-acids|
 |Epoxy-fatty-acids| |Monounsaturated-fatty-acids|
 |Polyunsaturated-fatty-acids| |Alkylated-Bases| |Modified-Bases|
 |Lipoproteins| |SS-Oligoribonucleotides| |DS-Oligoribonucleotides|
 |SS-Oligodeoxyribonucleotides| |DS-Oligodeoxyribonucleotides|
 |Oligodeoxyribonucleotides| |Oligoribonucleotides|
 |23-Diaminopropanoate| |GO:0060187| |GO:0051192| |GO:0033195|
 |GO:0038083| |GO:0043041| |GO:0006490| |GO:0006488| |GO:0006487|
 |GO:0060702| |GO:0045203| |GO:0052739| |GO:0052740| |GO:0000738|
 |GO:0043136| |GO:0008134| |GO:0031234| |GO:0047808| |GO:0052857|
 |GO:0052856| |GO:0052855| |GO:0050163| |GO:0009294| |GO:0018410|
 |Primary-Alcohols| |Alkanes| |Secondary-Alcohols| |Teichoic-Acid|
 CPD0-1888 |N-4-aminobutylidene-eIF5A-lysine|
 |N-4-aminobutylidene-enzyme-lysine| |GO:0005871| |GO:0015630|
 |GO:0008013| |GO:0005070| |GO:0007172| |GO:0007169| |GO:0007243|
 |GO:0007050| |GO:0008283| |GO:0006357| |GO:0006366| |Aureolic-Acids|
 CPD-14358 CPD-14357 CPD-14356 |Proteorhodopsins|
 |3-Hydroxy-11-cis-retinol| |All-trans-3-hydroxyretinol|
 |Metarhodopsin-Rh1| |Rhodopsin-Rh1| |Apo-Rhodopsin-Rh1|
 |3S-11-cis-3-hydroxyretinol-RBPs| |3R-all-trans-3-hydroxyretinol-RBPs|
 |3R-11-cis-3-hydroxyretinal-RBPs| |All-trans-3-hydroxyretinal|
 |Metarhodopsins-II| |Rhodopsins| |Dinucleotide|
 |Dinucleotide-Nucleic-Acid| |3-Hydroxy-11-cis-retinal| |Xanthopsins|
 CPD-14325 |Retinaldehyde-binding-proteins| |All-trans-retinal-RALBPs|
 |Metaretinochromes| |Apo-Retinochromes| |Retinochromes|
 |Very-long-Chain-234-Saturated-acyl-CoAs| |Wax-Esters|
 |N-Alkylglycine| |Sesterterpenes| |Hemiterpenes| |Terpenoids|
 |C35-Terpenes| CPD-14306 |18S-rRNA-N1-methylpseudouridine-1191|
 |18S-rRNA-pseudouridine-1191| |tRNA-N1-methylpseudouridine-54|
 |Protein-disaccharide-L-ser| |Protein-trisaccharide-L-ser|
 |Short-Chain-oxoacyl-CoAs| |Medium-Chain-oxoacyl-CoAs|
 |Medium-Chain-3-Hydroxyacyl-CoAs|
 |Very-Long-Chain-Trans-23-Dehydroacyl-CoA| |Fatty-acid-ethyl-esters|
 |Fatty-acid-methyl-esters| |Short-OH-Long-FA-Esters|
 |Protein-heptasaccharide-L-asn| |Terminal-Olefins| |Methylketones|
 5-HYDROXY-L-LYSINE |Cycloalkenes| |1-Alkenes| |Fortimicins|
 |NN-dimethyl-terminal-PPK| |N-methyl-terminal-PPK| |N-terminal-PPK|
 |NNN-trimethyl-terminal-XPK| BIOPTERIN |GO:0006699| |GO:0008123|
 |GO:0008203| |Butirosins| |2-H-4-G-glutamylamino-butanoyl-BtrI|
 |4-gamma-glutamylamino-butanoyl-BtrI| |4-Amino-butanoyl-BtrI-Acps|
 |L-Glutamyl-BtrI-Acyl-Carrier-Prtoeins| |BtrI-Acyl-Carrier-Proteins|
 |Deoxystreptamine-Antib| |Lividomycins|
 |tRNA-Containing-N2-Methylguanine-6| |Guanine6-in-tRNA|
 |Protein-L-lysine| CPD-8649 N-ACETYL-O-ACETYLNEURAMINATE
 3-HYDROXY-BUTYRATE |Alcohols| |Long-chain-alcohols|
 |Medium-Chain-Alcohols| VERY-LONG-CHAIN-FATTY-ACYL-COA
 |Medium-Chain-Acyl-CoAs| |Neomycins| NADPHX |Gentamycins| |Kanamycins|
 |2-Acyl-sn-glycerol-3-phosphates| |Fe-siderophores| |Mannuronate|
 |Galacturonate| |Rhamnose| |Galactose| |Cyclic-Monoterpene-Ketones|
 |Monoterpene-Ketones| |Terpene-ketones| |Camphor| TETRA-H-BIOPTERIN
 |Cyclodextrins| DOCOSAPENTAENOYL-ACP DOCOSAPENTAENOYL-2-ENOYL-ACP
 3-HYDROXY-DOCOSAPENTAENOYL-ACP 3-OXO-EICOSAPENTAENOYL-ACP |Naringenin|
 EICOSAPENTAENOYL-ACP EICOSATRIENOYL-ACP |linolenoyl-2-enoyl-acp|
 |3-hydroxy-linolenoyl-acp| |3-oxo-linolenoyl-acp| |linolenoyl-acp|
 CPD-14024 CPD-14022 CPD-14020 |dihomogammalinolenoyl-acp|
 |dihomogammalinolenoyl-2-enoyl-acp| CPD-4893
 |3-hydroxy-gammalinolenoyl-acp| |3-oxo-dihomogammalinolenoyl-acp|
 |gammalinolenoyl-acp| |SoxZY-Thiocysteine-Sulfate| |GO:0005951|
 |GO:0019159| |GO:0030497| |GO:0006178| |GO:0033737| |GO:0019622|
 |GO:0018771| |GO:0052823| |GO:0019380| |GO:0046271| |GO:0019545|
 |GO:0050272| |GO:0051410| |GO:0036088| |2-Oxo-Acids| |GO:0043821|
 |GO:0052751| |GO:0035888| |GO:0002143| |GO:0052737| |GO:0016416|
 |GO:0046214| |GO:0036009| |GO:0097163| |GO:0019333| |D-Fucoses|
 |GO:0052851| |GO:0080130| |GO:0004035| |GO:0080176| |GO:0043916|
 |GO:0052821| |GO:0052822| |GO:0016540| |GO:0015882|
 |23S-rRNA-N7-methylguanine-2069| |23S-rRNA-guanine-2069| CPD0-2471
 |Coniferyl-Esters| |Aminoglycosides| |Aminoglycoside-Antibiotics|
 |Oleandrose| |Co2-MttC-Proteins| |Co2-MtbC-Proteins|
 |Co2-MtmC-Proteins| |GO:0015833| |Corrinoid-Fe-S-proteins|
 |Corrinoid-Proteins| |Methylated-Corrinoid-Proteins| |Corrinoids|
 |Cyclic-tetrapyrroles| |Cyclic-polypyrroles| |Polypyrroles|
 |larger-subunit-of-tyrosine-aminotransfer|
 |Smaller-Subunit-Tyrosine-Aminotransfer| |N-methyl-DL-aspartate|
 |Oligosaccharide-With-4-deoxy-D-gluc| |23-cyclic-nucloetide-PO4|
 |Benzoin| |NNN-trimethyl-terminal-YPK| |NN-dimethyl-terminal-YPK|
 |NN-dimethyl-terminal-XPK| |N-methyl-terminal-XPK| |N-terminal-XPK|
 |3-Phosphomonucleotides| |16S-rRNA-guanine1516|
 |16S-rRNA-N2methylguanine1516| |16S-rRNA-N2-methylguanine1516|
 |16S-rRNA-guanine-1516| |GO:0008697| |GO:0045490| |GO:0034219|
 |synaptobrevin| |Cytochromes-CL| |Elemental-selenium|
 |type-IV-prepillin| |Cleaved-Type-IV-Prepillins| |signal-peptide|
 POLYKETIDE |flavivirus-polyprotein| |Cleaved-Flavivirus-Polyprotein|
 |fragments-of-semenogelin-1| |semenogelin-1| |alpha-factor-precursor|
 |S-glycosyl-compounds| |Carbohydrate-containing-antibiotics|
 |Pyrrolidinecarboxamides| |Organic-heteromonocyclic-compounds|
 |Pyrrolidines| |complement-subcomponent-C1s|
 |Activated-Complement-C1s| |bradykinin| |proacrosin| |acrosin|
 |poliovirus-polyprotein| |Poliovirus-Polyprotein-Fragments|
 |picornavirus-polyprotein| |Picornavirus-Polyprotein-Fragments|
 |viral-precursor-polyprotein| |Potyvirus-Polyproteins|
 |Potyvirus-Polyprotein-Fragments| |3-Alpha-L-Fucosyl-NAc-Glycoprotein|
 |kiwellin| |repressor-LexA| |Cleaved-Repressor-LexA| |m7G5-pppR-mRNAs|
 |Coagulin| |coagulogen| |limulus-proclotting-enzyme|
 |Active-Clotting-Enzyme| LIMULUS-CLOTTING-FACTOR-B
 |Activated-Factor-B| |GO:0005967| |helper-component-proteinease|
 |Cleaved-Helper-Comp-Proteinease| |pro-interleukin-1beta|
 |Mature-1L-1beta| |Mycaminose| CPD-13840 CPD-13839 CPD-13838 |elastin|
 |D-Rhamnose| |GO:0015327| |GO:0016049| |GO:0008361| |GO:0015175|
 |GO:0004485| |GO:0006552| |GO:0009343| |GO:0008015|
 |Poly-Gamma-L-Glutamate| |Poly-Gamma-D-Glutamate|
 |Poly-Gamma-Glutamates| |GO:0006597| |GO:0004111| |kallidin|
 |kininogen| |Non-Defined-Mixtures| |Erythromycins| |Macrolides|
 |Macrolide-Antibiotics| |GO:0017061| |Mannosyl8-Nacetylglucosaminyl2|
 |Mannosyl9-Nacetylglucosaminyl2| |2-Phenyloxirane| NADHX
 |Mannosyl3-N-acetyl-glucosamine2-R|
 |Mannosyl5-N-acetyl-glucosamine2-R| |1-2-Beta-D-Glucans|
 |Pentacyclic-triterpenoids| |Hopanoids| |Steroids|
 |3prime-Methoxy-Flavones| |3prime-Hydroxy-Flavones|
 |3prime-Hydroxy-Flavonoids| |Isoflavanones| |Isoflavanoids| FLAVANONES
 |Chromanones| |Nigerans| |Phenylpropanoids|
 |Organic-aromatic-compounds| |Aromatics| PTEROCARPANS |Isoflavonoids|
 |Chromenes| |2-Benzopyrans| |1-Benzopyrans| |Benzopyrans|
 |Organonitrogen-Heterocyclic-Compounds|
 |Organic-heterocyclic-compound| |Organic-heterobicyclic-compounds|
 |Chromanes| |Flavanoids| |Flavanols| |Hydroxyflavones|
 |Monohydroxyflavones| |Hexahydroxyflavones| |Pentahydroxyflavones|
 |Tetrahydroxyflavones| |Trihydroxyflavones| |Dihydroxyflavones|
 |tRNA-pseudouridine-38-39| |tRNA-uridine-38-39| |4-Methoxyflavanones|
 |4-Hydroxyflavanones| |4-Methoxyisoflavones| |4-Hydroxyisoflavones|
 |TusE-L-cysteine| |tRNA-2-thiouridine34| |tRNA-uridine34|
 |TusE-S-sulfanylcysteine| |Short-Chain-Alcohols|
 |Protein-With-N-Terminal-D-AminoAcids| |ThiF-Proteins|
 |Protein-N5-methyl-L-glutamine| |Archaeal-Flagellins|
 |Archaeal-Preflagellins| |3prime-Methoxy-Flavonoids| |Azurins|
 |GO:0043799| |GO:0009635| |Thi-S|
 |Thiocarboxyadenylated-ThiS-Proteins| |GO:0004788| |GO:0009229|
 |GO:0050334| |GO:0009230| |DNA-With-Hypoxanthines| |1-6-beta-D-Glucan|
 |Guaiacols| |Catechols| |MPT-Synthases| L-PHOSPHATIDATE
 |CRPB-all-trans-Retinal| |Dietary-retinyl-esters| PHOSPHATIDYLCHOLINE
 |IRBPs| |Retinal-IRBPs| |Retinoates| |11-Cis-Retinyl-Esters|
 |Retinyl-Esters| |Halorhodopsins| |Bacteriorhodopsins| |Aporhodopsins|
 |Opsins| |Retinals| |Retinols| |Retinoids| |Bulgecins|
 |21S-rRNA-Uridines| |4-O-methylflavonoids| |Carotenoid-beta-end-group|
 |Carotenoid-epsilon-end-group| |Carotenoid-psi-end-group|
 |Processed-Mitochondrial-Proteins| |Mitochondrial-Preproteins|
 |L-Cysteine-Desulfurases-with-Prosequence| |ThiI-S-sulfanylcysteine|
 |ThiI-L-cysteine| N-ACETYLNEURAMINATE |Holo-Fatty-Acid-Synthase-ACPs|
 |Apo-Fatty-Acid-Synthase-ACPs| |Aryl-Carrier-Proteins|
 |C34-Botryococcenes| |Diacylglycerol-NNN-trimethylhomoserines|
 |Nucleobases-in-DNA| |Diacylglycerolhomoserines| |Tertiary-Alcohols|
 |Oxidized-Flavins| |Benzopteridines| |Reduced-Flavins| FLAVIN
 |Aralkylamines| |Carrageenan-oligosaccharides|
 |Carrageenose-oligosaccharides| |Agaro-oligosaccharides|
 |Porphyran-With-Anhydrogalactose-Residues| |Porphyrans| |Agaroses|
 |Agarans| |beta-Carrageenan| |alpha-Carrageenan| |theta-Carrageenan|
 |nu-Carrageenan| |mu-Carrageenan| |Lambda-Carrageenan| |Carrageenoses|
 |iota-Carrageenan| |Red-Alage-Galactans| |L-Galactose|
 |L-Galactopyranose| |Plant-Arabinogalactans-II|
 |Plant-Arabinogalactans-I| |Plant-Arabinogalactans|
 |Mycobacterial-Arabinogalactans| |Glucomannans|
 |Arabinoglucuronoxylans| |Galacto-Glucuronoxylans| |13-14-Mixed-Xylan|
 |III2-a-Fucosyllactotetraosylceramides| |GXGG-Xyloglucans|
 |Xyloglucans-Galactose-23| |Xyloglucans-Galactose-2| |E-nerolidol|
 |Hydroxy-Butyrates| |Ox-thioredoxins-1| |Thioredoxin-A|
 |Ox-thioredoxins-2| |Thioredoxin-B| |Glycerophosphoinositols|
 |Cyclo-Hexa-Peptides| |Ferredoxins| |Thioredoxin|
 |L-Glutamyl-Peptides| CPD66-39 DIOH-ISOVALERATE
 |Reduced-2Fe-2S-Ferredoxins| |Oxidized-2Fe-2S-Ferredoxins|
 |Oxidized-2-4Fe-4S-Ferredoxins| |Reduced-2-4Fe-4S-Ferredoxins|
 |3Fe-4S-Ferredoxins| |2-4Fe-4S-Ferredoxins| |4Fe-4S-Ferredoxins|
 |Rieske-Type-Ferredoxins| |2Fe-2S-Ferredoxins|
 |Guanine15-in-tRNA-with-GUN-anticodon| |Methylated-DNA-Bases|
 |Feraxan| |Glucuronoxylan-Oligosaccharides|
 |Persulfurated-L-cysteine-desulfurases| |L-Cysteine-Desulfurases|
 |Glucuronoarabinoxylan-Oligosaccharides| |Pyrroles| |Sphingomyelins|
 SPHINGOLIPIDS |Galactans| |Arabinogalactan| |Galactoglucomannans|
 |Galactomannans| |1-5-L-Arabinooligosaccharides| |Arabinosides|
 |Furanosides| |1-4-D-xylooligosaccharides| |D-Xylose| 13-BETA-D-XYLANS
 |Glucuronoarabinoxylans| |5-Prime-Adenylylated-Polynucleotide|
 |Insulin-B-chains| |Insulins| |Beta-amino-acids| CPD0-2036 CPD0-2035
 CPD0-2034 CPD0-2033 |Soyasaponins| |Saponins|
 |Soyasapogenol-B-Monoglucuronides| |Soyasapogenol-B-glycosides|
 |Soyasapogenols| |Phosphatase-2A-leucine-methyl-ester|
 |Phosphatase-2A| |Phosphatase-2A-leucine| |Protein-L-Leucine|
 |Cleaved-Synthetic-Tetradeca-Renins| |Beta-D-glucosides|
 |Beta-D-glucan-w-C-3-substitution| |Xylosides|
 |PNP-Modified-Glycosides| |Lignins| |Glucuronoxylans|
 |Protein-Prolines| |Pullulans| |Modified-Galacturonans|
 |Galacturonans| |Glucans| |Hemicelluloses| |Arabinans| |L-Arabinans|
 |Arabinoxylan| |1-4-beta-Xylan| |Alpha-L-Arabinosides|
 |Dipeptides-With-Met-Amino| |Chitodextrins| |Chitosan-fragments|
 |Chitosan| |Xyloglucan-oligosaccharides| |Xyloglucan-tetraose|
 |Xyloglucan| CARBON-MONOXIDE-DEHYDROGENASE-APO-FORM
 |Holo-CO-dehydrogenases| |Xyloglucans-Xylose|
 |Xyloglucans-Galactose-3| |XLFG-Xyloglucans| |Short-Mannan|
 |Cellodextrins| |Methyl-thioethers| CPD-11501
 |No-Alkenyl-Thiohydroximate-O-Sulfates|
 |Alkenyl-Thiohydroximate-O-Sulfates| |Megalomicins| |Avermectins|
 |Angucyclins| |Polymyxins| CPD-11473 |Citronellates|
 |Beta-phellandrene| |Alpha-pinene| |Limonenes|
 |Thiazoline-siderophores| |Catecholate-siderophores|
 |8-Hydroxyfurocoumarins| |Isoflavones| |Siderophore| |Glucosinolates|
 ALKALOID |Glycosylated-Hydroxymethylcytosine-DNAs|
 |Gluc-Glycosyl-Hydroxymethylcytosine-DNAs| |DNA-with-mismatch|
 CPD-9998 |Phosphinates| |Organophosphonates| |Tetrahydropyridines|
 |Salinosporamides| |Pyridines| |Carbazoles| |RS-3-Sulfolactate|
 CPD-11797 |2-3-dihydroxypropane-1-sulfonate|
 |N3-O-disulfo-D-glucosamine| |Keratan-Gal-6S|
 |Dermatan-NAcGal-46-disulfates| CPD-13005 CHONDROITIN-46-DISULFATE
 |Organo-Sulfates| CPD-11803 |Depsipeptides| CPD-12991
 |Aliphatic-S-hydroxynitriles| |Aliphatic-R-hydroxynitriles|
 |Glycosphingolipids| |Ceramides| |Tri-trans-polycis-polyprenyl-PPs|
 |Di-trans-poly-cis-polyprenyl-PP| |CiS-POLYISOPRENYL-PP|
 |4-Hydroxy-3-polyprenylbenzoates| |Polyisoprenoids|
 |Fatty-Acid-Anions| |Pyoverdines| |Phytosiderophores|
 |Hydroxamate-siderophores| |Carboxylate-siderophores| |Ecdysteroids|
 |Iodides| |Bromide| |Peptide-Group| |Oligopeptide-Group|
 |1-6-Galactofuran| |1-5-Galactofuran| |Mono-Rhamnolipids|
 |Galactofuran| |Di-Rhamnolipids| |Cutins|
 |Long-Chain-Trans-23-Dehydroacyl-CoA|
 |Long-Chain-234-Saturated-acyl-CoAs| CPD0-2186
 |Long-Chain-3-Hydroxyacyl-CoAs| |3-Hydroxybutanoyl-CoAs|
 |Methylmalonyl-CoA| |Long-Chain-oxoacyl-CoAs| CPD0-2228 CPD0-2227
 |Methyl-Farnesoates| POLY-OH-DEC-N |3-3-HAAs| CPD0-2079
 |3-Hydroxy-L-aspartate| |Dihidrofolate-Glutamate| |All-Folates|
 |Demethylmenaquinols| |Demethylated-Ubiquinols| |Menaquinols|
 PLASTOQUINOL-1 |Ubiquinols| |6Methoxy5Methyl2Polyprenyl14Benzoquinol|
 |2-Methoxy-6-Polyprenyl-14-Benzoquinols| |ETR-Quinols| |Threo-GGE|
 |Erythro-GGE| |Aromatic-S-hydroxynitriles|
 |Aromatic-R-hydroxynitriles| MPHPV |Iodoaromtic-Compounds|
 |Guaiacylglycerol-guaiacyl-ether| |Bromoaromtic-Compounds|
 |Benzenediols| |34-Dihydroxy-5-Polyprenylbenzoates|
 |3-Methoxy-4-Hydroxy-5-Polyprenylbenzoate| CPD-12345 |Cephems|
 |Gamma-Lactams| |Delta-Lactams| |Beta-Lactams| |Lactams| CPD-11633
 CPD-11631 CPD-11626 CPD-11620 |Imides| |Cyclic-Amides|
 |tRNA-uridine-38-40| |tRNA-uridines| |tRNA-pseudouridine-38-40|
 |Ribonucleotides| |Deoxynucleotides| |7-Deazapurines|
 |Purine-Ribonucleosides| |Pyrimidine-Ribonucleosides|
 |Diadenosine-polyphosphates| |dCpdG-DNAs| |Pyrimidine-Nucleosides|
 |METHYL-dCpdG-DNAs| |Dinucleoside-polyphosphates|
 |tRNAs-containing-epoxy-quenosine|
 |tRNA-with-7-aminomethyl-7-deazaguanine|
 |tRNAs-with-glutamylated-queuosine| |tRNA-PreQ0| |tRNA-archaeosine|
 |Guanine34-in-tRNA-with-GUN-anticodon| |Purine-Bases|
 |7-Deazapurine-Bases| |Nucleotides| |Nucleosides-Analogues|
 |Nucleosides| |Bases| |3-O-acetyl-Rhamnogalacturns|
 |2-O-acetyl-Rhamnogalacturns| |L-Rhamnose-rhamnogalacturonan|
 |Rhamnogalacturonan-D-galacturonate|
 |D-galacturonate-rhamnogalacturonan| |Rhamnogalacturonan-L-Rhamnose|
 |Delta-GalA-rhamnogalacturonan| |Xylogalacturonan|
 |Rhamnogalacturonans-I| |Apiogalacturonans|
 |1-4-alpha-D-galacturonosyl| |Lipid-A| |Keratan-sulfate-NAcGlcN6S|
 |Keratan-sulfate-NAcGlc| KERATAN-6-SULFATE
 |Heparan-sulfate-D-glucuronate| |Heparan-NAc-Glc|
 |GlcNAc-GlcA-Gal-Gal-Xyl-Protein| |Short-Heparan-Fragments|
 |Hyaluronan-glucuronate-terminal| |Heparan-glucuronate-terminal|
 |Heparan-NAc-glucosaminide| |GlcA-n-6-O-sulfoGlcNS|
 |GlcA-n-3-O-sulfoGlcNS| |Heparin-sulfo-NGlc-3S| |Heparin-sulfo-NGlc|
 |Heparin-NAcGlc-3S| |Dermatan-NAcGal-4-sulfates|
 |Chondroitin-Sulfate-E| |Chondroitin-Sulfate-D|
 |Chondroitin-Sulfate-C| |Chondroitin-Sulfate-A| |Hyaluronan|
 |Heparan-Sulfate| HEPARIN |GalNAc-chondroitin-dermatan|
 |Dermatan-Sulfate| |Chondroitin-sulfates| CHONDROITIN |Xanthan|
 |Acetan| |Structural-Polysaccharides|
 |Polysaccharides-mannuronate-residues| |Pectin| |O-Antigens|
 |Lipopolysaccharides| |Glycosaminoglycans| |Galacturonan-Methyl-Ester|
 |Exopolysaccharides| |Carrageenans| CPD0-2260 |Mannan| CPD-3602
 |Xylans| CPD-12985 CPD-12984 CPD-12982 CPD-12980
 |Dermatan-sulfate-L-IdoA2S| |Chondroitin-GalNAc-6S|
 CHONDROITIN-4-SULFATE |Dermatan-sulfate-disaccharides|
 |Chondroitin-sulfate-disaccharides| |D-mannosyl-Lipid-linked-oligos|
 |Oligosaccharides-4-deoxy-L-erythrohex| CPD-12981 |L-rhamnose|
 |L-mannose| MANNOSE |Glucose| |N-acetyl-beta-D-hexosamines|
 |N-acetyl-alpha-D-hexosamines| |N-acetyl-D-glucosamine|
 |D-Gal-NAc--Glycoproteins| |Chondroitin-N-acetyl-galactosamines|
 |beta-Acetylgalactosaminides| |Alpha-Acetylgalactosaminides|
 ALPHA_ACETYLGLUCOSAMINIDES |N-Acetyl-beta-D-Hexosaminides|
 |N-Acetyl-alpha-D-Hexosaminides| GLUCOSAMINE |Aldotrioses| |O-Glycans|
 |N-Glycans| |Glycans| DEOXY-RIBOSE-5P |Peptidoglycan-dimer|
 |Peptidoglycan-DD-crosslinks| |NAcMur-4Peptide-NAcGlc-Undecaprenols|
 UDP-L-ARABINOSE CPD-12548 UDP-GLUCOSE |NDP-alpha-D-glucoses|
 |NDP-L-digitoxose| |NDP-4-dehydro-6-deoxy-D-glucose|
 |NDP-4-dehydro-26-dideoxy-D-glucose|
 |NDP-26-dideoxy-L-erythro-4-hexulose|
 |NDP-26-dideoxy-D-threo-4-hexulose| |Alpha-D-Galactosides| CPD0-2032
 |Glycosides| |Aldose-Phosphates| |Core-Protein-L-Serine|
 |Protein-S-farnesyl-L-cysteines| |Protein-tyrosine-O-sulfates|
 |Protein-N-acetyl-D-glucosamine-L-thr|
 |Protein-N-acetyl-D-glucosamin-L-serine| CPD-11500
 |Protein-phospho-fructosamines| |Protein-fructosamines|
 |eEF-2-Histidines| |C-terminal-32-aminoacid-Peptides|
 |Aromatic-D-Amino-Acids| |L-Methionine-sulfoxides| DIPHTINE
 DIPHTHAMIDE |3-carboxy-3-dimethylammonio-propyl-L-his| |Ketoximes|
 |Aldoxime| 3-CHLORO-DL-ALANINE 2-3-CARBOXY-3-METHYLAMMONIOPROPYL-L-
 |Tertiary-Amines| |Secondary-Amines| |Primary-Amines|
 |Benzosemiquinones| |Anthraquinones| |Menaquinones| PLASTOQUINONE
 |Ubiquinones| |ETR-Quinones| |Quinones| |Cyclic-Ketones|
 |Very-Long-Chain-Aldehydes| |Citronellals| |n-Alkanals| |Alk-2-enals|
 LONG-CHAIN-KETONE |Aliphatic-aldehydes-or-ketones| |Aldehydes|
 |Citronellols| PHOSPHATIDYLINOSITOL-345-TRIPHOSPHATE
 PHOSPHATIDYL-MYO-INOSITOL-45-BISPHOSPHA CPD-177 CPD-1108
 1-PHOSPHATIDYL-1D-MYO-INOSITOL-5-PHOSPHA
 1-PHOSPHATIDYL-1D-MYO-INOSITOL-35-BISPH |L-1-phosphatidyl-inositols|
 |Bisdiphospho-myo-inositol-polyphosphates| CPD-11933
 |Perillyl-Alcohols| |Very-Long-Chain-Alcohols| |Cyclic-Alcohols|
 |2-3-Butanediols| |RS-Malate| |Lactate| |Farnesoates| CPD0-2208
 |Very-long-chain-fatty-acids| |Unsaturated-Fatty-Acids|
 |Short-chain-fatty-acids| |Saturated-Fatty-Acids|
 |Medium-chain-fatty-acids| |Long-Chain-Fatty-Acids| |Cutin-Monomers|
 |D-fructofuranuronate| |Dermatan-NacGal| |L-Iduronate| GLUCURONATE
 |Fatty-Acids| FRUCTURONATE DERMATAN-L-IDURONATE
 |Chondroitin-D-glucuronates| |Trans-23-dihydro-3-hydroxyanthranilate|
 |SQNYPIVQ-Cleavage-Sites| |Pteroates| |Pterins|
 |Phenoxyl-rad-of-phenolic-donors| |Phenolic-Donors| POLYVINYL-ALCOHOL
 |Oximes| |Oxidized-Polyvinyl-Alcohol| |Organophosphorus-Compounds|
 |Nitroalkanes| |N-acetyl-a-D-glucosaminyl-glycoproteins|
 |Mycothiol-mycoredoxin-mixed-disulfides| |Keratan-galactose|
 |Indolocarbazoles| |Hydroxamates| |Hyaluronan-NAc-glucosaminide|
 |Heparan-sulfate-L-iduronate| |Heparan-sulfate-L-IdoA-2S|
 |Heparan-sulfate-GlcN6S| |Heparan-sulfate-GlcA2S|
 |Heparan-sulfate-D-glucosaminides| |Heparan-sulfate-D-GlcNS|
 |Heparan-sulfate-3-N-disulfate| |Heparan-NAc-Glc-6S|
 |Heparan-GlcN-6-N-bisulfate| |Heparan-Glc-N-3-6-trisulfate|
 HEPARIN-GLUCOSAMINE |Glycolipids| |Dyes| |Dermatan-NAcGal-6-sulfates|
 |Deacetylated-Peptidoglycan| DOLICHOLP DOLICHOL |DL-Phospholactate|
 DL-3-HYDROXYASPARTATE DIPHOSPHO-1D-MYO-INOSITOL-TETRAKISPHOSPH
 |D-Aldonolactones| |Chondroitin-sulfate-GlcA2S| CPD0-2229 CPD0-2220
 CPD0-2204 CPD0-2198 CPD0-2196 CPD0-2179 CPD0-2174 CPD0-2172 CPD0-2170
 CPD0-2169 CPD0-2157 CPD0-2151 CPD0-2150 CPD0-2149 CPD0-2145 CPD0-2137
 CPD0-2134 CPD0-2122 CPD-8594 CPD-598 |Acetylxylan| CPD-12742 CPD-12378
 CPD-12179 CPD-12109 CPD-12107 CPD-12106 CPD-12092 CPD-12091 CPD-12090
 CPD-12089 CPD-12088 CPD-12087 CPD-12086 CPD-11927 CPD-11926 |Amides|
 |8-Methoxyfurocoumarins| |3-Polyrenyl-benzene-1-2-diols|
 |2-Methoxy-6-polyprenyl-phenols| |2-Hydroxyisoflavones|
 2-HYDROXYGLUTARIC_ACID GAP RNA-21 |23S-rRNA-N1-methylguanine745|
 |2primeO-MethylU-Containing-23SrRNAs| |23S-rRNA-guanine-745|
 |Uridine2479-in-23S-rRNA| |16S-rRNA-guanine-1207|
 |N4-Methylcytosine-Containing-rRNAs|
 |2primeO-Methylcytosine-Containing-rRNAs| |tRNA-with-uridine-54|
 |tRNA-Ile2| CPD0-2354 CPD0-2353 CPD0-2352 CPD0-2351 CPD0-2350
 |Activated-tRNA| |tRNAs-with-CCA| |Ligated-RNAs|
 |5Prime-OH-Terminated-RNAs| |Ferrohemoglobins| |Ferrihemoglobins|
 |ETF-Reduced| |Procollagens| |Holo-ACP-Synthases| |Hemoglobins|
 |Factor-XI| |Etf| |DsrEFH-Complexes| |DsrC-sulfur-carrier-proteins|
 |Complement-5-b| |Thrombins| |Small-peptides| |Large-peptides|
 |Class-C-Type-AmpH-PBPs| |Class-C-Type-7-PBPs| |Class-C-Type-5-PBPs|
 |Class-C-Type-4-PBPs| |Class-C-PBPs| |Class-B-PBPs| |Class-A-PBPs|
 |Norovirus-ORF1| GLUTAREDOXIN-B |Reduced-flavodoxins| |Flavodoxin|
 |Reduced-ferredoxins| |Oxidized-ferredoxins| |Cytochromes-CL-Red|
 |Cytochromes-C550-Red| |Cytochromes-C552-Red| |Cytochromes-C552-Ox|
 |Cytochromes-C-Reduced| |Cytochromes-C-Oxidized|
 |Class-IV-Cytochromes-C| |Class-III-Cytochromes-C|
 |Class-II-Cytochromes-C| |Class-I-Cytochromes-C| |Cytochromes-c|
 |Reduced-Rusticyanins| |Oxidized-Rusticyanins| |Plantacyanins|
 |Stellacyanins| |Uclacyanins| |Umecyanins| |Mavicyanins|
 |Rusticyanins| |Amicyanins| |Phytocyanins| |NRPS-PCP-Proteins|
 |apo-ACP| |Apo-AsbD-Proteins| |Polyketide-ACP-Proteins|
 |Fatty-Acid-Synthase-ACPs| |fucosylated-protein| |VibF| |VibB|
 |Ubiquitins| |Synthetic-Tetradecapeptide-Renins|
 |Sulfur-Carrier-Proteins-ThiI| |SoxZY-Proteins| |Rubredoxins|
 |Reduced-Transferrins| |Reduced-Putidaredoxins|
 |RAD21-Cohesin-Subunits| |Protein-C| |Procollagenases|
 |Penicillin-Binding-Proteins| |Lipoyl-Protein| MONOMER-12982
 MONOMER-12975 MONOMER-12974 MONOMER-12973 MONOMER-12972 MONOMER-12971
 MONOMER-12970 MONOMER-12968 MONOMER-12967 MONOMER-12966 MONOMER-12965
 MONOMER-12964 MONOMER-12963 MONOMER-12962 MONOMER-12961 MONOMER-12960
 MONOMER-12959 MONOMER-12958 MONOMER-12957 MONOMER-12956 MONOMER-12955
 |Sulfur-binding-protein| IGFBP5 IGFBP4 |Glutaredoxins| |Fibrinogen|
 |Fibrin| |Factor-XII| |Factor-X| |Factor-VIII| |Factor-VII| |Factor-V|
 |Factor-IX| EIF5A |EGF-domain| |Complement-C5-precursor| |Collagens|
 |Collagenases| |Calmodulins| |Blue-Copper-Proteins|
 |Beta-cleaved-soluble-APP| |Beta-cleaved-C-terminal-APP-Peptide|
 |Beta-amyloid-precursor-proteins| |PchF| |PchE|
 |GalNAc-GlcA-Gal-Gal-Xyl-Proteins| CPD-8592
 |GlcA-Gal-Gal-Xyl-Proteins| |Gal-Gal-Xyl-Proteins|
 |Core-Protein-L-Ser-Xyl| CPD-8202 |Aggrecan-Cleavage-products|
 |Aggrecan| |Fatty-acyl-ACP| |active-TNF| |Xyl-Xyl-Glc-EGF-like-domain|
 |Xyl-Glc-EGF-like-domain| |Sulfurylated-ThiI| |SoxZY-S-Thiocysteine|
 |Protein-ribulosamines| |Protein-psicosamines|
 |Protein-phospho-ribulosamines| |Protein-phospho-psicosamines|
 |Protein-phospho-erythrulosamines| |Protein-methylthio-L-aspartates|
 |Protein-erythrulosamines| |PqqA-Proteins|
 |Phospho-erythrulosamine-lysine-protein| |Oxidized-Transferrins|
 |Oxidized-Putidaredoxins| MONOMER-12980 |Holo-AsbD-Proteins|
 |Holo-Aryl-Carrier-Proteins| |Glc-EGF-like-domain| |Factor-Xa|
 |Factor-XIa| |Factor-Va| |Factor-VIIa| |Factor-VIIIa| |Factor-IXa|
 |Erythrulosamine-lysine-proteins| |ETF-Oxidized| |DsrEFH-Persulfides|
 |DsrC-persulfides| |DsrC-disulfide-form| |Cytochromes-CL-Ox|
 |Cytochromes-C550-Ox| |Complement-5-beta| |Complement-5-alpha-prime|
 |Complement-5-alpha| |Activated-Protein-C| ACP
 |4-hydroxy-L-proline-HIF-Alpha| |3-hydroxy-L-asparagine-HIF-Alpha|
 |Cleaved-Angiotensinogen| |L-fucose-protein-serine|
 |GlcNac-fucosylated-proteins| |Thiocarboxylated-MPT-synthases|
 |Oxyhemoglobins| |Non-ribosomal-peptide-synthetases|
 |Carboxyadenylated-MPT-synthases| |Stearoyl-ACPs| |Lichenin|
 |Cellobiosides| |Carboxymethylcellulose| |Hydrogenase-3| CELLULOSE
 |Gellan|)
(AFFILIATES |fulcher|)
(EMAIL "ptools-support@ai.sri.com")
(URL "http://bioinformatics.ai.sri.com/")
(ADDRESS "333 Ravenswood Ave." "Menlo Park, CA 94025   USA")
(ABBREV-NAME "SRI International")
(COMMON-NAME "SRI International")
(:CREATION-DATE 3338237450) )
NIL)

(CPD0-2032 T (
(OCELOT-GFP::PARENTS |Aldose-Phosphates|)
(NON-STANDARD-INCHI
 "InChI=1S/C3H7O6P/c4-1-3(5)2-9-10(6,7)8/h1,3,5H,2H2,(H2,6,7,8)/p-2")
(DBLINKS (LIGAND-CPD "C00661" NIL |caspi| 3544383650 NIL NIL)
 (CHEBI "58027" NIL |ong| 3523630741 NIL NIL)
 (PUBCHEM "643984" NIL |taltman| 3497976212 NIL NIL))
(:CREATOR |fulcher|)
(:CREATION-DATE 3494697324)
(CREDITS SRI)
(COMMON-NAME "DL-glyceraldehyde-3-phosphate")
(MOLECULAR-WEIGHT 168.043)
(ATOM-CHARGES (8 -1) (7 -1))
(STRUCTURE-BONDS (9 10 1) (2 3 1) (2 9 1) (1 3 1) (8 10 1) (7 10 1)
 (3 5 1) (6 10 2) (4 1 2))
(DISPLAY-COORDS-2D (2900 -2412500) (721800 -1177400) (718900 -2002400)
 (0 -3237500) (1327500 -2628400) (2991500 -781200) (2210600 0)
 (2210600 -1562200) (1445500 -781200) (2210600 -781200))
(STRUCTURE-ATOMS C C C O O O O O O P) )
((CREDITS |kothari| CREATED 3464973410)
 (CREDITS SRI CREATED 3464973410)))

(|Aldose-Phosphates| T (
(OCELOT-GFP::PARENTS |Carbohydrate-Derivatives|)
(DBLINKS (CHEBI "35131" NIL |kothari| 3551723999 NIL NIL))
(HAS-NO-STRUCTURE? T)
(:CREATOR |fulcher|)
(:CREATION-DATE 3494697159)
(COMMON-NAME "an aldose phosphate")
(CREDITS SRI |fulcher|) )
((CREDITS |fulcher| CREATED 3494697068)
 (CREDITS SRI CREATED 3494697068)))

(|Carbohydrate-Derivatives| T (
(OCELOT-GFP::PARENTS |All-Carbohydrates|)
(HAS-NO-STRUCTURE? T)
(COMMON-NAME "a carbohydrate derivative")
(SCHEMA? T) )
NIL)

(|All-Carbohydrates| T (
(OCELOT-GFP::PARENTS |Compounds|)
(HAS-NO-STRUCTURE? T)
(COMMON-NAME "all carbohydrates")
(SCHEMA? T)
(OVERVIEW-NODE-SHAPE :SQUARE) )
NIL)

(GAP NIL (
(OCELOT-GFP::PARENTS CPD0-2032)
(NON-STANDARD-INCHI
 "InChI=1S/C3H7O6P/c4-1-3(5)2-9-10(6,7)8/h1,3,5H,2H2,(H2,6,7,8)/p-2/t3-/m0/s1")
(CREDITS SRI |fulcher|)
(ATOM-CHARGES (8 -1) (7 -1))
(INCHI
 "InChI=1S/C3H7O6P/c4-1-3(5)2-9-10(6,7)8/h1,3,5H,2H2,(H2,6,7,8)/p-2/t3-/m0/s1")
(DBLINKS (LIGAND-CPD "C00118" NIL |caspi| 3544383603 NIL NIL)
 (CAS "591-57-1" NIL |caspi| 3544383371 NIL NIL)
 (CHEBI "59776" NIL |taltman| 3498180761 NIL NIL)
 (PUBCHEM "24794350" NIL |taltman| 3451921010 NIL NIL)
 (PUBCHEM "24794350" NIL |taltman| 3466375285 NIL NIL))
(:CREATION-DATE 3107123668)
(GIBBS-0 -106.0d0)
(COMMON-NAME "D-glyceraldehyde 3-phosphate")
(APPEARS-IN-RIGHT-SIDE-OF F16ALDOLASE-RXN)
(APPEARS-IN-LEFT-SIDE-OF GAPOXNPHOSPHN-RXN TRIOSEPISOMERIZATION-RXN)
(MOLECULAR-WEIGHT 168.043)
(DISPLAY-COORDS-2D (2900 -2412500) (721800 -1177400) (718900 -2002400)
 (0 -3237500) (1327500 -2628400) (2991500 -781200) (2210600 0)
 (2210600 -1562200) (1445500 -781200) (2210600 -781200))
(STRUCTURE-BONDS (9 10 1) (2 3 1) (2 9 1) (1 3 1) (8 10 1) (7 10 1)
 (3 5 1 :DOWN) (6 10 2) (4 1 2))
(STRUCTURE-ATOMS C C C O O O O O O P)
(SYNONYMS "3-phosphoglyceraldehyde" "D-glyceraldehyde-3-P"
 "glyceraldehyde 3-phosphate" "gap" "glyceraldehyde-phosphate"
 "glyceraldehyde-P" "glyceraldehyde-3-P"
 "(2<i>R</i>)-2-hydroxy-3-(phosphonooxy)-propanal" "triose phosphate") )
((CREDITS SRI REVISED 3494697534)
 (CREDITS |fulcher| REVISED 3494697534)
 (GIBBS-0 -106.0d0 CITATIONS "GibbsGroups97")))

(DIHYDROXY-ACETONE-PHOSPHATE NIL (
(OCELOT-GFP::PARENTS |Compounds|)
(NON-STANDARD-INCHI
 "InChI=1S/C3H7O6P/c4-1-3(5)2-9-10(6,7)8/h4H,1-2H2,(H2,6,7,8)/p-2")
(ATOM-CHARGES (7 -1) (6 -1))
(INCHI
 "InChI=1S/C3H7O6P/c4-1-3(5)2-9-10(6,7)8/h4H,1-2H2,(H2,6,7,8)/p-2")
(DBLINKS (CHEMSPIDER "3833110" NIL |kothari| 3563632157 NIL NIL)
 (CHEBI "57642" NIL |taltman| 3498180761 NIL NIL)
 (PUBCHEM "4643300" NIL |taltman| 3451921010 NIL NIL)
 (PUBCHEM "4643300" NIL |taltman| 3466375285 NIL NIL)
 (LIGAND-CPD "C00111" NIL |kr| 3346617700 NIL NIL) (CAS "57-04-5"))
(:CREATION-DATE 3107123668)
(GIBBS-0 -106.2d0)
(APPEARS-IN-RIGHT-SIDE-OF F16ALDOLASE-RXN TRIOSEPISOMERIZATION-RXN)
(MOLECULAR-WEIGHT 168.043)
(DISPLAY-COORDS-2D (-16130 -18118) (-1834 -18118) (-9021 -14067)
 (-23394 -12614) (-9021 -4969) (14219 -23394) (23316 -14296)
 (14219 -5198) (4587 -14296) (14219 -14296))
(STRUCTURE-BONDS (2 9 1) (8 10 2) (7 10 1) (1 3 1) (9 10 1) (3 2 1)
 (5 3 2) (4 1 1) (6 10 1))
(STRUCTURE-ATOMS C C C O O O O O O P)
(COMMON-NAME "dihydroxyacetone phosphate")
(SYNONYMS "DHAP" "glycerone-phosphate" "dihydroxyacetone 3-phosphate"
 "dihydroxyacetone-P" "di-OH-acetone-P" "dihydroxy-acetone-phosphate"
 "dihydroxyacetone-phosphate" "dihydroxy-acetone phosphate") )
((GIBBS-0 -106.2d0 CITATIONS "GibbsGroups97")))

(F16ALDOLASE-RXN NIL (
(OCELOT-GFP::PARENTS |Small-Molecule-Reactions| |Chemical-Reactions|)
(EC-NUMBER EC-4.1.2.13)
(RIGHT DIHYDROXY-ACETONE-PHOSPHATE GAP)
(LEFT FRUCTOSE-16-DIPHOSPHATE)
(ATOM-MAPPINGS
 (:NO-HYDROGEN-ENCODING
  (1 11 2 0 10 12 3 13 14 5 6 7 17 16 15 8 18 4 9 19)
  (((GAP 0 9) (DIHYDROXY-ACETONE-PHOSPHATE 10 19))
   ((FRUCTOSE-16-DIPHOSPHATE 0 19)))))
(DBLINKS (RHEA "14729" RELATED-TO |kothari| 3571881737 NIL NIL)
 (LIGAND-RXN "R01068" NIL |taltman| 3459474594 NIL NIL)
 (UNIPROT "Q7LZE8" RELATED-TO |green| 3381008078 NIL NIL)
 (UNIPROT "Q7M2K6" RELATED-TO |green| 3381008078 NIL NIL)
 (UNIPROT "P07764" RELATED-TO |green| 3381008078 NIL NIL)
 (UNIPROT "Q9URB4" RELATED-TO |green| 3381008078 NIL NIL)
 (UNIPROT "P14223" RELATED-TO |green| 3381008078 NIL NIL)
 (UNIPROT "Q07159" RELATED-TO |green| 3381008078 NIL NIL)
 (UNIPROT "P07752" RELATED-TO |green| 3381008078 NIL NIL)
 (UNIPROT "P14540" RELATED-TO |green| 3381008078 NIL NIL)
 (UNIPROT "P07341" RELATED-TO |green| 3381008078 NIL NIL)
 (UNIPROT "P0AB71" RELATED-TO |paley| 3439827039 NIL NIL)
 (UNIPROT "P04075" RELATED-TO |green| 3381008078 NIL NIL)
 (UNIPROT "P05062" RELATED-TO |green| 3381008078 NIL NIL)
 (UNIPROT "P09972" RELATED-TO |green| 3381008078 NIL NIL)
 (UNIPROT "P05064" RELATED-TO |green| 3381008078 NIL NIL)
 (UNIPROT "P05063" RELATED-TO |green| 3381008078 NIL NIL)
 (UNIPROT "P22197" RELATED-TO |green| 3381008078 NIL NIL)
 (UNIPROT "P00883" RELATED-TO |green| 3381008078 NIL NIL)
 (UNIPROT "P27995" RELATED-TO |green| 3381008078 NIL NIL)
 (UNIPROT "P05065" RELATED-TO |green| 3381008078 NIL NIL)
 (UNIPROT "P00884" RELATED-TO |green| 3381008078 NIL NIL)
 (UNIPROT "P09117" RELATED-TO |green| 3381008078 NIL NIL)
 (UNIPROT "P17784" RELATED-TO |green| 3381008078 NIL NIL)
 (UNIPROT "P29356" RELATED-TO |green| 3381008078 NIL NIL)
 (UNIPROT "P16096" RELATED-TO |green| 3381008078 NIL NIL)
 (UNIPROT "P08440" RELATED-TO |green| 3381008078 NIL NIL)
 (UNIPROT "P44429" RELATED-TO |green| 3381008078 NIL NIL)
 (UNIPROT "P13243" RELATED-TO |green| 3381008078 NIL NIL)
 (UNIPROT "O51401" RELATED-TO |green| 3381008078 NIL NIL)
 (UNIPROT "P47269" RELATED-TO |green| 3381008078 NIL NIL)
 (UNIPROT "Q9CED4" RELATED-TO |green| 3381008078 NIL NIL)
 (UNIPROT "Q9JW15" RELATED-TO |green| 3381008078 NIL NIL)
 (UNIPROT "Q59100" RELATED-TO |green| 3381008078 NIL NIL)
 (UNIPROT "Q59101" RELATED-TO |green| 3381008078 NIL NIL)
 (UNIPROT "Q7M4Z5" RELATED-TO |green| 3381008078 NIL NIL)
 (UNIPROT "Q7M4Z4" RELATED-TO |green| 3381008078 NIL NIL)
 (UNIPROT "P19537" RELATED-TO |green| 3381008078 NIL NIL)
 (UNIPROT "Q01516" RELATED-TO |green| 3381008078 NIL NIL)
 (UNIPROT "Q01517" RELATED-TO |green| 3381008078 NIL NIL)
 (UNIPROT "Q91384" RELATED-TO |green| 3381008078 NIL NIL)
 (UNIPROT "P52210" RELATED-TO |green| 3381008078 NIL NIL)
 (UNIPROT "Q42690" RELATED-TO |green| 3381008078 NIL NIL)
 (UNIPROT "P53447" RELATED-TO |green| 3381008078 NIL NIL)
 (UNIPROT "Q7LZE9" RELATED-TO |green| 3381008078 NIL NIL)
 (UNIPROT "P53818" RELATED-TO |green| 3381008078 NIL NIL)
 (UNIPROT "P46257" RELATED-TO |green| 3381008078 NIL NIL)
 (UNIPROT "P46256" RELATED-TO |green| 3381008078 NIL NIL)
 (UNIPROT "Q42476" RELATED-TO |green| 3381008078 NIL NIL)
 (UNIPROT "P75089" RELATED-TO |paley| 3439827039 NIL NIL)
 (UNIPROT "O22486" RELATED-TO |green| 3381008078 NIL NIL)
 (UNIPROT "Q40677" RELATED-TO |green| 3381008078 NIL NIL)
 (UNIPROT "O65581" RELATED-TO |green| 3381008078 NIL NIL)
 (UNIPROT "Q9SVJ6" RELATED-TO |green| 3381008078 NIL NIL)
 (UNIPROT "P93565" RELATED-TO |green| 3381008078 NIL NIL)
 (UNIPROT "P50923" RELATED-TO |green| 3381008078 NIL NIL)
 (UNIPROT "O04975" RELATED-TO |green| 3381008078 NIL NIL)
 (UNIPROT "P36580" RELATED-TO |green| 3381008078 NIL NIL)
 (UNIPROT "P53444" RELATED-TO |green| 3381008078 NIL NIL))
(ORPHAN? :NO)
(IN-PATHWAY GLYCOLYSIS)
(DELTAG0 5.7d0)
(:CREATION-DATE 2945289777)
(:CREATOR |mriley|) )
((EC-NUMBER EC-4.1.2.13 OFFICIAL? T)))

(|Purine-ribonucleosides-5-PP| T (
(OCELOT-GFP::PARENTS |Purine-ribonucleotides|
 |Ribonucleoside-Diphosphates|)
(SYNONYMS "RDP" "purine-diphosphate" "a purine diphosphate")
(NON-STANDARD-INCHI
 "InChI=1S/C5H12O10P2/c6-3-1-13-4(5(3)7)2-14-17(11,12)15-16(8,9)10/h3-7H,1-2H2,(H,11,12)(H2,8,9,10)/p-3/t3-,4+,5-/m0/s1")
(ATOM-CHARGES (10 -1) (9 -1) (12 -1))
(STRUCTURE-BONDS (5 4 1) (13 4 1) (13 1 1) (14 17 1) (3 1 1) (3 5 1)
 (4 2 1 :UP) (2 14 1) (1 18 1 :UP) (15 17 1) (12 17 1) (5 7 1 :DOWN)
 (11 17 2) (15 16 1) (10 16 1) (9 16 1) (8 16 2) (3 6 1 :DOWN))
(DISPLAY-COORDS-2D (39409 -14520) (18220 -17070) (36859 -6670)
 (26059 -14520) (28609 -6670) (40984 475) (23759 0) (-8190 -17020)
 (-8210 -33509) (-16500 -25279) (8310 -16950) (8290 -33439)
 (32739 -19369) (16500 -25139) (0 -25209) (-8250 -25269) (8250 -25199)
 (47259 -17070))
(STRUCTURE-ATOMS C C C C C O O O O O O O O O O P P |Purine-Bases|)
(CREDITS SRI)
(DBLINKS (CHEBI "37038" NIL |caspi| 3566238626 NIL NIL))
(SCHEMA? NIL)
(COMMON-NAME "a purine ribonucleoside 5'-diphosphate")
(:CREATION-DATE 3566238567) )
((CREDITS SRI CREATED 3566238567) (CREDITS |caspi| CREATED 3566238567)))

(|Purine-ribonucleotides| T (
(OCELOT-GFP::PARENTS |Purine-Nucleotides| |Ribonucleotides|)
(CREDITS SRI)
(DBLINKS (CHEBI "26400" NIL |caspi| 3566237472 NIL NIL))
(SCHEMA? NIL)
(COMMON-NAME "a purine ribonucleotide")
(:CREATION-DATE 3566237420) )
((CREDITS SRI CREATED 3566237420) (CREDITS |caspi| CREATED 3566237420)))

(|Purine-Nucleotides| T (
(OCELOT-GFP::PARENTS |Nucleotides| |Purines|)
(CREDITS SRI)
(ATOM-CHARGES (10 -1) (8 -1))
(STRUCTURE-BONDS (5 4 1) (3 5 1) (1 3 1) (11 4 1) (11 1 1) (4 2 1 :UP)
 (1 14 1 :UP) (5 7 1 :DOWN) (3 6 1 :DOWN) (12 2 1) (12 13 1) (13 8 1)
 (13 9 2) (13 10 1))
(DISPLAY-COORDS-2D (2783 -1452) (663 -1708) (2528 -668) (1448 -1452)
 (1703 -668) (3013 0) (1218 0) (-1650 -1216) (-825 -2041) (-825 -391)
 (2116 -1938) (0 -1216) (-825 -1216) (3573 -2310))
(STRUCTURE-ATOMS C C C C C O O O O O O O P |Purine-Bases|)
(NON-STANDARD-INCHI
 "InChI=1S/C5H11O7P/c6-3-1-11-4(5(3)7)2-12-13(8,9)10/h3-7H,1-2H2,(H2,8,9,10)/p-2/t3-,4+,5-/m0/s1")
(DBLINKS (LIGAND-CPD "C05325" NIL |taltman| 3466371734 NIL NIL)
 (CHEBI "26395" NIL |kothari| 3551551209 NIL NIL))
(COMMON-NAME "a purine nucleotide")
(:CREATION-DATE 3353098015) )
((CREDITS SRI REVISED 3566237198) (CREDITS |caspi| REVISED 3566237198)))

(|Purines| T (
(OCELOT-GFP::PARENTS |Organonitrogen-Heterocyclic-Compounds|
 |Organic-heterobicyclic-compounds|)
(CREDITS SRI)
(SYNONYMS "a purine-related compound")
(HAS-NO-STRUCTURE? T)
(DBLINKS (CHEBI "26401" NIL |kothari| 3542482408 NIL NIL))
(COMMENT
 "Purines are heterocyclic aromatic compounds that contain a |FRAME: PYRIMIDINE-RING pyrimidine| ring fused to an
|FRAME: IMIDAZOLE-RING 1<i>H</i>-imidazole| ring. Two of the bases in nucleic acids, adenine and guanine, are purines.

This class includes all molecules that contain purine as part of their structure.")
(COMMON-NAME "a purine")
(:CREATION-DATE 3267303300)
(SCHEMA? T)
(OVERVIEW-NODE-SHAPE :ELLIPSE-VERT) )
((CREDITS SRI REVISED 3566237156) (CREDITS |caspi| REVISED 3566237156)))

(|Organonitrogen-Heterocyclic-Compounds| T (
(OCELOT-GFP::PARENTS |Organic-heterocyclic-compound|)
(HAS-NO-STRUCTURE? T)
(CREDITS SRI)
(DBLINKS (CHEBI "38101" NIL |caspi| 3527435034 NIL NIL))
(COMMON-NAME "an organonitrogen heterocyclic compound")
(:CREATOR |Ron Caspi|)
(:CREATION-DATE 3431923365) )
((CREDITS SRI REVISED 3527435034) (CREDITS |caspi| REVISED 3527435034)))

(|Organic-heterocyclic-compound| T (
(OCELOT-GFP::PARENTS |Compounds|)
(HAS-NO-STRUCTURE? T)
(DBLINKS (CHEBI "24532" NIL |caspi| 3527434956 NIL NIL))
(CREDITS SRI)
(COMMON-NAME "an organic heterocyclic compound")
(SCHEMA? NIL)
(:CREATION-DATE 3527434932) )
((CREDITS SRI CREATED 3527434932) (CREDITS |caspi| CREATED 3527434932)))

(|Organic-heterobicyclic-compounds| T (
(OCELOT-GFP::PARENTS |Organic-heterocyclic-compound|)
(HAS-NO-STRUCTURE? T)
(DBLINKS (CHEBI "27171" NIL |caspi| 3527434830 NIL NIL))
(CREDITS SRI)
(COMMON-NAME "an organic heterobicyclic compound")
(SCHEMA? NIL)
(:CREATION-DATE 3527434784) )
((CREDITS SRI CREATED 3527434784) (CREDITS |caspi| CREATED 3527434784)))

(|Ribonucleotides| T (
(OCELOT-GFP::PARENTS |Nucleotides|)
(NON-STANDARD-INCHI
 "InChI=1S/C5H11O7P/c6-3-1-11-4(5(3)7)2-12-13(8,9)10/h3-7H,1-2H2,(H2,8,9,10)/p-2/t3-,4+,5-/m0/s1")
(DBLINKS (LIGAND-CPD "C00046" NIL |kothari| 3499018826 NIL NIL)
 (CHEBI "26561" NIL |kothari| 3498919327 NIL NIL))
(CREDITS SRI)
(ATOM-CHARGES (10 -1) (9 -1))
(STRUCTURE-BONDS (5 4 1) (3 1 1) (3 5 1) (10 13 1) (11 4 1) (11 1 1)
 (12 13 1) (4 2 1 :UP) (2 12 1) (1 14 1 :UP) (9 13 1) (5 7 1 :DOWN)
 (3 6 1 :DOWN) (8 13 2))
(DISPLAY-COORDS-2D (6017400 -1452600) (3904500 -1710000)
 (5763000 -665200) (4685900 -1452600) (4935600 -665200) (6247200 0)
 (4449500 -1300) (2467900 -1986700) (2465400 -340900)
 (1644100 -1163700) (5347000 -1931800) (3290700 -1161900)
 (2467000 -1163700) (6936200 -2577700))
(STRUCTURE-ATOMS C C C C C O O O O O O O P |Bases|)
(COMMENT
 "A nucleotide is composed of |FRAME: Bases a nucleobase| (nitrogenous base), a five-carbon sugar (either |FRAME: CPD0-1110 ribose| or |FRAME: 2-DEOXYRIBOSE 2'-deoxyribose|), and one to three phosphate groups. When joined together, nucleotides make up the structural units of RNA and DNA.
The nucleotides are called |FRAME: Ribonucleotides a ribonucleotide| when the sugar is |FRAME: CPD0-1110 ribose|, and |FRAME: Deoxynucleotides a 2'-deoxyribonucleotide| when it is |FRAME: 2-DEOXYRIBOSE 2'-deoxyribose|.")
(N-1-NAME "ribonucleotide<sub>n</sub>")
(N-NAME "ribonucleotide<sub>m+n</sub>")
(N+1-NAME "ribonucleotide<sub>m</sub>")
(COMMON-NAME "a ribonucleotide")
(:CREATOR |Ron Caspi|)
(:CREATION-DATE 3353442989) )
((CREDITS SRI REVISED 3495489176) (CREDITS |caspi| REVISED 3495489176)))

(|Ribonucleoside-Diphosphates| T (
(OCELOT-GFP::PARENTS |Nucleoside-Diphosphates| |Ribonucleotides|)
(NON-STANDARD-INCHI
 "InChI=1S/C5H12O10P2/c6-3-1-13-4(5(3)7)2-14-17(11,12)15-16(8,9)10/h3-7H,1-2H2,(H,11,12)(H2,8,9,10)/p-3/t3-,4+,5-/m0/s1")
(ATOM-CHARGES (9 -1) (8 -1) (11 -1))
(STRUCTURE-BONDS (13 4 1) (4 5 1) (5 3 1) (3 1 1) (13 1 1)
 (5 7 1 :DOWN) (3 6 1 :DOWN) (1 18 1 :UP) (4 2 1 :UP) (2 14 1)
 (14 17 1) (17 11 1) (17 15 1) (17 12 2) (15 16 1) (16 8 1) (16 9 1)
 (16 10 2))
(DISPLAY-COORDS-2D (26415 -3642) (5922 -7767) (23866 4204)
 (13067 -3642) (15616 4204) (29700 10038) (9782 10038) (-31203 -14911)
 (-22953 -23161) (-22953 -6661) (-6453 -23161) (-6453 -6661)
 (19741 -8491) (1797 -14911) (-14703 -14911) (-22953 -14911)
 (-6453 -14911) (32249 -9475))
(STRUCTURE-ATOMS C C C C C O O O O O O O O O O P P |Bases|)
(DBLINKS (LIGAND-CPD "C03723" NIL |taltman| 3466371734 NIL NIL))
(SYNONYMS "a nucleoside diphosphate" "ribonucleoside diphosphate"
 "nucleoside diphosphate")
(COMMON-NAME "a ribonucleoside diphosphate")
(:CREATION-DATE 3264359532) )
NIL)

(|Nucleoside-Diphosphates| T (
(OCELOT-GFP::PARENTS |Nucleotides|)
(NON-STANDARD-INCHI
 "InChI=1S/C5H12O9P2/c6-4-1-2-12-5(4)3-13-16(10,11)14-15(7,8)9/h4-6H,1-3H2,(H,10,11)(H2,7,8,9)/p-3/t4-,5+/m0/s1")
(ATOM-CHARGES (11 -1) (9 -1) (8 -1))
(DBLINKS (CHEBI "57930" NIL |kothari| 3513083380 NIL NIL)
 (LIGAND-CPD "C00454" NIL |kothari| 3458493600 NIL NIL))
(STRUCTURE-BONDS (4 5 1) (1 2 1) (1 4 1) (14 16 1) (14 15 1) (12 5 1)
 (12 2 1) (13 16 1) (5 3 1 :UP) (3 13 1) (2 17 1 :UP) (11 16 1)
 (9 15 1) (8 15 1) (4 6 1 :DOWN) (1 18 1 :DOWN) (10 16 2) (7 15 2))
(DISPLAY-COORDS-2D (5774700 -666600) (6029700 -1455600)
 (3912400 -1713500) (4945700 -666600) (4695500 -1455600)
 (4458700 -1300) (822800 -1990700) (0 -1163400) (822800 -341600)
 (2472900 -1990700) (2470400 -341600) (5358000 -1935700)
 (3297400 -1164300) (1647400 -1166100) (822800 -1166100)
 (2472000 -1166100) (6958700 -2583000) (6260000 0))
(STRUCTURE-ATOMS C C C C C O O O O O O O O O P P |Bases|)
(SYNONYMS "NDP")
(COMMON-NAME "a nucleoside diphosphate")
(SCHEMA? T) )
NIL)

(ADP NIL (
(OCELOT-GFP::PARENTS |Purine-ribonucleosides-5-PP| |All-Nucleosides|)
(NON-STANDARD-INCHI
 "InChI=1S/C10H15N5O10P2/c11-8-5-9(13-2-12-8)15(3-14-5)10-7(17)6(16)4(24-10)1-23-27(21,22)25-26(18,19)20/h2-4,6-7,10,16-17H,1H2,(H,21,22)(H2,11,12,13)(H2,18,19,20)/p-3/t4-,6-,7-,10-/m1/s1")
(ATOM-CHARGES (20 -1) (19 -1) (22 -1))
(INCHI
 "InChI=1S/C10H15N5O10P2/c11-8-5-9(13-2-12-8)15(3-14-5)10-7(17)6(16)4(24-10)1-23-27(21,22)25-26(18,19)20/h2-4,6-7,10,16-17H,1H2,(H,21,22)(H2,11,12,13)(H2,18,19,20)/p-3/t4-,6-,7-,10-/m1/s1")
(DBLINKS (CHEMSPIDER "5414423" NIL |kothari| 3563631944 NIL NIL)
 (CHEBI "456216" NIL |kothari| 3557077345 NIL NIL)
 (PUBCHEM "7058055" NIL |taltman| 3451921010 NIL NIL)
 (PUBCHEM "7058055" NIL |taltman| 3466375285 NIL NIL)
 (CAS "20398-34-9" NIL |kr| 3346617701 NIL NIL)
 (LIGAND-CPD "C00008" NIL |kr| 3346617701 NIL NIL) (CAS "58-64-0"))
(:CREATION-DATE 3107123668)
(GIBBS-0 -55.4d0)
(APPEARS-IN-RIGHT-SIDE-OF PEPDEPHOS-RXN PHOSGLYPHOS-RXN 6PFRUCTPHOS-RXN)
(SYNONYMS "adenosine pyrophosphate" "adenosine 5'-pyrophosphate"
 "adenosine-5'-diphosphate" "adenosine-diphosphate"
 "adenosine-5-diphosphate")
(COMMON-NAME "ADP")
(STRUCTURE-ATOMS C C C C C C C C C C N N N N N O O O O O O O O O O P P)
(STRUCTURE-BONDS (20 26 1) (19 26 1) (18 26 2) (25 26 1) (7 17 1 :DOWN)
 (11 8 1) (21 27 2) (6 16 1 :DOWN) (22 27 1) (14 3 2) (3 15 1) (1 23 1)
 (4 1 1 :UP) (5 14 1) (2 13 2) (13 9 1) (23 27 1) (24 4 1) (24 10 1)
 (25 27 1) (12 2 1) (5 8 1) (8 12 2) (9 5 2) (15 9 1) (4 6 1) (6 7 1)
 (7 10 1) (10 15 1 :UP))
(DISPLAY-COORDS-2D (6745 -3029) (7277 -4376) (9978 -4787) (7525 -2772)
 (8707 -5206) (7774 -1987) (8599 -1987) (7988 -5616) (8707 -4376)
 (8852 -2772) (7985 -6441) (7277 -5206) (7988 -3957) (9497 -5461)
 (9495 -4128) (7289 -1325) (9084 -1320) (3667 -3311) (3664 -1661)
 (2841 -2486) (5313 -3305) (5310 -1664) (6134 -2483) (8184 -3250)
 (4492 -2484) (3666 -2486) (5312 -2484))
(MOLECULAR-WEIGHT 424.18) )
((GIBBS-0 -55.4d0 CITATIONS "GibbsGroups97")))

(6PFRUCTPHOS-RXN NIL (
(OCELOT-GFP::PARENTS |Small-Molecule-Reactions| |Chemical-Reactions|)
(EC-NUMBER EC-2.7.1.11)
(ATOM-MAPPINGS
 (:NO-HYDROGEN-ENCODING
  (0 1 2 3 4 5 6 7 8 9 10 11 12 13 14 15 16 39 40 41 20 21 17 18 22 23
   19 24 46 26 25 27 28 29 30 31 32 43 33 34 35 36 37 38 42 44 45)
  (((ADP 0 26) (FRUCTOSE-16-DIPHOSPHATE 27 46))
   ((ATP 0 30) (FRUCTOSE-6P 31 46)))))
(DBLINKS (RHEA "16109" RELATED-TO |kothari| 3571881774 NIL NIL)
 (LIGAND-RXN "R00756" NIL |taltman| 3459474595 NIL NIL)
 (UNIPROT "Q7M3F7" RELATED-TO |green| 3381008081 NIL NIL)
 (UNIPROT "Q7M4J2" RELATED-TO |green| 3381008081 NIL NIL)
 (UNIPROT "P12382" RELATED-TO |green| 3381008081 NIL NIL)
 (UNIPROT "Q27665" RELATED-TO |green| 3381008081 NIL NIL)
 (UNIPROT "P52034" RELATED-TO |green| 3381008081 NIL NIL)
 (UNIPROT "Q7M4K9" RELATED-TO |green| 3381008081 NIL NIL)
 (UNIPROT "P43863" RELATED-TO |green| 3381008081 NIL NIL)
 (UNIPROT "P20275" RELATED-TO |green| 3381008081 NIL NIL)
 (UNIPROT "P47457" RELATED-TO |green| 3381008081 NIL NIL)
 (UNIPROT "Q01813" RELATED-TO |green| 3381008081 NIL NIL)
 (UNIPROT "Q07636" RELATED-TO |paley| 3439827039 NIL NIL)
 (UNIPROT "P16861" RELATED-TO |green| 3381008081 NIL NIL)
 (UNIPROT "P16862" RELATED-TO |green| 3381008081 NIL NIL)
 (UNIPROT "P00512" RELATED-TO |green| 3381008081 NIL NIL)
 (UNIPROT "P0A796" RELATED-TO |paley| 3439827039 NIL NIL)
 (UNIPROT "P06999" RELATED-TO |paley| 3439827038 NIL NIL)
 (UNIPROT "P08237" RELATED-TO |green| 3381008081 NIL NIL)
 (UNIPROT "P00511" RELATED-TO |green| 3381008081 NIL NIL)
 (UNIPROT "P70927" RELATED-TO |green| 3381008081 NIL NIL)
 (UNIPROT "Q7M3F5" RELATED-TO |green| 3381008081 NIL NIL)
 (UNIPROT "Q9TWY0" RELATED-TO |green| 3381008081 NIL NIL)
 (UNIPROT "P30835" RELATED-TO |green| 3381008081 NIL NIL)
 (UNIPROT "Q03215" RELATED-TO |green| 3381008081 NIL NIL)
 (UNIPROT "Q03216" RELATED-TO |green| 3381008081 NIL NIL)
 (UNIPROT "P80019" RELATED-TO |green| 3381008081 NIL NIL)
 (UNIPROT "Q59214" RELATED-TO |green| 3381008081 NIL NIL)
 (UNIPROT "Q27705" RELATED-TO |green| 3381008081 NIL NIL)
 (UNIPROT "P75476" RELATED-TO |paley| 3439827039 NIL NIL)
 (UNIPROT "P72830" RELATED-TO |green| 3381008081 NIL NIL)
 (UNIPROT "Q55988" RELATED-TO |green| 3381008081 NIL NIL)
 (UNIPROT "Q49084" RELATED-TO |green| 3381008081 NIL NIL)
 (UNIPROT "O08333" RELATED-TO |green| 3381008081 NIL NIL))
(ORPHAN? :NO)
(IN-PATHWAY GLYCOLYSIS)
(RIGHT PROTON ADP FRUCTOSE-16-DIPHOSPHATE)
(LEFT ATP FRUCTOSE-6P)
(DELTAG0 -3.4d0)
(:CREATION-DATE 2945290601)
(:CREATOR |mriley|) )
((EC-NUMBER EC-2.7.1.11 OFFICIAL? T)
 (DELTAG0 -3.4d0 CITATIONS "[Stryer88]")))

(|D-glucose-6-phosphate| T (
(OCELOT-GFP::PARENTS HEXOSE-6-PHOSPHATES)
(NON-STANDARD-INCHI
 "InChI=1S/C6H13O9P/c7-3-2(1-14-16(11,12)13)15-6(10)5(9)4(3)8/h2-10H,1H2,(H2,11,12,13)/p-2/t2-,3-,4+,5-,6?/m1/s1")
(DBLINKS (CHEBI "4170" NIL |kothari| 3498957430 NIL NIL)
 (LIGAND-CPD "C00092" NIL |kothari| 3458490897 NIL NIL))
(:CREATOR |Ron Caspi|)
(:CREATION-DATE 3451417337)
(COMMON-NAME "D-glucose-6-phosphate")
(STRUCTURE-ATOMS C C C C C C O O O O O O O O O P)
(STRUCTURE-BONDS (16 13 2) (16 12 1) (16 11 1) (14 16 1) (1 14 1)
 (5 9 1 :DOWN) (3 7 1 :DOWN) (4 8 1 :UP) (10 6 1) (2 1 1 :UP) (6 15 1)
 (5 6 1) (4 5 1) (3 4 1) (2 3 1) (2 15 1))
(SCHEMA? T)
(DISPLAY-COORDS-2D (22749 31223) (29855 35325) (29855 43620)
 (36960 47813) (44156 43620) (44156 35325) (22731 47688) (36937 56018)
 (51270 47708) (51250 31203) (-774 35325) (7430 27120) (7419 43529)
 (15644 35325) (36960 31223) (7430 35325))
(OVERVIEW-NODE-SHAPE :SQUARE)
(SYNONYMS "D-glucose-6-P" "D-glucose-6-phosphate")
(ATOM-CHARGES (12 -1) (11 -1))
(MOLECULAR-WEIGHT 258.121) )
NIL)

(HEXOSE-6-PHOSPHATES T (
(OCELOT-GFP::PARENTS |Hexose-phosphates| SUGAR-6-PHOSPHATES)
(HAS-NO-STRUCTURE? T)
(SCHEMA? T)
(COMMON-NAME "a hexose-6-phosphate")
(:CREATION-DATE 3349555990) )
NIL)

(|Hexose-phosphates| T (
(OCELOT-GFP::PARENTS |Sugar-Phosphate|)
(HAS-NO-STRUCTURE? T)
(COMMON-NAME "a hexose phosphate")
(:CREATION-DATE 3384525092) )
NIL)

(|Sugar-Phosphate| T (
(OCELOT-GFP::PARENTS |Carbohydrate-Derivatives|)
(HAS-NO-STRUCTURE? T)
(DBLINKS (LIGAND-CPD "C00934" NIL |taltman| 3466371734 NIL NIL))
(COMMENT
 "This compound class stands for generic and unspecified sugar phosphates.")
(COMMON-NAME "a sugar phosphate")
(:CREATION-DATE 3264197774) )
NIL)

(SUGAR-6-PHOSPHATES T (
(OCELOT-GFP::PARENTS |Sugar-Phosphate|)
(HAS-NO-STRUCTURE? T)
(COMMON-NAME "a sugar-6-phosphate")
(:CREATION-DATE 3349555963) )
NIL)

(GLC-6-P NIL (
(OCELOT-GFP::PARENTS |D-glucose-6-phosphate|)
(NON-STANDARD-INCHI
 "InChI=1S/C6H13O9P/c7-3-2(1-14-16(11,12)13)15-6(10)5(9)4(3)8/h2-10H,1H2,(H2,11,12,13)/p-2/t2-,3-,4+,5-,6-/m1/s1")
(ATOM-CHARGES (12 -1) (11 -1))
(INCHI
 "InChI=1S/C6H13O9P/c7-3-2(1-14-16(11,12)13)15-6(10)5(9)4(3)8/h2-10H,1H2,(H2,11,12,13)/p-2/t2-,3-,4+,5-,6-/m1/s1")
(DBLINKS (CHEMSPIDER "10239176" NIL |kothari| 3563631798 NIL NIL)
 (CHEBI "58247" NIL |ong| 3523630741 NIL NIL)
 (PUBCHEM "21604865" NIL |ong| 3523387880 NIL NIL)
 (LIGAND-CPD "C01172" NIL |keseler| 3349792009 NIL NIL))
(:CREATION-DATE 3107123668)
(GIBBS-0 -214.7d0)
(APPEARS-IN-LEFT-SIDE-OF PGLUCISOM-RXN)
(MOLECULAR-WEIGHT 258.121)
(DISPLAY-COORDS-2D (22749 31223) (29855 35325) (29855 43620)
 (36960 47813) (44156 43620) (44156 35325) (22731 47688) (36937 56018)
 (51270 47708) (51250 31203) (-774 35325) (7430 27120) (7419 43529)
 (15644 35325) (36960 31223) (7430 35325))
(STRUCTURE-BONDS (16 13 2) (16 12 1) (16 11 1) (14 16 1) (1 14 1)
 (5 9 1 :DOWN) (3 7 1 :DOWN) (4 8 1 :UP) (6 10 1 :UP) (2 1 1 :UP)
 (6 15 1) (5 6 1) (4 5 1) (3 4 1) (2 3 1) (2 15 1))
(STRUCTURE-ATOMS C C C C C C O O O O O O O O O P)
(COMMON-NAME "&beta;-D-glucose 6-phosphate")
(SYNONYMS "D-glucose-6-P" "glucose-6-P" "glucose-6-phosphate"
 "&beta;-D-glucose-6-P" "D-glucose-6-phosphate") )
((GIBBS-0 -214.7d0 CITATIONS "GibbsGroups97")))

(PGLUCISOM-RXN NIL (
(OCELOT-GFP::PARENTS |Small-Molecule-Reactions| |Chemical-Reactions|)
(EC-NUMBER EC-5.3.1.9)
(ATOM-MAPPINGS
 (:NO-HYDROGEN-ENCODING (0 2 3 4 5 1 7 8 9 6 11 12 10 13 14 15)
  (((FRUCTOSE-6P 0 15)) ((GLC-6-P 0 15)))))
(SYSTEMATIC-NAME
 "<small>D</small>-glucose-6-phosphate aldose-ketose-isomerase")
(DBLINKS (RHEA "11816" RELATED-TO |kothari| 3571881655 NIL NIL)
 (LIGAND-RXN "R00771" NIL |taltman| 3459474594 NIL NIL)
 (UNIPROT "P06744" RELATED-TO |green| 3381008077 NIL NIL)
 (UNIPROT "P28718" RELATED-TO |green| 3381008077 NIL NIL)
 (UNIPROT "Q7LZP0" RELATED-TO |green| 3381008077 NIL NIL)
 (UNIPROT "O83488" RELATED-TO |green| 3381008077 NIL NIL)
 (UNIPROT "Q9JTW1" RELATED-TO |green| 3381008077 NIL NIL)
 (UNIPROT "Q59000" RELATED-TO |green| 3381008077 NIL NIL)
 (UNIPROT "Q9PMD4" RELATED-TO |green| 3381008077 NIL NIL)
 (UNIPROT "O25781" RELATED-TO |green| 3381008077 NIL NIL)
 (UNIPROT "O84382" RELATED-TO |green| 3381008077 NIL NIL)
 (UNIPROT "Q9JSS6" RELATED-TO |green| 3381008077 NIL NIL)
 (UNIPROT "P81181" RELATED-TO |paley| 3439827039 NIL NIL)
 (UNIPROT "P08059" RELATED-TO |green| 3381008077 NIL NIL)
 (UNIPROT "P50309" RELATED-TO |green| 3381008077 NIL NIL)
 (UNIPROT "P13376" RELATED-TO |green| 3381008077 NIL NIL)
 (UNIPROT "P13375" RELATED-TO |green| 3381008077 NIL NIL)
 (UNIPROT "P12709" RELATED-TO |paley| 3439827039 NIL NIL)
 (UNIPROT "P0A6T1" RELATED-TO |paley| 3439827039 NIL NIL)
 (UNIPROT "P06745" RELATED-TO |green| 3381008077 NIL NIL)
 (UNIPROT "P13377" RELATED-TO |green| 3381008077 NIL NIL)
 (UNIPROT "P12341" RELATED-TO |green| 3381008077 NIL NIL)
 (UNIPROT "P18240" RELATED-TO |green| 3381008077 NIL NIL)
 (UNIPROT "P29333" RELATED-TO |green| 3381008077 NIL NIL)
 (UNIPROT "P34796" RELATED-TO |green| 3381008077 NIL NIL)
 (UNIPROT "P34797" RELATED-TO |green| 3381008077 NIL NIL)
 (UNIPROT "P54240" RELATED-TO |green| 3381008077 NIL NIL)
 (UNIPROT "P54242" RELATED-TO |green| 3381008077 NIL NIL)
 (UNIPROT "Q59088" RELATED-TO |green| 3381008077 NIL NIL)
 (UNIPROT "P78033" RELATED-TO |paley| 3439827039 NIL NIL)
 (UNIPROT "P52983" RELATED-TO |green| 3381008077 NIL NIL)
 (UNIPROT "P49105" RELATED-TO |green| 3381008077 NIL NIL)
 (UNIPROT "P42862" RELATED-TO |green| 3381008077 NIL NIL)
 (UNIPROT "P42863" RELATED-TO |green| 3381008077 NIL NIL)
 (UNIPROT "Q9SB57" RELATED-TO |paley| 3439827039 NIL NIL)
 (UNIPROT "O82058" RELATED-TO |green| 3381008077 NIL NIL)
 (UNIPROT "O82059" RELATED-TO |green| 3381008077 NIL NIL)
 (UNIPROT "O61113" RELATED-TO |green| 3381008077 NIL NIL)
 (UNIPROT "P78917" RELATED-TO |green| 3381008077 NIL NIL)
 (UNIPROT "Q9RMC1" RELATED-TO |green| 3381008077 NIL NIL)
 (UNIPROT "Q9X670" RELATED-TO |green| 3381008077 NIL NIL))
(ORPHAN? :NO)
(LEFT GLC-6-P)
(RIGHT FRUCTOSE-6P)
(SYNONYMS "phosphohexose isomerase" "phosphohexomutase" "oxoisomerase"
 "hexosephosphate isomerase" "phosphosaccharomutase"
 "phosphoglucoisomerase" "phosphohexoisomerase"
 "phosphoglucose isomerase" "glucose phosphate isomerase"
 "hexose phosphate isomerase"
 "<small>D</small>-glucose-6-phosphate ketol-isomerase")
(COMMON-NAME "glucose-6-phosphate isomerase")
(IN-PATHWAY GLYCOLYSIS)
(DELTAG0 0.4d0)
(:CREATION-DATE 2945290629)
(:CREATOR |mriley|) )
((EC-NUMBER EC-5.3.1.9 OFFICIAL? NIL)
 (DELTAG0 0.4d0 CITATIONS "[stryer88]")))

(|Purine-ribonucleosides-5-P| T (
(OCELOT-GFP::PARENTS |Purine-ribonucleotides|
 |Ribonucleoside-Monophosphates|)
(NON-STANDARD-INCHI
 "InChI=1S/C5H11O7P/c6-3-1-11-4(5(3)7)2-12-13(8,9)10/h3-7H,1-2H2,(H2,8,9,10)/p-2/t3-,4+,5-/m0/s1")
(ATOM-CHARGES (10 -1) (9 -1))
(STRUCTURE-BONDS (5 4 1) (11 4 1) (11 1 1) (12 13 1) (3 1 1) (3 5 1)
 (4 2 1 :UP) (2 12 1) (1 14 1 :UP) (10 13 1) (9 13 1) (5 7 1 :DOWN)
 (8 13 2) (3 6 1 :DOWN))
(DISPLAY-COORDS-2D (39409 -14520) (18220 -17070) (36859 -6670)
 (26059 -14520) (28609 -6670) (40984 475) (23759 0) (8310 -16950)
 (8290 -33439) (0 -25209) (32739 -19369) (16500 -25139) (8250 -25199)
 (47259 -17070))
(STRUCTURE-ATOMS C C C C C O O O O O O O P |Purine-Bases|)
(DBLINKS (CHEBI "37021" NIL |caspi| 3566238475 NIL NIL))
(CREDITS SRI)
(COMMON-NAME "a purine ribonucleoside 5'-monophosphate")
(SCHEMA? NIL)
(:CREATION-DATE 3566238412) )
((CREDITS SRI CREATED 3566238412) (CREDITS |caspi| CREATED 3566238412)))

(|Ribonucleoside-Monophosphates| T (
(OCELOT-GFP::PARENTS |Nucleoside-Monophosphates| |Ribonucleotides|)
(NON-STANDARD-INCHI
 "InChI=1S/C5H11O7P/c6-3-1-11-4(5(3)7)2-12-13(8,9)10/h3-7H,1-2H2,(H2,8,9,10)/p-2/t3-,4+,5-/m0/s1")
(ATOM-CHARGES (10 -1) (9 -1))
(DBLINKS (LIGAND-CPD "C02520" NIL |kothari| 3498929766 NIL NIL))
(STRUCTURE-BONDS (5 4 1) (3 1 1) (3 5 1) (11 4 1) (11 1 1) (12 13 1)
 (4 2 1 :UP) (2 12 1) (1 14 1 :UP) (10 13 1) (9 13 1) (5 7 1 :DOWN)
 (3 6 1 :DOWN) (8 13 2))
(DISPLAY-COORDS-2D (39410000 -14521000) (18215000 -17070000)
 (36860000 -6675000) (26061000 -14521000) (28610000 -6675000)
 (41709000 0) (23761000 -1000) (8291000 -33446000) (0 -25215002)
 (8313000 -16947000) (32735000 -19370000) (16500000 -25140000)
 (8250000 -25196000) (47255996 -17070000))
(STRUCTURE-ATOMS C C C C C O O O O O O O P |Bases|)
(SYNONYMS "nucleotide monophosphate" "a 5'-ribonucleotide")
(COMMON-NAME "a ribonucleoside monophosphate")
(:CREATION-DATE 3264359532) )
NIL)

(|Nucleoside-Monophosphates| T (
(OCELOT-GFP::PARENTS |Nucleotides|)
(NON-STANDARD-INCHI
 "InChI=1S/C5H11O6P/c6-4-1-2-10-5(4)3-11-12(7,8)9/h4-6H,1-3H2,(H2,7,8,9)/p-2/t4-,5+/m0/s1")
(DBLINKS (LIGAND-CPD "C03013" NIL |sreddy| 3299603652 NIL NIL)
 (LIGAND-CPD "C02171" NIL |taltman| 3459474374 NIL NIL))
(ATOM-CHARGES (9 -1) (8 -1))
(STRUCTURE-BONDS (4 5 1) (1 2 1) (1 4 1) (10 5 1) (10 2 1) (11 12 1)
 (5 3 1 :UP) (3 11 1) (2 13 1 :UP) (9 12 1) (8 12 1) (4 6 1 :DOWN)
 (1 14 1 :DOWN) (7 12 2))
(DISPLAY-COORDS-2D (4118900 -665300) (4373300 -1452700)
 (2260300 -1710000) (3291500 -665300) (3041800 -1452700)
 (2805600 -1300) (823800 -1986700) (0 -1163800) (821300 -340900)
 (3702900 -1931700) (1646600 -1161900) (822900 -1163800)
 (5292300 -2577700) (4603100 0))
(STRUCTURE-ATOMS C C C C C O O O O O O P |Bases|)
(SYNONYMS "mononucleotide" "a nucleoside-5'-phosphate" "NMP")
(COMMON-NAME "a nucleoside monophosphate")
(:CREATION-DATE 3264359531) )
NIL)

(AMP NIL (
(OCELOT-GFP::PARENTS |Purine-ribonucleosides-5-P| |All-Nucleosides|)
(NON-STANDARD-INCHI
 "InChI=1S/C10H14N5O7P/c11-8-5-9(13-2-12-8)15(3-14-5)10-7(17)6(16)4(22-10)1-21-23(18,19)20/h2-4,6-7,10,16-17H,1H2,(H2,11,12,13)(H2,18,19,20)/p-2/t4-,6-,7-,10-/m1/s1")
(INCHI
 "InChI=1S/C10H14N5O7P/c11-8-5-9(13-2-12-8)15(3-14-5)10-7(17)6(16)4(22-10)1-21-23(18,19)20/h2-4,6-7,10,16-17H,1H2,(H2,11,12,13)(H2,18,19,20)/p-2/t4-,6-,7-,10-/m1/s1")
(ATOM-CHARGES (20 -1) (19 -1))
(DBLINKS (CHEMSPIDER "10239183" NIL |kothari| 3563631842 NIL NIL)
 (PUBCHEM "15938965" NIL |taltman| 3451921010 NIL NIL)
 (CHEBI "456215" NIL |taltman| 3498180761 NIL NIL)
 (PUBCHEM "15938965" NIL |taltman| 3466375284 NIL NIL)
 (LIGAND-CPD "C00020" NIL |kr| 3346617700 NIL NIL) (CAS "61-19-8")
 (NCI "20264"))
(:CREATION-DATE 3107123668)
(GIBBS-0 -50.2d0)
(APPEARS-IN-RIGHT-SIDE-OF PEPSYNTH-RXN)
(SYNONYMS "AMP" "adenosine-phosphate" "5'-AMP"
 "adenosine-monophosphate" "adenylic acid" "adenosine-5'-phosphate"
 "adenosine 5'-monophosphate" "adenylate" "5'-adenylic acid"
 "5'-adenosine monophosphate" "adenosine 5'-phosphate")
(COMMON-NAME "AMP")
(STRUCTURE-ATOMS C C C C C C C C C C N N N N N O O O O O O O P)
(STRUCTURE-BONDS (7 17 1 :DOWN) (11 8 1) (18 23 2) (6 16 1 :DOWN)
 (19 23 1) (14 3 2) (3 15 1) (1 21 1) (4 1 1 :UP) (5 14 1) (2 13 2)
 (13 9 1) (21 23 1) (22 4 1) (22 10 1) (20 23 1) (12 2 1) (5 8 1)
 (8 12 2) (9 5 2) (15 9 1) (4 6 1) (6 7 1) (7 10 1) (10 15 1 :UP))
(DISPLAY-COORDS-2D (6747 -3030) (7279 -4377) (9981 -4788) (7527 -2773)
 (8710 -5208) (7776 -1988) (8602 -1988) (7990 -5618) (8710 -4377)
 (8854 -2773) (7987 -6443) (7279 -5208) (7990 -3958) (9500 -5463)
 (9498 -4129) (7291 -1325) (9087 -1320) (5314 -3306) (5312 -1664)
 (4493 -2485) (6136 -2484) (8186 -3251) (5314 -2485))
(MOLECULAR-WEIGHT 345.208) )
((GIBBS-0 -50.2d0 CITATIONS "GibbsGroups97")))

(PHOSPHO-ENOL-PYRUVATE NIL (
(OCELOT-GFP::PARENTS |Compounds|)
(NON-STANDARD-INCHI
 "InChI=1S/C3H5O6P/c1-2(3(4)5)9-10(6,7)8/h1H2,(H,4,5)(H2,6,7,8)/p-3")
(ATOM-CHARGES (7 -1) (6 -1) (4 -1))
(INCHI
 "InChI=1S/C3H5O6P/c1-2(3(4)5)9-10(6,7)8/h1H2,(H,4,5)(H2,6,7,8)/p-3")
(DBLINKS (CHEMSPIDER "2907208" NIL |kothari| 3563632205 NIL NIL)
 (CHEBI "58702" NIL |taltman| 3498180761 NIL NIL) (CAS "73-89-2")
 (PUBCHEM "3674425" NIL |taltman| 3466375285 NIL NIL)
 (CAS "138-08-9" NIL |kr| 3346617701 NIL NIL)
 (LIGAND-CPD "C00074" NIL |kr| 3346617701 NIL NIL))
(:CREATION-DATE 3107123668)
(GIBBS-0 -101.7d0)
(APPEARS-IN-RIGHT-SIDE-OF PEPDEPHOS-RXN 2PGADEHYDRAT-RXN PEPSYNTH-RXN)
(MOLECULAR-WEIGHT 165.019)
(DISPLAY-COORDS-2D (-17649 10267) (-11198 5179) (-2079 11136)
 (4808 6544) (-2079 19386) (-19448 -11198) (-2946 -11198)
 (-11198 -19448) (-11198 -3071) (-11198 -11198))
(STRUCTURE-BONDS (3 2 1) (5 3 2) (8 10 2) (7 10 1) (1 2 2) (2 9 1)
 (6 10 1) (4 3 1) (9 10 1))
(STRUCTURE-ATOMS C C C O O O O O O P)
(COMMON-NAME "phospho<i>enol</i>pyruvate")
(SYNONYMS "P-<i>enol</i>-pyr" "P-<i>enol</i>-pyruvate"
 "P-enol-pyruvate" "P-enol-pyr" "PEP") )
((GIBBS-0 -101.7d0 CITATIONS "GibbsGroups97")))

(|Subatomic-Particles| T (
(OCELOT-GFP::PARENTS |Chemicals|)
(DBLINKS (CHEBI "36342" NIL |caspi| 3428684403 NIL NIL))
(COMMENT
 "This class holds subatomic particles, such as an electron and a proton.")
(COMMON-NAME "a subatomic particle")
(:CREATION-DATE 3428684225) )
NIL)

(|Chemicals| T (
(OCELOT-GFP::PARENTS OCELOT-GFP::FRAMES)
(:DELETE-METHODS BEFORE-COMPOUND-DELETION)
(COMMENT
 "An instance of this class is a chemical entity of some type, including
elements, small molecular weight chemical compounds, and
macromolecules.  This class does not include fragments of 
molecules, such as regions within a protein.")
(COMMON-NAME "a chemical")
(SCHEMA? T) )
NIL)

(OCELOT-GFP::THINGS T ( )
NIL)

(|Cations| T (
(OCELOT-GFP::PARENTS |Ions|)
(HAS-NO-STRUCTURE? T)
(COMMON-NAME "a cation")
(SCHEMA? T) )
NIL)

(|Ions| T (
(OCELOT-GFP::PARENTS |Compounds|)
(HAS-NO-STRUCTURE? T)
(COMMON-NAME "an ion")
(SCHEMA? T) )
NIL)

(PROTON NIL (
(OCELOT-GFP::PARENTS |Subatomic-Particles| |Cations|)
(NON-STANDARD-INCHI "InChI=1S/p+1")
(INCHI "InChI=1S/p+1")
(ATOM-CHARGES (1 1))
(DISPLAY-COORDS-2D (-1768 -4714))
(STRUCTURE-ATOMS H)
(DBLINKS (CHEMSPIDER "1010" NIL |kothari| 3563632849 NIL NIL)
 (PUBCHEM "1038" NIL |taltman| 3466375285 NIL NIL)
 (CHEBI "15378" NIL |taltman| 3452438078 NIL NIL)
 (CAS "12408-02-5" NIL |kr| 3346617700 NIL NIL)
 (LIGAND-CPD "C00080" NIL |kr| 3346617700 NIL NIL))
(:CREATION-DATE 3107123668)
(COMMENT-INTERNAL
 "kr97-08-26: added the lonesome H+ structure, because the superatom code breaks when there is no structure at all.")
(APPEARS-IN-RIGHT-SIDE-OF PEPDEPHOS-RXN PEPSYNTH-RXN 6PFRUCTPHOS-RXN
 GAPOXNPHOSPHN-RXN)
(GIBBS-0 -9.5d0)
(COMMON-NAME "H<SUP>+</SUP>")
(SYNONYMS "hydrogen ion" "proton" "H") )
NIL)

(|2-Oxo-carboxylates| T (
(OCELOT-GFP::PARENTS |2-Oxo-Acids| |Carboxylates|)
(NON-STANDARD-INCHI "InChI=1S/C2H2O3/c3-1-2(4)5/h1H,(H,4,5)/p-1")
(ATOM-CHARGES (5 -1))
(SYNONYMS "2-oxo acid" "an &alpha; keto acid" "a keto acid"
 "a 2-oxo acid" "a 2-ketocarboxylate")
(COMMENT
 "This compound class stands for generic and unspecified 2-oxo acids.")
(STRUCTURE-BONDS (2 4 2) (2 5 1) (2 1 1) (1 3 2) (1 6 1))
(DISPLAY-COORDS-2D (-715 412) (0 0) (-715 1239) (0 -826) (715 412)
 (-1430 0))
(STRUCTURE-ATOMS C C O O O)
(DBLINKS (LIGAND-CPD "C00161" NIL |kothari| 3458489234 NIL NIL)
 (CHEBI "35910" NIL |kothari| 3499008369 NIL NIL))
(COMMON-NAME "a 2-oxo carboxylate")
(:CREATION-DATE 3354304810) )
NIL)

(|2-Oxo-Acids| T (
(OCELOT-GFP::PARENTS |All-Carboxy-Acids|)
(NON-STANDARD-INCHI "InChI=1S/C2H2O3/c3-1-2(4)5/h1H,(H,4,5)/p-1")
(DBLINKS (LIGAND-CPD "C00161" NIL |kothari| 3458489234 NIL NIL))
(CREDITS SRI)
(:CREATION-DATE 3535911731)
(ATOM-CHARGES (5 -1))
(DISPLAY-COORDS-2D (7861 -7440) (14660 -12112) (7861 810)
 (14605 -20649) (22100 -8075) (0 -12112))
(STRUCTURE-BONDS (2 1 1) (6 1 1) (5 2 1) (4 2 2) (3 1 2))
(STRUCTURE-ATOMS C C O O O)
(SYNONYMS "a keto acid" "a &alpha; keto acid" "2-oxo acid")
(COMMENT
 "This compound class stands for generic and unspecified 2-oxo acids.")
(COMMON-NAME "a 2-oxo acid") )
((CREDITS SRI IMPORTED-FROM-ECOLI 3535911731)
 (CREDITS |paley| IMPORTED-FROM-ECOLI 3535911731)))

(|All-Carboxy-Acids| T (
(OCELOT-GFP::PARENTS |Acids|)
(HAS-NO-STRUCTURE? T)
(COMMON-NAME "all carboxy acids")
(:CREATION-DATE 3264456060) )
NIL)

(|Acids| T (
(OCELOT-GFP::PARENTS |Compounds|)
(NON-STANDARD-INCHI "InChI=1S/CH2O2/c2-1-3/h1H,(H,2,3)/p-1")
(ATOM-CHARGES (3 -1))
(DBLINKS (CHEBI "37527" NIL |kothari| 3458493529 NIL NIL)
 (LIGAND-CPD "C00174" NIL |kothari| 3458493529 NIL NIL))
(STRUCTURE-BONDS (4 1 1) (3 1 1) (2 1 2))
(DISPLAY-COORDS-2D (714 -412) (714 -1238) (1429 0) (0 0))
(STRUCTURE-ATOMS C O O)
(COMMENT
 "This special compound collects under one roof a number of synonyms that occur in the ENZYME db v.23.")
(SCHEMA? T)
(SYNONYMS "a carboxylate" "a carboxylic anion" "acid" "RCOOH")
(:CREATION-DATE 3106947099)
(COMMON-NAME "an acid") )
NIL)

(|Carboxylates| T (
(OCELOT-GFP::PARENTS |All-Carboxy-Acids|)
(NON-STANDARD-INCHI "InChI=1S/CH2O2/c2-1-3/h1H,(H,2,3)/p-1")
(DBLINKS (CHEBI "29067" NIL |kothari| 3505495807 NIL NIL))
(SCHEMA? T)
(ATOM-CHARGES (3 -1))
(SYNONYMS "carboxylic acid" "carboxylate")
(STRUCTURE-BONDS (3 1 1) (2 1 2) (4 1 1))
(DISPLAY-COORDS-2D (-1000 13650) (-1000 -68940) (68600 57950)
 (-68940 60280))
(STRUCTURE-ATOMS C O O)
(COMMON-NAME "a carboxylate")
(:CREATOR |hopkinso|)
(:CREATION-DATE 3323202693) )
NIL)

(PYRUVATE NIL (
(OCELOT-GFP::PARENTS |2-Oxo-carboxylates|)
(NON-STANDARD-INCHI "InChI=1S/C3H4O3/c1-2(4)3(5)6/h1H3,(H,5,6)/p-1")
(ATOM-CHARGES (6 -1))
(INCHI "InChI=1S/C3H4O3/c1-2(4)3(5)6/h1H3,(H,5,6)/p-1")
(DBLINKS (CHEMSPIDER "96901" NIL |kothari| 3563632303 NIL NIL)
 (PUBCHEM "107735" NIL |taltman| 3466375285 NIL NIL)
 (KNAPSACK "C00001200" NIL |achi1| 3445698172 NIL NIL)
 (CHEBI "15361" NIL |taltman| 3452363604 NIL NIL)
 (LIGAND-CPD "C00022" NIL |kr| 3346617699 NIL NIL) (CAS "127-17-3")
 (UM-BBD-CPD "c0159" NIL |kawakami| 3278871244 NIL NIL))
(:CREATION-DATE 3107123668)
(SYNONYMS "alpha-ketopropionic acid" "BTS" "&alpha;-ketopropionic acid"
 "acetylformic acid" "pyroracemic acid" "2-oxopropanoic acid"
 "pyruvic acid" "2-oxopropanoate" "2-oxo-propionic acid")
(GIBBS-0 -114.9d0)
(APPEARS-IN-LEFT-SIDE-OF PEPDEPHOS-RXN PEPSYNTH-RXN)
(MOLECULAR-WEIGHT 87.055)
(DISPLAY-COORDS-2D (-10803 -2997) (-3700 1184) (3921 -2553)
 (-3700 9434) (3921 -10803) (10766 2035))
(STRUCTURE-BONDS (6 3 1) (5 3 2) (2 3 1) (4 2 2) (1 2 1))
(STRUCTURE-ATOMS C C C O O O)
(COMMON-NAME "pyruvate") )
((GIBBS-0 -114.9d0 CITATIONS "GibbsGroups97")))

(N NIL (
(OCELOT-GFP::PARENTS |Elements|)
(MONOISOTOPIC-MASS 14.0030740052d0)
(DBLINKS (LIGAND-CPD "C00697") (PUBCHEM "947"))
(COMMON-NAME "N")
(VALENCE 3)
(ATOMIC-WEIGHT 14.0067d0)
(ATOMIC-NUMBER 7)
(SYNONYMS "nitrogen") )
NIL)

(|Purine-ribonucleosides-5-PPP| T (
(OCELOT-GFP::PARENTS |Purine-ribonucleotides|
 |Ribonucleoside-Triphosphates|)
(DBLINKS (CHEBI "37045" NIL |caspi| 3566238820 NIL NIL))
(ATOM-CHARGES (14 -1) (12 -1) (10 -1) (9 -1))
(STRUCTURE-BONDS (5 4 1) (15 4 1) (15 1 1) (16 20 1) (3 1 1) (3 5 1)
 (4 2 1 :UP) (2 16 1) (1 22 1 :UP) (18 20 1) (12 20 1) (5 7 1 :DOWN)
 (11 20 2) (18 21 1) (17 21 1) (14 21 1) (13 21 2) (17 19 1) (10 19 1)
 (9 19 1) (8 19 2) (3 6 1 :DOWN))
(DISPLAY-COORDS-2D (39409 -14520) (18220 -17070) (36859 -6670)
 (26059 -14520) (28609 -6670) (40984 475) (23759 0) (-24689 -17090)
 (-24709 -33579) (-32999 -25349) (8310 -16950) (8290 -33439)
 (-8190 -17020) (-8210 -33509) (32739 -19369) (16500 -25139)
 (-16500 -25279) (0 -25209) (-24749 -25339) (8250 -25199)
 (-8250 -25269) (47259 -17070))
(STRUCTURE-ATOMS C C C C C O O O O O O O O O O O O O P P P
 |Purine-Bases|)
(NON-STANDARD-INCHI
 "InChI=1S/C5H13O13P3/c6-3-1-15-4(5(3)7)2-16-20(11,12)18-21(13,14)17-19(8,9)10/h3-7H,1-2H2,(H,11,12)(H,13,14)(H2,8,9,10)/p-3/t3-,4+,5-/m0/s1")
(COMMENT
 "Purines are heterocyclic aromatic compounds that contain a |FRAME:PYRIMIDINE-RING pyrimidine| ring fused to an
|FRAME: IMIDAZOLE-RING 1<i>H</i>-imidazole| ring. Two of the bases in nucleic acids, adenine and guanine, are purines.
")
(CREDITS SRI)
(COMMON-NAME "a purine ribonucleoside 5'-triphosphate")
(SCHEMA? NIL)
(:CREATION-DATE 3566238649) )
((CREDITS SRI CREATED 3566238649) (CREDITS |caspi| CREATED 3566238649)))

(|Ribonucleoside-Triphosphates| T (
(OCELOT-GFP::PARENTS |Nucleoside-Triphosphates| |Ribonucleotides|)
(NON-STANDARD-INCHI
 "InChI=1S/C5H13O13P3/c6-3-1-15-4(5(3)7)2-16-20(11,12)18-21(13,14)17-19(8,9)10/h3-7H,1-2H2,(H,11,12)(H,13,14)(H2,8,9,10)/p-4/t3-,4+,5-/m0/s1")
(ATOM-CHARGES (14 -1) (12 -1) (10 -1) (9 -1))
(DBLINKS (LIGAND-CPD "C03802" NIL |taltman| 3466371734 NIL NIL))
(N-NAME "ribonucleoside-triphosphates")
(STRUCTURE-BONDS (5 4 1) (3 1 1) (3 5 1) (18 21 1) (18 20 1) (17 21 1)
 (17 19 1) (15 4 1) (15 1 1) (16 20 1) (4 2 1 :UP) (2 16 1)
 (1 22 1 :UP) (14 21 1) (12 20 1) (10 19 1) (9 19 1) (5 7 1 :DOWN)
 (3 6 1 :DOWN) (13 21 2) (11 20 2) (8 19 2))
(DISPLAY-COORDS-2D (77352 -15161) (56761 -19112) (74803 -7315)
 (64003 -15161) (66553 -7315) (78618 0) (62179 -319) (8298 -7052)
 (8284 -23552) (0 -15302) (41286 -7020) (41470 -23517) (24798 -7052)
 (24786 -23551) (70678 -20010) (49499 -15196) (16500 -15302)
 (33000 -15296) (8250 -15302) (41250 -15270) (24750 -15302)
 (85198 -17710))
(STRUCTURE-ATOMS C C C C C O O O O O O O O O O O O O P P P |Bases|)
(SYNONYMS "nucleoside triphosphate" "ribonucleoside triphosphate")
(COMMON-NAME "a ribonucleoside triphosphate")
(:CREATION-DATE 3264359532) )
NIL)

(|Nucleoside-Triphosphates| T (
(OCELOT-GFP::PARENTS |Nucleotides|)
(NON-STANDARD-INCHI
 "InChI=1S/C5H13O12P3/c6-4-1-2-14-5(4)3-15-19(10,11)17-20(12,13)16-18(7,8)9/h4-6H,1-3H2,(H,10,11)(H,12,13)(H2,7,8,9)/p-4/t4-,5+/m0/s1")
(ATOM-CHARGES (13 -1) (11 -1) (9 -1) (8 -1))
(DBLINKS (LIGAND-CPD "C00201" NIL |taltman| 3459474374 NIL NIL))
(STRUCTURE-BONDS (4 5 1) (1 2 1) (1 4 1) (17 20 1) (17 19 1) (16 20 1)
 (16 18 1) (14 5 1) (14 2 1) (15 19 1) (5 3 1 :UP) (3 15 1)
 (2 21 1 :UP) (13 20 1) (11 19 1) (9 18 1) (8 18 1) (4 6 1 :DOWN)
 (1 22 1 :DOWN) (12 20 2) (10 19 2) (7 18 2))
(DISPLAY-COORDS-2D (7445200 -665300) (7699600 -1452700)
 (5586500 -1710000) (6617800 -665300) (6368100 -1452700)
 (6131800 -1300) (855400 -2016300) (826700 -334300) (0 -1169700)
 (4149900 -1986700) (4147400 -340900) (2503200 -1986700)
 (2503200 -340900) (7029300 -1931700) (4972800 -1162000)
 (1682000 -1161100) (3326100 -1163800) (841100 -1175300)
 (4149000 -1163800) (2503200 -1163800) (8460800 -2121500) (7929500 0))
(STRUCTURE-ATOMS C C C C C O O O O O O O O O O O O P P P |Bases|)
(SYNONYMS "NTP" "a nucleoside 5'-triphosphate")
(COMMON-NAME "a nucleoside triphosphate")
(SCHEMA? T) )
NIL)

(ATP NIL (
(OCELOT-GFP::PARENTS |Purine-ribonucleosides-5-PPP| |All-Nucleosides|)
(NON-STANDARD-INCHI
 "InChI=1S/C10H16N5O13P3/c11-8-5-9(13-2-12-8)15(3-14-5)10-7(17)6(16)4(26-10)1-25-30(21,22)28-31(23,24)27-29(18,19)20/h2-4,6-7,10,16-17H,1H2,(H,21,22)(H,23,24)(H2,11,12,13)(H2,18,19,20)/p-4/t4-,6-,7-,10-/m1/s1")
(ATOM-CHARGES (20 -1) (19 -1) (24 -1) (22 -1))
(INCHI
 "InChI=1S/C10H16N5O13P3/c11-8-5-9(13-2-12-8)15(3-14-5)10-7(17)6(16)4(26-10)1-25-30(21,22)28-31(23,24)27-29(18,19)20/h2-4,6-7,10,16-17H,1H2,(H,21,22)(H,23,24)(H2,11,12,13)(H2,18,19,20)/p-4/t4-,6-,7-,10-/m1/s1")
(DBLINKS (CHEMSPIDER "4574455" NIL |kothari| 3563632023 NIL NIL)
 (CHEBI "30616" NIL |ong| 3523630741 NIL NIL)
 (PUBCHEM "5461108" NIL |ong| 3523387880 NIL NIL)
 (CHEBI "15422" NIL |taltman| 3498180761 NIL NIL)
 (LIGAND-CPD "C00002" NIL |kr| 3346617701 NIL NIL) (CAS "56-65-5"))
(:CREATION-DATE 3107106065)
(MOLECULAR-WEIGHT 503.152)
(DISPLAY-COORDS-2D (6745 -3029) (7277 -4376) (9978 -4787) (7525 -2772)
 (8707 -5206) (7774 -1987) (8599 -1987) (7988 -5616) (8707 -4376)
 (8852 -2772) (7985 -6441) (7277 -5206) (7988 -3957) (9497 -5461)
 (9495 -4128) (7289 -1325) (9084 -1320) (2016 -3313) (2013 -1663)
 (1190 -2488) (5313 -3305) (5310 -1664) (3667 -3311) (3664 -1661)
 (6134 -2483) (8184 -3250) (2841 -2486) (4492 -2484) (2015 -2488)
 (5312 -2484) (3666 -2486))
(STRUCTURE-BONDS (20 29 1) (19 29 1) (18 29 2) (27 29 1) (27 31 1)
 (24 31 1) (23 31 2) (28 31 1) (7 17 1 :DOWN) (11 8 1) (21 30 2)
 (6 16 1 :DOWN) (22 30 1) (14 3 2) (3 15 1) (1 25 1) (4 1 1 :UP)
 (5 14 1) (2 13 2) (13 9 1) (25 30 1) (26 4 1) (26 10 1) (28 30 1)
 (12 2 1) (5 8 1) (8 12 2) (9 5 2) (15 9 1) (4 6 1) (6 7 1) (7 10 1)
 (10 15 1 :UP))
(STRUCTURE-ATOMS C C C C C C C C C C N N N N N O O O O O O O O O O O O
 O P P P)
(GIBBS-0 -60.6d0)
(APPEARS-IN-LEFT-SIDE-OF PEPDEPHOS-RXN PHOSGLYPHOS-RXN PEPSYNTH-RXN
 6PFRUCTPHOS-RXN)
(COMMON-NAME "ATP")
(SYNONYMS "adenylpyrophosphate" "adenosine-triphosphate"
 "adenosine-5'-triphosphate") )
NIL)

(PEPSYNTH-RXN NIL (
(OCELOT-GFP::PARENTS |Small-Molecule-Reactions| |Chemical-Reactions|)
(EC-NUMBER EC-2.7.9.2)
(ATOM-MAPPINGS
 (:NO-HYDROGEN-ENCODING
  (0 1 2 3 4 5 6 7 8 9 10 11 12 13 14 15 16 30 28 29 17 19 36 33 20 21
   34 35 32 22 37 23 24 25 31 27 26 18)
  (((AMP 0 22) (PHOSPHO-ENOL-PYRUVATE 23 32) (|Pi| 33 37))
   ((ATP 0 30) (PYRUVATE 31 36) (WATER 37 37)))))
(DBLINKS (RHEA "11364" RELATED-TO |kothari| 3571881641 NIL NIL)
 (LIGAND-RXN "R00199" NIL |taltman| 3459474591 NIL NIL)
 (UNIPROT "P56070" RELATED-TO |green| 3381008081 NIL NIL)
 (UNIPROT "O57830" RELATED-TO |green| 3381008081 NIL NIL)
 (UNIPROT "Q9ZMV4" RELATED-TO |green| 3381008081 NIL NIL)
 (UNIPROT "Q9YEC5" RELATED-TO |green| 3381008081 NIL NIL)
 (UNIPROT "Q57962" RELATED-TO |green| 3381008081 NIL NIL)
 (UNIPROT "O29548" RELATED-TO |green| 3381008081 NIL NIL)
 (UNIPROT "Q9V2H7" RELATED-TO |green| 3381008081 NIL NIL)
 (UNIPROT "O27190" RELATED-TO |green| 3381008081 NIL NIL)
 (UNIPROT "O67899" RELATED-TO |green| 3381008081 NIL NIL)
 (UNIPROT "Q9JVI5" RELATED-TO |green| 3381008081 NIL NIL)
 (UNIPROT "P42850" RELATED-TO |green| 3381008081 NIL NIL)
 (UNIPROT "P23538" RELATED-TO |paley| 3439827039 NIL NIL)
 (UNIPROT "P46893" RELATED-TO |green| 3381008081 NIL NIL)
 (UNIPROT "Q55905" RELATED-TO |green| 3381008081 NIL NIL)
 (UNIPROT "O83026" RELATED-TO |green| 3381008081 NIL NIL))
(ORPHAN? :NO)
(IN-PATHWAY GLYCOLYSIS)
(RIGHT PROTON |Pi| PHOSPHO-ENOL-PYRUVATE AMP)
(LEFT WATER PYRUVATE ATP)
(:CREATION-DATE 2977851432)
(:CREATOR |mriley|) )
((EC-NUMBER EC-2.7.9.2 OFFICIAL? T) (RIGHT PROTON COEFFICIENT 2)))

(|Phosphates| T (
(OCELOT-GFP::PARENTS |Inorganic-Phosphorus-Ions|)
(HAS-NO-STRUCTURE? T)
(SCHEMA? T)
(COMMON-NAME "an inorganic phosphate") )
NIL)

(|Inorganic-Phosphorus-Ions| T (
(OCELOT-GFP::PARENTS |Anions|)
(HAS-NO-STRUCTURE? T)
(SCHEMA? T)
(COMMON-NAME "an inorganic phosphorus-containing ion")
(:CREATION-DATE 3496673168) )
NIL)

(|Anions| T (
(OCELOT-GFP::PARENTS |Ions|)
(HAS-NO-STRUCTURE? T)
(COMMON-NAME "an anion")
(SCHEMA? T) )
NIL)

(|Pi| NIL (
(OCELOT-GFP::PARENTS |Phosphates|)
(NON-STANDARD-INCHI "InChI=1S/H3O4P/c1-5(2,3)4/h(H3,1,2,3,4)/p-2")
(INCHI "InChI=1S/H3O4P/c1-5(2,3)4/h(H3,1,2,3,4)/p-2")
(DBLINKS (KNAPSACK "C00007408" NIL |rleitao| 3434750086 NIL NIL)
 (LIGAND-CPD "C00009" NIL |kr| 3346617699 NIL NIL) (CAS "14265-44-2"))
(:CREATION-DATE 3107123668)
(GIBBS-0 -59.6d0)
(APPEARS-IN-LEFT-SIDE-OF GAPOXNPHOSPHN-RXN)
(APPEARS-IN-RIGHT-SIDE-OF F16BDEPHOS-RXN PEPSYNTH-RXN)
(ATOM-CHARGES (2 -1) (1 -1))
(SYNONYMS "inorganic phosphate" "phosphate-inorganic" "Pi"
 "orthophosphate" "PO<SUB>4</SUB><SUP>3-</SUP>"
 "HPO<SUB>4</SUB><SUP>2-</SUP>" "HPO<SUB>4</SUB><SUP>-2</SUP>")
(COMMON-NAME "phosphate")
(STRUCTURE-ATOMS O O O O P)
(STRUCTURE-BONDS (4 5 2) (3 5 1) (2 5 1) (1 5 1))
(DISPLAY-COORDS-2D (823600 -1400) (-1400 823600) (-1400 -826400)
 (-826400 -1400) (-1400 -1400))
(MOLECULAR-WEIGHT 95.979) )
((GIBBS-0 -59.6d0 CITATIONS "GibbsGroups97")))

(FRUCTOSE-6P NIL (
(OCELOT-GFP::PARENTS HEXOSE-6-PHOSPHATES)
(NON-STANDARD-INCHI
 "InChI=1S/C6H13O9P/c7-2-6(10)5(9)4(8)3(15-6)1-14-16(11,12)13/h3-5,7-10H,1-2H2,(H2,11,12,13)/p-2/t3-,4-,5+,6-/m1/s1")
(ATOM-CHARGES (13 -1) (12 -1))
(INCHI
 "InChI=1S/C6H13O9P/c7-2-6(10)5(9)4(8)3(15-6)1-14-16(11,12)13/h3-5,7-10H,1-2H2,(H2,11,12,13)/p-2/t3-,4-,5+,6-/m1/s1")
(DBLINKS (CHEMSPIDER "10239172" NIL |kothari| 3563631798 NIL NIL)
 (CHEBI "57634" NIL |taltman| 3498180761 NIL NIL)
 (KNAPSACK "C00007305")
 (PUBCHEM "21604863" NIL |taltman| 3466375285 NIL NIL)
 (LIGAND-CPD "C00085" NIL |kr| 3346617701 NIL NIL) (CAS "643-13-0"))
(:CREATION-DATE 3107123668)
(GIBBS-0 -217.2d0)
(APPEARS-IN-LEFT-SIDE-OF 6PFRUCTPHOS-RXN)
(APPEARS-IN-RIGHT-SIDE-OF PGLUCISOM-RXN F16BDEPHOS-RXN)
(MOLECULAR-WEIGHT 258.121)
(DISPLAY-COORDS-2D (1821 -1707) (4196 -2237) (2606 -1452) (2860 -668)
 (3685 -668) (3941 -1452) (5002 -2408) (2376 0) (4170 0) (4726 -1707)
 (830 -1711) (0 -2525) (847 -3361) (1649 -2514) (3273 -1937)
 (825 -2536))
(STRUCTURE-BONDS (5 6 1) (4 5 1) (4 3 1) (15 6 1) (15 3 1) (14 16 1)
 (3 1 1 :UP) (1 14 1) (6 2 1 :DOWN) (13 16 1) (12 16 1) (6 10 1 :UP)
 (5 9 1 :UP) (4 8 1 :DOWN) (7 2 1) (11 16 2))
(STRUCTURE-ATOMS C C C C C C O O O O O O O O O P)
(COMMON-NAME "D-fructose 6-phosphate")
(SYNONYMS "D-fructose-6-phosphate" "F6P" "fructose-6P" "fructose-6-P"
 "fruc6p" "fru-6-P" "fructose-6-phosphate" "A-D-fructose-6-P"
 "D-fructose-6-P" "&beta;-D-fructofuranose 6-phosphate"
 "D-fructofuranose 6-phosphate") )
((GIBBS-0 -217.2d0 CITATIONS "GibbsGroups97")))

(P NIL (
(OCELOT-GFP::PARENTS |Elements|)
(MONOISOTOPIC-MASS 30.97376151d0)
(DBLINKS (LIGAND-CPD "C06262"))
(COMMON-NAME "P")
(VALENCE 5)
(ATOMIC-WEIGHT 30.97376d0)
(ATOMIC-NUMBER 15)
(SYNONYMS "phosphorus") )
NIL)

(C NIL (
(OCELOT-GFP::PARENTS |Elements|)
(MONOISOTOPIC-MASS 12.0d0)
(DBLINKS (LIGAND-CPD "C06265"))
(VALENCE 4)
(SYNONYMS "carbon")
(ATOMIC-WEIGHT 12.011d0)
(ATOMIC-NUMBER 6)
(COMMON-NAME "C") )
NIL)

(|Sugar-bisphosphates| T (
(OCELOT-GFP::PARENTS |Sugar-Phosphate|)
(HAS-NO-STRUCTURE? T)
(COMMON-NAME "a sugar bisphosphate")
(:CREATION-DATE 3370014649) )
NIL)

(FRUCTOSE-16-DIPHOSPHATE NIL (
(OCELOT-GFP::PARENTS |Sugar-bisphosphates| HEXOSE-6-PHOSPHATES)
(NON-STANDARD-INCHI
 "InChI=1S/C6H14O12P2/c7-4-3(1-16-19(10,11)12)18-6(9,5(4)8)2-17-20(13,14)15/h3-5,7-9H,1-2H2,(H2,10,11,12)(H2,13,14,15)/p-4/t3-,4-,5+,6-/m1/s1")
(ATOM-CHARGES (15 -1) (14 -1) (12 -1) (11 -1))
(COMMENT
 "Fructose 1,6-phosphate is fructose sugar phosphorylated on carbons 1 and 6.
The &beta;-D-form of this compound is a very common metabolite.")
(INCHI
 "InChI=1S/C6H14O12P2/c7-4-3(1-16-19(10,11)12)18-6(9,5(4)8)2-17-20(13,14)15/h3-5,7-9H,1-2H2,(H2,10,11,12)(H2,13,14,15)/p-4/t3-,4-,5+,6-/m1/s1")
(DBLINKS (CHEMSPIDER "4574223" NIL |kothari| 3563632026 NIL NIL)
 (PUBCHEM "5460765" NIL |taltman| 3466375284 NIL NIL)
 (CHEBI "32966" NIL |taltman| 3452363378 NIL NIL)
 (|Wikipedia| "Fructose_1,6-bisphosphate" NIL |caspi| 3410109048 NIL
  NIL)
 (LIGAND-CPD "C00354" NIL |kr| 3346617698 NIL NIL) (CAS "488-69-7"))
(:CREATION-DATE 3107123668)
(GIBBS-0 -217.4d0)
(APPEARS-IN-RIGHT-SIDE-OF 6PFRUCTPHOS-RXN)
(APPEARS-IN-LEFT-SIDE-OF F16ALDOLASE-RXN F16BDEPHOS-RXN)
(MOLECULAR-WEIGHT 336.085)
(DISPLAY-COORDS-2D (1821 -1707) (4196 -2237) (2606 -1452) (2860 -668)
 (3685 -668) (3941 -1452) (2376 0) (4170 0) (4726 -1707) (830 -1711)
 (847 -3361) (0 -2525) (6042 -2938) (4473 -3448) (5473 -3990)
 (1649 -2514) (5002 -2408) (3273 -1937) (825 -2536) (5258 -3193))
(STRUCTURE-BONDS (10 19 2) (13 20 2) (4 7 1 :DOWN) (5 8 1 :UP)
 (6 9 1 :UP) (11 19 1) (12 19 1) (14 20 1) (15 20 1) (1 16 1)
 (3 1 1 :UP) (2 17 1) (6 2 1 :DOWN) (16 19 1) (17 20 1) (18 3 1)
 (18 6 1) (4 3 1) (4 5 1) (5 6 1))
(STRUCTURE-ATOMS C C C C C C O O O O O O O O O O O O P P)
(COMMON-NAME "fructose-1,6-bisphosphate")
(SYSTEMATIC-NAME "D-Fructose 1,6-bis(dihydrogenphosphate)")
(SYNONYMS "fructose-1,6-biphosphate" "fructose-1,6-diphosphate"
 "&beta;-D-fructose-1,6-diphosphate" "D-fructose-1,6-diphosphate"
 "D-fructose-1,6-bisphosphate" "fructose 1,6-bisphosphate" "FBP") )
((GIBBS-0 -217.4d0 CITATIONS "GibbsGroups97")))

(H NIL (
(OCELOT-GFP::PARENTS |Elements|)
(MONOISOTOPIC-MASS 1.0078250321d0)
(DBLINKS (CAS "4682-48-8"))
(:CREATION-DATE 3150031584)
(COMMON-NAME "H")
(VALENCE 1)
(ATOMIC-WEIGHT 1.0079d0)
(ATOMIC-NUMBER 1)
(SYNONYMS "hydrogen") )
NIL)

(O NIL (
(OCELOT-GFP::PARENTS |Elements|)
(DBLINKS (LIGAND-CPD "C00696" NIL |sreddy| 3295381232 NIL NIL)
 (CAS "41598-07-6"))
(MONOISOTOPIC-MASS 15.9949146221d0)
(COMMON-NAME "O")
(VALENCE 2)
(ATOMIC-WEIGHT 15.9994d0)
(ATOMIC-NUMBER 8)
(SYNONYMS "oxygen") )
NIL)

(WATER NIL (
(OCELOT-GFP::PARENTS |Compounds|)
(NON-STANDARD-INCHI "InChI=1S/H2O/h1H2")
(STRUCTURE-BONDS (1 2 1) (1 3 1))
(INCHI "InChI=1S/H2O/h1H2")
(DBLINKS (CHEMSPIDER "937" NIL |kothari| 3563632863 NIL NIL)
 (CHEBI "15377" NIL |taltman| 3452438148 NIL NIL)
 (PUBCHEM "962" NIL |taltman| 3448034169 NIL NIL)
 (LIGAND-CPD "C00001" NIL |kr| 3346617699 NIL NIL) (CAS "7732-18-5"))
(:CREATION-DATE 3107123668)
(GIBBS-0 -56.6d0)
(APPEARS-IN-RIGHT-SIDE-OF 2PGADEHYDRAT-RXN)
(APPEARS-IN-LEFT-SIDE-OF F16BDEPHOS-RXN PEPSYNTH-RXN)
(MOLECULAR-WEIGHT 18.015)
(DISPLAY-COORDS-2D (428 -999) (429 -1000) (427 -1000))
(STRUCTURE-ATOMS O H H)
(COMMON-NAME "H<SUB>2</SUB>O")
(SYNONYMS "H20" "H2O" "H<sub>2</sub>0" "hydrogen oxide" "water") )
((GIBBS-0 -56.6d0 CITATIONS "GibbsGroups97")))

(F16BDEPHOS-RXN NIL (
(OCELOT-GFP::PARENTS |Small-Molecule-Reactions| |Chemical-Reactions|)
(EC-NUMBER EC-3.1.3.11)
(ATOM-MAPPINGS
 (:NO-HYDROGEN-ENCODING
  (0 1 2 3 4 5 7 8 9 10 12 11 19 17 16 13 6 14 15 20 18)
  (((FRUCTOSE-6P 0 15) (|Pi| 16 20))
   ((FRUCTOSE-16-DIPHOSPHATE 0 19) (WATER 20 20)))))
(DBLINKS (RHEA "11064" RELATED-TO |kothari| 3571881627 NIL NIL)
 (LIGAND-RXN "R00762" NIL |taltman| 3459474591 NIL NIL)
 (UNIPROT "P09199" RELATED-TO |green| 3381008079 NIL NIL)
 (UNIPROT "P19112" RELATED-TO |green| 3381008079 NIL NIL)
 (UNIPROT "P22780" RELATED-TO |green| 3381008079 NIL NIL)
 (UNIPROT "P09467" RELATED-TO |green| 3381008079 NIL NIL)
 (UNIPROT "Q9JUL6" RELATED-TO |green| 3381008079 NIL NIL)
 (UNIPROT "Q9CIU9" RELATED-TO |green| 3381008079 NIL NIL)
 (UNIPROT "P09202" RELATED-TO |green| 3381008079 NIL NIL)
 (UNIPROT "Q45597" RELATED-TO |green| 3381008079 NIL NIL)
 (UNIPROT "P45292" RELATED-TO |green| 3381008079 NIL NIL)
 (UNIPROT "Q9PP83" RELATED-TO |green| 3381008079 NIL NIL)
 (UNIPROT "P19912" RELATED-TO |green| 3381008079 NIL NIL)
 (UNIPROT "P19911" RELATED-TO |green| 3381008079 NIL NIL)
 (UNIPROT "Q9HGZ4" RELATED-TO |green| 3381008079 NIL NIL)
 (UNIPROT "P09201" RELATED-TO |green| 3381008079 NIL NIL)
 (UNIPROT "P0A993" RELATED-TO |paley| 3439827038 NIL NIL)
 (UNIPROT "P00636" RELATED-TO |green| 3381008079 NIL NIL)
 (UNIPROT "P23014" RELATED-TO |paley| 3439827039 NIL NIL)
 (UNIPROT "P27994" RELATED-TO |green| 3381008079 NIL NIL)
 (UNIPROT "P14766" RELATED-TO |green| 3381008079 NIL NIL)
 (UNIPROT "P09195" RELATED-TO |green| 3381008079 NIL NIL)
 (UNIPROT "Q7M0S7" RELATED-TO |green| 3381008079 NIL NIL)
 (UNIPROT "P25851" RELATED-TO |green| 3381008079 NIL NIL)
 (UNIPROT "Q05079" RELATED-TO |green| 3381008079 NIL NIL)
 (UNIPROT "P46275" RELATED-TO |green| 3381008079 NIL NIL)
 (UNIPROT "P46276" RELATED-TO |green| 3381008079 NIL NIL)
 (UNIPROT "Q43139" RELATED-TO |green| 3381008079 NIL NIL)
 (UNIPROT "P00637" RELATED-TO |green| 3381008079 NIL NIL)
 (UNIPROT "O65827" RELATED-TO |green| 3381008079 NIL NIL)
 (UNIPROT "Q42796" RELATED-TO |green| 3381008079 NIL NIL)
 (UNIPROT "P46267" RELATED-TO |green| 3381008079 NIL NIL)
 (UNIPROT "Q07204" RELATED-TO |green| 3381008079 NIL NIL)
 (UNIPROT "P22418" RELATED-TO |green| 3381008079 NIL NIL))
(ORPHAN? :NO)
(IN-PATHWAY GLYCOLYSIS)
(RIGHT FRUCTOSE-6P |Pi|)
(LEFT FRUCTOSE-16-DIPHOSPHATE WATER)
(:CREATION-DATE 2945289830)
(:CREATOR |mriley|) )
((EC-NUMBER EC-3.1.3.11 OFFICIAL? T)))

(GLYCOLYSIS-VARIANTS T (
(OCELOT-GFP::PARENTS |Energy-Metabolism|)
(COMMON-NAME "Glycolysis")
(SCHEMA? T)
(VARIANTS? T)
(:CREATION-DATE 3197311720) )
NIL)

(|Energy-Metabolism| T (
(OCELOT-GFP::PARENTS |Pathways|)
(COMMENT
 "This class contains the pathways of central metabolism (glycolysis, pentose phosphate pathways, and TCA cycle), which collectively produce the 13 starting materials, sometimes termed precursor metabolites, for all cellular biosyntheses. Other degradative pathways, sometimes termed feeder pathways, feed into central metabolism. This class also contains the pathways that generate energy under various conditions of growth.  ")
(SCHEMA? T)
(COMMON-NAME "Generation of Precursor Metabolites and Energy") )
NIL)

(GLYCOLYSIS NIL (
(OCELOT-GFP::PARENTS GLYCOLYSIS-VARIANTS)
(COMMENT "<b>General Background</b>

Glycolysis, which was first studied as a pathway for the utilization of glucose, is one of the components
of central metabolism, the other two being the |FRAME:PENTOSE-P-PWY pentose phosphate pathway| and the
|FRAME:TCA TCA cycle I (prokaryotic)|. As such, its functioning is essential under all conditions of growth
because it produces six (|FRAME:GLC-6-P &beta;-D-glucose 6-phosphate|, |FRAME:FRUCTOSE-6P D-fructose 6-phosphate|,
|FRAME:DIHYDROXY-ACETONE-PHOSPHATE dihydroxyacetone phosphate|, |FRAME:G3P 3-phospho-D-glycerate|,
|FRAME:PHOSPHO-ENOL-PYRUVATE phospho<i>enol</i>pyruvate|, and |FRAME: PYRUVATE pyruvate|) of the 13 precursor metabolites
that are the starting materials for the biosynthesis of building blocks for macromolecules and other
needed small molecules. 
Glycolysis can be found, if at least in part, in all organisms.

Glycolysis has evolved to fulfill two essential functions:

i) it oxidizes hexoses to generate |FRAME:ATP ATP|, reductants and |FRAME:PYRUVATE pyruvate|, and

ii) being an amphibolic pathway (pathway that involves both catabolism and anabolism), it
can reversibly produce hexoses from various low-molecular weight molecules.

Because various degradation pathways feed into glycolysis at many different points, 
glycolysis or portions of it run in the forward or reverse direction, depending on the carbon source
being utilized, in order to satisfy the cell's need for precursor metabolites and energy.
This switching of direction is possible because all but two of the enzymatic reactions comprising
glycolysis are reversible, and the conversions catalyzed by the two exceptions are rendered
functionally reversible by other enzymes (|FRAME:F16B-CPLX \"fructose-1,6-bisphosphatase\"| and
|FRAME:PEPSYNTH-CPLX phosphoenolpyruvate synthetase|) that catalyze different irreversible reactions flowing in the opposite direction.

<b>About This Pathway</b>

This pathway diagram describes the well characterized glycolysis pathway of the bacterium |FRAME: TAX-562 <i>Escherichia coli</i>| growing with
|FRAME: GLC &beta;-D-glucose| as a source of carbon and energy. Glucose is not shown here as a component of glycolysis because
when used by |FRAME: TAX-562 <i>Escherichia coli</i>| , glucose enters the cell via a phosphotransferase system (transport of glucose,
|FRAME: CPLX-157 glucose PTS permease|), and the first intracellular species, therefore, is |FRAME: GLC-6-P &beta;-D-glucose 6-phosphate|.

<i>E. coli</i> does constitutively produce |FRAME:GLUCOKIN-MONOMER glucokinase| (the intracellular enzyme that
converts glucose to glucose-6-phosphate) but it is not needed for the utilization of either exogenous or
endogenous glucose |CITS: [9023215]|. It may be required to supplement levels of glucose 6-phosphate
under anabolic stress conditions |CITS: [7786044]|.

Other substrates may enter glycolysis at different stages. For example, the sugars and sugar alcohols
|FRAME:ALLOSE D-allose|, |FRAME:SORBOSE a sorbose|, |FRAME:MANNITOL D-mannitol|, |FRAME:SORBITOL D-sorbitol|,
|FRAME:MANNOSE D-mannose| and |FRAME:SUCROSE sucrose|, which are processed into |FRAME: FRUCTOSE-6P D-fructose 6-phosphate|, enter the
pathway at that stage. 


For reviews, please see:

Romeo, T. and J. L. Snoep, |CITS: [EcoSal]| module 3.5.1.

Fraenkel, D. G. Glycolysis. Escherichia coli and Salmonella, 2nd edition, Vol I, 189-198. |CITS: [colisalII]|")
(CREDITS O0-3 |ingraham|)
(LAYOUT-ADVICE
 (:REVERSIBLE-RXNS F16ALDOLASE-RXN 2PGADEHYDRAT-RXN 3PGAREARR-RXN
  PHOSGLYPHOS-RXN GAPOXNPHOSPHN-RXN TRIOSEPISOMERIZATION-RXN
  PGLUCISOM-RXN))
(DBLINKS (ECOCYC "GLYCOLYSIS" NIL |paley| 3392397157 NIL NIL)
 (ARACYC "GLYCOLYSIS" NIL |green| 3381011399 NIL NIL))
(TAXONOMIC-RANGE TAX-2759 TAX-2 TAX-2157)
(CITATIONS "EcoSal:EV-EXP-TAS:3386618200:caspi")
(SPECIES TAX-3708 TAX-559292 TAX-4577 TAX-3562 TAX-3988 TAX-272634
 TAX-511145 ORG-5993)
(SYNONYMS "Embden-Meyerhof pathway" "glucose degradation"
 "Embden-Meyerhof-Parnas pathway" "EMP pathway"
 "glycolysis (plastidic)")
(PATHWAY-LINKS
 (FRUCTOSE-6P SORBDEG-PWY SUCUTIL-PWY P302-PWY PWY-3861 MANNCAT-PWY
  PWY0-44)
 (PHOSPHO-ENOL-PYRUVATE FERMENTATION-PWY) (G3P SERSYN-PWY)
 (PYRUVATE PYRUVDEHYD-PWY TCA-GLYOX-BYPASS |Amino-Acid-Biosynthesis|)
 (GLC-6-P (PWY-6724 . :INCOMING) (TRANS-RXN-157 . :INCOMING)
  PENTOSE-P-PWY))
(COMMON-NAME "glycolysis I")
(PREDECESSORS (F16BDEPHOS-RXN 6PFRUCTPHOS-RXN)
              (6PFRUCTPHOS-RXN F16BDEPHOS-RXN)
              (PEPDEPHOS-RXN PEPSYNTH-RXN) (PEPSYNTH-RXN PEPDEPHOS-RXN)
              (PEPDEPHOS-RXN 2PGADEHYDRAT-RXN)
              (2PGADEHYDRAT-RXN 3PGAREARR-RXN)
              (3PGAREARR-RXN PHOSGLYPHOS-RXN)
              (PHOSGLYPHOS-RXN GAPOXNPHOSPHN-RXN)
              (GAPOXNPHOSPHN-RXN TRIOSEPISOMERIZATION-RXN
               F16ALDOLASE-RXN)
              (TRIOSEPISOMERIZATION-RXN F16ALDOLASE-RXN)
              (F16ALDOLASE-RXN 6PFRUCTPHOS-RXN)
              (6PFRUCTPHOS-RXN PGLUCISOM-RXN) (PGLUCISOM-RXN))
(REACTION-LIST F16BDEPHOS-RXN PEPSYNTH-RXN PGLUCISOM-RXN
 6PFRUCTPHOS-RXN F16ALDOLASE-RXN TRIOSEPISOMERIZATION-RXN
 GAPOXNPHOSPHN-RXN PHOSGLYPHOS-RXN 3PGAREARR-RXN 2PGADEHYDRAT-RXN
 PEPDEPHOS-RXN)
(:CREATION-DATE 2952372415) )
((CREDITS |ingraham| REVISED 3378831924)
 (CREDITS O0-3 REVISED 3378831924)))

(PUB-COLISALII NIL (
(OCELOT-GFP::PARENTS |Publications|)
(:CREATION-DATE 3260729048)
(AUTHORS "Neidhardt FC" "Curtiss III R" "Ingraham JL" "Lin ECC"
 "Low Jr KB" "Magasanik B" "Reznikoff WS" "Riley M" "Schaechter M"
 "Umbarger HE")
(TITLE
 "Escherichia coli and Salmonella, Cellular and Molecular Biology, Second Edition")
(SOURCE "American Society for Microbiology, Washington, D.C., 1996") )
NIL)

(PUB-ECOSAL NIL (
(OCELOT-GFP::PARENTS |Publications|)
(COMMON-NAME "EcoSal online")
(SOURCE "Online edition")
(TITLE
 "<i>Escherichia coli</i> and <i>Salmonella</i>: Cellular and Molecular Biology.")
(URL "http://www.ecosal.org/")
(:CREATION-DATE 3296222810) )
NIL)

(PUB-STRYER88 NIL (
(OCELOT-GFP::PARENTS |Publications|)
(:CREATION-DATE 3139838944)
(AUTHORS "Stryer L")
(TITLE "Biochemistry")
(SOURCE "WH Freeman and Co., 3rd edition, New York, 1988") )
NIL)

(PUB-GIBBSGROUPS97 NIL (
(OCELOT-GFP::PARENTS |Publications|)
(URL "http://erika.umd.edu/ronjr/papers/Forsythe-97a/")
(YEAR 1997)
(PUBMED-ID "9367126")
(:CREATION-DATE 3139838943)
(SOURCE "CABIOS 13(5):537-543")
(AUTHORS "Forsythe RG" "Karp PD" "Mavrovouniotis ML")
(TITLE
 "Estimation of Equilibrium Constants Using Automated Group Contribution Methods") )
NIL)
