# Supplementary material for: A computational platform to maintain and migrate manual functional annotations for BioCyc databases
Source: BMC Syst Biol. 2014 Oct 12;8:115. doi: 10.1186/s12918-014-0115-1 (PMC4203924; doi:10.1186/s12918-014-0115-1)
Supplement: Additional file 1 — Examples of file formats. This file contains examples of the “Lisp-format” and the “spreadsheet format” file formats accepted by the Pathway Tools import utility. [file 12918_2014_115_MOESM1_ESM.zip › example spreadsheet formatted file]

;; File: genes
;; Exported from KB METABASE at 15:36:43, Fri Aug 22, 2014, by user jesse
;;
;; Common superclass for these frames: Genes
;;
;; Slots exported:
;;
;; ACCESSION-1: An accession number for this entity. Slots ACCESSION-1 and ACCESSION-2 allow two separate
;; sets of accession numbers to be assigned. Accession numbers must be unique identifiers within
;; this PGDB.
;;
;;
;; ACCESSION-2: An accession number for this entity. Slots ACCESSION-1 and ACCESSION-2 allow two separate
;; sets of accession numbers to be assigned. Accession numbers must be unique identifiers within
;; this PGDB.
;;
;;
;; CENTISOME-POSITION: This slot lists the map position of this gene on the chromosome
;; in centisome units.
;;
;; CITATIONS: This slot lists general citations pertaining to the object containing the slot. Citations may or may
;; not have evidence codes attached to them. Each value of the slot is a string of the form either
;; "[reference-id]" or "[reference-id:evidence-code:timestamp:curator:probability:with]", where:
;;
;; reference-id = A PubMed/Medline identifier (we prefer the PubMed id), id for a Publication frame (w/o the leading "PUB-") or
;; an AGRICOLA Identifier, which starts with CAT or IND followed by 8 digits (please note that this is not the call number)
;; Note that reference-ids may NOT contain ":" characters!
;; evidence-code= The frame id of some subclass of |Evidence|, e.g. EV-EXP
;; timestamp = A lisp universal time corresponding to the time the evidence code was assigned
;; curator = The username of the curator who assigned the evidence code
;; probability = A number between 0 and 1 describing the probability that the evidence is correct
;; with = Free text -- this field modifies the evidence-code when the citation annotates a GO term. This is the "with" field described
;; in GO documentation.
;;
;; Any of the above components may be omitted, but it is meaningless to supply a timestamp, curator or probability if
;; the evidence-code is omitted. Trailing colons should be omitted, but if a value contains an evidence-code with no
;; accompanying citation, the leading colon must be present. The square brackets are optional.
;;
;; Examples:
;; [123456] -- a PubMed or Medline reference
;; [SMITH95] -- a non-PubMed reference
;; [IND20337009] - an AGRICOLA reference
;; [123456:EV-IDA] -- an evidence code with associated PubMed reference
;; [:EV-HINF] -- an evidence code with no associated reference
;; [123456:EV-IGI:9876543:paley] -- a time- and user-stamped evidence code with associated reference
;; [123456:EV-AINF:9876543:paley:0.75] -- a fully instantiated evidence code and reference
;;
;;
;; COMMENT: The Comment slot stores a general comment about the object that
;; contains the slot.
;;
;; COMMENT-INTERNAL: A comment for internal purposes that is not released to the public.
;;
;; COMMON-NAME: The primary name by which an object is known to
;; scientists. Typically the name will be a standard name, or a widely used and familiar name.
;; In some cases arbitrary choices must be made when picking the Common-Name.
;;
;; COMPONENT-OF: This slot specifies an object that contains this object as a smaller
;; part. For example, this slot can link a polypeptide or a small molecule
;; to macromolecular complex that contains it.
;;
;; See the documentation of slot Components for more details.
;;
;;
;; CREATION-DATE: The :Creation-Date slot stores the date on which the current frame was created, as a Lisp universal time integer.
;;
;; CREATOR: The :Creator slot stores the userid of the creator of the current frame.
;;
;; CREDITS: This slot attributes credit to various contributors, which can be individual people or organizations, or both.
;; The type of contribution is indicated by several types of annotation labels that are attached to the slot values,
;; each of them bearing numerical time-stamps as the values (in Common Lisp universal time format) that indicate
;; the approximate times of the contributions. The code dealing with author-crediting sets and shows
;; the timestamps with a precision of one day.
;; The legal slot values are frames of the |People| or |Organizations| classes, in any combination or order.
;; Each such contributor frame is assumed to occur only once in the slot.
;; As of Oct. 2005, the legal annotation labels are: CREATED REVIEWED REVISED LAST-CURATED .
;; For the annotation labels CREATED and LAST-CURATED , it only makes sense to store one timestamp,
;; but for the other labels, in general, arbitrarily many timestamps can be recorded.
;; An association between authors and organizations is assumed if they share the same credit event,
;; in terms of the same combination of annotation label and timestamp.
;;
;;
;; DATA-SOURCE:
;; A string describing the data source from which this object was derived, such as the name of a
;; laboratory or a database. Used principally by the PTools BioPAX importer.
;;
;;
;; DBLINKS: Stores links to information about the same object in other DBs. Each value is a list of the
;; form:
;;
;; (db-name db-object-id relationship creator creation-date creation-methodology)
;;
;; Example:
;;
;; (UNIPROT "P77781" NIL PALEY 3169408120)
;;
;; Only the first two elements are required. The meaning of these elements is:
;;
;; db-name: A symbol that is an identifier for the database being linked to.
;; db-object-id: A string that is the unique identifier of an object in the
;; database being linked to.
;; relationship: A description of the semantic relationship between the object
;; we are linking from and the object being linked to (e.g., HOMOLOG). A
;; value of NIL means the link is a unification link, that is, the two objects
;; are the same biological entity.
;; creator: A symbol identifying the person who created the link.
;; creation-date: A Lisp universal time giving the date the link was created on.
;; creation-methodology: Can describe the method used to create the link.
;;
;; This slotunit has a facet :GET-METHOD = T so that :Get-Method's can be
;; defined for DBLINKS on a per-class basis, to define virtual DBLINKS when
;; appropriate.
;;
;;
;;
;; DOCUMENTATION: The :Documentation slot stores documentation about the current frame.
;;
;; HIDE-SLOT?: This slot should be set for slots that should usually be hidden from users, such as in the GKB Editor frame editor, and in other applications.
;;
;; HISTORY: Contains a textual history of changes made to this frame. Each item is either a string or a note frame.
;;
;; IN-PARALOGOUS-GENE-GROUP: Links a gene to the paralogous gene groups of which that gene is a member.
;; Each group describes a set of paralogous genes.
;;
;; INSTANCE-NAME-TEMPLATE: This is an own slot on classes that specifies a template for generating a frame id for instances of the class; it may contain a wildcard character * for which a number gets substituted when an instance name is generated.
;;
;; INTERRUPTED?: The value of this slot is T for genes that are interrupted,
;; i.e., those that have a stop codon inserted in the gene.
;; A given interrupted gene will be described by two gene
;; frames that describe the two halves of the gene.
;;
;;
;;
;; KEY-SLOTS: Specifies which slot(s) (if any) in a given frame contain a key (that is, name for the frame that is a string that is unique within some scope, such as within all instances of a certain class) for indexing that frame. Usually defined on a per-KB and/or a per-class basis. See Ocelot function find-indexed-frame for information on how to do indexed lookups of information in the indexed…
;;
;; KNOCKOUT-GROWTH-OBSERVATIONS: This slot points to observations of whether or not the organism grows on various growth media in single gene knockout experiments when this gene is knocked out.
;;
;; LAST-UPDATE: This slot stores the date on which some significant curation last occurred for this
;; gene. Because that information must be computed from the RDBMS logs,
;; which takes a long time, this slot is populated in a batch, off-line mode,
;; such as at PGDB release time. Currently it is populated for EcoCyc only.
;; Its value is computed using function gene-last-update-date. See that
;; function for documentation on exactly what is meant by "some significant
;; curation".
;;
;;
;; LEFT-END-POSITION: In virtually all cases, this slot encodes the
;; smaller base-pair coordinate of a region (such as a gene) within a
;; polymer segment (such as a replicon or a contig). For example, if a
;; DNA strand is oriented so that its numbering system runs left-to-right
;; (clockwise for circular molecules), the slot LEFT-END-POSITION encodes
;; the position of the left end of the region (inclusive), and the slot
;; RIGHT-END-POSITION encodes the position of the right end of the region
;; (inclusive). For genes, the additional slot TRANSCRIPTION-DIRECTION
;; encodes the directionality of the gene as "+" (ascending, clockwise)
;; or "-" (descending, counterclockwise). The exception as to when the
;; value of LEFT-END-POSITION could be greater than RIGHT-END-POSITION is
;; for a region of a circular polymer that spans the coordinate system
;; origin of the molecule. In that case, LEFT-END-POSITION will be a
;; large number close to the length of the polymer, and
;; RIGHT-END-POSITION will be a small positive number, to properly encode
;; the position of the gene. TRANSCRIPTION-DIRECTION would indicate the
;; direction of transcription of such genes, as it does for all other
;; genes.
;;
;; MEMBER-SORT-FN: This is a slot on classes that specifies a sort function for ordering the presentation of subclasses and instances of the class within a user interface display; it should name a function of two arguments that returns non-nil if the arguments are in correct sorted order, and nil otherwise.
;;
;; NAMES: This is a computed slot that returns the union of all names
;; of this frame, by computing the union of names from all other name slots.
;; Typically it unions the Common-Name and Synonyms slots, but for
;; some object types, additional name slots are included such as
;; Abbrev-Name, Accession-1, Accession-2, and Systematic-Name.
;;
;;
;; OVERVIEW-NODE-SHAPE: Describes how an object should be drawn in the overview graph
;;
;; PATHOLOGIC-NAME-MATCHER-EVIDENCE: A list of all inferred associations between proteins and reactions that they catalyze
;; as determined by the PathoLogic name-matcher.
;;
;; Each slot value is a list of length two,
;; where the first element of the list is a protein frame ID,
;; and the second element is a reaction frame ID.
;;
;; This slot is used by PathoLogic to make sure that name matches
;; that the user has deleted are not re-suggested as new matches.
;;
;; PATHOLOGIC-PWY-EVIDENCE: A list of all inferred pathways and the list of the reactions in each pathway
;; for the PGDB where there is evidence for that reaction
;; (i.e., an enzyme is present for the reaction).
;;
;; Each slot value is a list of length two,
;; where the first element of the list is a pathway frame ID,
;; and the second element is a list of reaction frame IDs.
;;
;; This slot is used by PathoLogic to make sure that pathway predictions
;; that the user has deleted are not re-suggested as new matches.
;;
;; PRODUCT: This slot lists the product of a gene, which could be a polypeptide or an RNA.
;; Multiple products will be recorded in the case that several chemically
;; modified forms of the protein product exist, when there are multiple splice forms
;; or alternate translation start or stop positions, or in the case of any other pre-
;; or post-translational modifications leading to multiple products, such as self-cleavage.
;;
;;
;; PRODUCT-TYPES: Describes the type of the gene product, e.g., is it an enzyme, an RNA, etc.
;;
;; REGULATED-BY: This slot points from a regulated entity to Regulation frames that describes its regulation.
;;
;; RIGHT-END-POSITION: In virtually all cases, this slot encodes the larger base-pair
;; coordinate of a region (such as a gene) within a polymer segment (such
;; as a replicon or a contig). For example, if a DNA strand is oriented
;; so that its numbering system runs left-to-right (clockwise for
;; circular molecules), the slot LEFT-END-POSITION encodes the position
;; of the left end of the region (inclusive), and the slot
;; RIGHT-END-POSITION encodes the position of the right end of the region
;; (inclusive). For genes, the additional slot TRANSCRIPTION-DIRECTION
;; encodes the directionality of the gene as "+" (ascending, clockwise)
;; or "-" (descending, counterclockwise). The exception as to when the
;; value of LEFT-END-POSITION could be greater than RIGHT-END-POSITION is
;; for a region of a circular polymer that spans the coordinate system
;; origin of the molecule. In that case, LEFT-END-POSITION will be
;; a large number close to the length of the polymer, and RIGHT-END-POSITION
;; will be a small positive number, to properly encode
;; the position of the gene. TRANSCRIPTION-DIRECTION would indicate the
;; direction of transcription of such genes, as it does for all other
;; genes.
;;
;; SCHEMA?: This slot is used to indicate which KB classes are logically
;; part of the general Pathway Tools schema (are organism-independent),
;; in contrast to those classes that are specific to a particular
;; organism.
;;
;; This slot is used by the PathoLogic code that does schema copying, and
;; by the code in kb-update.lisp that does schema mirroring.
;;
;; The general rule is that classes that should be copied from MetaCyc to a
;; new organism by PathoLogic are considered schema classes. Examples
;; include the hierarchies of compounds and pathways, and general classes
;; like Genes and Proteins and All-ACPs. Examples of classes to exclude are classes for
;; specific modified proteins that occur as substrates in reactions, such as
;; Thioredoxin. The problem with copying Theoredoxin is that the reactions it
;; appears as a substrate in are not copied when the class is copied, causing
;; bad references to those reactions.
;;
;; Values for this slot are inherited since generally we want to err on the
;; side of including in the schema all subclasses of a class that is in the
;; schema.
;;
;;
;;
;;
;; SYNC-W-ORTHOLOG: This slot describes whether or not the gene should be synchronized with its ortholog in another PGDB.
;; Its value should be either :NO, indicating that the gene should not be synchronized with any other PGDB,
;; or the id of the other PGDB with which this gene should be synchronized. A COMMENT annotation on
;; this slot value can indicate the rationale. If this slot has no value, it will be left up to the software to decide
;; whether or not to synchronize the gene with an ortholog -- this slot need only be populated if the default
;; decision should be overridden.
;;
;; SYNONYM-SLOTS: Specifies which slot(s) (if any) in a given frame contains synonyms (strings) for the name of that frame. Usually defined on a per-KB and/or a per-class basis. A typical value is the value SYNONYMS. This slot is used by code that searches for frames by name so that it knows in a KB-independent fashion what slots to look in during that search. See Ocelot function find-indexed-fra…
;;
;; SYNONYMS: One or more secondary names for an object.
;; The Synonyms should include any name a user might use to
;; try to retrieve an object.
;;
;; TEMPLATE-FILE: This outdated slot stores the template file (an outdated form of
;; input to EcoCyc) from which a given frame was created.
;;
;;
;; TRANSCRIPTION-DIRECTION: Indicates the direction of transcription of a gene. Possible values
;; of this slot are "+" (ascending, clockwise) and "-" (descending,
;; counterclockwise). See the documentation of slot
;; LEFT-END-POSITION for more information.
;;
;;
FRAME	ACCESSION-1	ACCESSION-2	CENTISOME-POSITION	CITATIONS	COMMENT	COMMENT-INTERNAL	COMMON-NAME	COMPONENT-OF	CREATION-DATE	CREATOR	CREDITS	DATA-SOURCE	DBLINKS	DOCUMENTATION	HIDE-SLOT?	HISTORY	IN-PARALOGOUS-GENE-GROUP	INSTANCE-NAME-TEMPLATE	INTERRUPTED?	KEY-SLOTS	KNOCKOUT-GROWTH-OBSERVATIONS	LAST-UPDATE	LEFT-END-POSITION	MEMBER-SORT-FN	NAMES	OVERVIEW-NODE-SHAPE	PATHOLOGIC-NAME-MATCHER-EVIDENCE	PATHOLOGIC-PWY-EVIDENCE	PRODUCT	PRODUCT-TYPES	REGULATED-BY	RIGHT-END-POSITION	SCHEMA?	SYNC-W-ORTHOLOG	SYNONYM-SLOTS	SYNONYMS	TEMPLATE-FILE	TRANSCRIPTION-DIRECTION	CLASSES
G-12533							lra3		3506795428	|fulcher|			(ENTREZ "CP001157" |Ortholog| |fulcher| 3506795591 NIL NIL)							COMMON-NAME					lra3				MONOMER-16239				T		SYNONYMS$ACCESSION-1$ACCESSION-2$ABBREV-NAME				Genes
G-14659	SAV_2999			11572948			ptlI		3526068521	|caspi|			(NCBI-GENE "1210635" NIL |caspi| 3526068610 NIL NIL)							COMMON-NAME					ptlI$SAV_2999				MONOMER-16833				T		SYNONYMS$ACCESSION-1$ACCESSION-2$ABBREV-NAME				Genes
G-11689				19571306			PRX1		3469456927	|anuradha|			(ENTREZ "EF456703" NIL |anuradha| 3469458262 NIL NIL)							COMMON-NAME					PRX1				MONOMER-15266				T		SYNONYMS$ACCESSION-1$ACCESSION-2$ABBREV-NAME				Genes
AT5G60020							LAC17		3512942170	|dreher|			(PHYTOZOME "AT5G60020.1" NIL |peifenz| 3480256802 NIL NIL)$(TAIR "AT5G60020")							COMMON-NAME					LAC17				AT5G60020-MONOMER				T		SYNONYMS$ACCESSION-1$ACCESSION-2$ABBREV-NAME				Genes
G-12321							CYP71E7		3499456221	|dreher|			(ENTREZ "AY217351" NIL |dreher| 3499456644 NIL NIL)							COMMON-NAME					CYP71E7				MONOMER-16012				T		SYNONYMS$ACCESSION-1$ACCESSION-2$ABBREV-NAME				Genes
G-10155				17259310			cnbZ		3397497284	|caspi|			(ENTREZ "DQ875599" PART-OF |caspi| 3397497492 NIL NIL)							COMMON-NAME					cnbZ				MONOMER-13346	:ENZYME			T		SYNONYMS$ACCESSION-1$ACCESSION-2$ABBREV-NAME				Genes
G-10627				10476066			HSS		3418580029	|anuradha|			(ENTREZ "AJ010120" PART-OF |anuradha| 3418580555 NIL NIL)							COMMON-NAME					HSS				MONOMER-13925	:ENZYME			T		SYNONYMS$ACCESSION-1$ACCESSION-2$ABBREV-NAME				Genes
G-11894				8654419			qheDH		3477843333	|caspi|			(ENTREZ "X81880" NIL |caspi| 3477843432 NIL NIL)							COMMON-NAME					qheDH				MONOMER-15520				T		SYNONYMS$ACCESSION-1$ACCESSION-2$ABBREV-NAME				Genes
AT1G68010					hydroxypyruvate reductase		AT1G68010		3229449744	|peifenz|			(TAIR "AT1G68010" NIL |peifenz| 3316207537 NIL NIL)$(TAIR "AT1G68010" NIL |peifenz| 3244996731 NIL NIL)							COMMON-NAME					AT1G68010$HPR1				AT1G68010-MONOMER	:ENZYME			T		SYNONYMS$ACCESSION-1$ACCESSION-2$ABBREV-NAME	HPR1			Genes
G-340				7929010			mrtA		3230581810	|pkarp|			(ENTREZ "U09990" RELATED-TO |paley| 3439827433 NIL NIL)							COMMON-NAME					mrtA				MRTAMAUTO-MONOMER	:ENZYME			T		SYNONYMS$ACCESSION-1$ACCESSION-2$ABBREV-NAME				Genes
G-12314				2105306			trpE		3499183679	|fulcher|			(NCBI-GENE "879191" NIL |fulcher| 3499184487 NIL NIL)							COMMON-NAME			670980		trpE$PA0609				MONOMER-16005			672458	T		SYNONYMS$ACCESSION-1$ACCESSION-2$ABBREV-NAME	PA0609		+	Genes
G-367				3062178			nifK		3230581811	|pkarp|			(ENTREZ "X13303" PART-OF |caspi| 3477938521 NIL NIL)							COMMON-NAME					nifK				NIFKKLEB-MONOMER				T		SYNONYMS$ACCESSION-1$ACCESSION-2$ABBREV-NAME				Genes
HS04504							B4GALT4		3506721882	|caspi|			(NCBI-GENE "8702" NIL PALEY 3423430929 NIL NIL)							COMMON-NAME			118559400		B4GALT4$UNQ552/PRO1109				HS04504-MONOMER			118588536	T		SYNONYMS$ACCESSION-1$ACCESSION-2$ABBREV-NAME	UNQ552/PRO1109		-	Genes
G-311							hoxG		3230581810	|pkarp|										COMMON-NAME					hoxG				HOXGALCA-MONOMER				T		SYNONYMS$ACCESSION-1$ACCESSION-2$ABBREV-NAME				Genes
G-14796							Fad4		3528996470	|brito|										COMMON-NAME					Fad4				MONOMER-16978				T		SYNONYMS$ACCESSION-1$ACCESSION-2$ABBREV-NAME				Genes
G-303				7704263			hutU		3230581810	|pkarp|			(ENTREZ "D31856" RELATED-TO |paley| 3439827433 NIL NIL)							COMMON-NAME					hutU				HUTUBACSU-MONOMER	:ENZYME			T		SYNONYMS$ACCESSION-1$ACCESSION-2$ABBREV-NAME				Genes
G-11698	Rv3782			16952951			glfT1		3469560794	|caspi|			(NCBI-GENE "886114" NIL |caspi| 3469561233 NIL NIL)							COMMON-NAME					glfT1$Rv3782				MONOMER-15281				T		SYNONYMS$ACCESSION-1$ACCESSION-2$ABBREV-NAME				Genes
G-10559				7713909			PPOX		3415036301	|caspi|			(ENTREZ "U26446" PART-OF |caspi| 3415036406 NIL NIL)							COMMON-NAME					PPOX				HS07011-MONOMER	:ENZYME			T		SYNONYMS$ACCESSION-1$ACCESSION-2$ABBREV-NAME				Genes
G-9201				9491083			ARO8		3346016584	|caspi|			(ENTREZ "Y13624" PART-OF |caspi| 3346016671 NIL NIL)							COMMON-NAME					ARO8				MONOMER-11841	:ENZYME			T		SYNONYMS$ACCESSION-1$ACCESSION-2$ABBREV-NAME				Genes
HS02123				8662638			ITPK1		3465137504	|caspi|			(ENTREZ "U51336" NIL |caspi| 3465137620 NIL NIL)							COMMON-NAME			87219967		ITPK1$ITRPK1				HS02123-MONOMER			87398911	T		SYNONYMS$ACCESSION-1$ACCESSION-2$ABBREV-NAME	ITRPK1		-	Genes
AT3G07020							UGT80A2		3505878843	|dreher|										COMMON-NAME					UGT80A2				AT3G07020-MONOMER				T		SYNONYMS$ACCESSION-1$ACCESSION-2$ABBREV-NAME				Genes
G-14525							PLR		3517664151	|anuradha|			(ENTREZ "EF050530" NIL |anuradha| 3517668194 NIL NIL)							COMMON-NAME					PLR				MONOMER-16668				T		SYNONYMS$ACCESSION-1$ACCESSION-2$ABBREV-NAME				Genes
G-14570							AS1		3519413190	|anuradha|										COMMON-NAME					AS1				MONOMER-16713				T		SYNONYMS$ACCESSION-1$ACCESSION-2$ABBREV-NAME				Genes
G-12003	GTNG_3160			19942660			GTNG_3160		3481586252	|caspi|			(NCBI-GENE "4968086" NIL |caspi| 3481586588 NIL NIL)							COMMON-NAME					GTNG_3160$GTNG_3160				MONOMER-15633				T		SYNONYMS$ACCESSION-1$ACCESSION-2$ABBREV-NAME				Genes
G-11623	YKL212W			2687291			SAC1		3465663421	|caspi|			(ENTREZ "X51672" NIL |caspi| 3465664005 NIL NIL)							COMMON-NAME					SAC1$RSD1$YKL212W				MONOMER-15189				T		SYNONYMS$ACCESSION-1$ACCESSION-2$ABBREV-NAME	RSD1			Genes
G-1662							ICS		3265401190	|peifenz|			(ENTREZ "AJ006065" PART-OF |peifenz| 3265402228 NIL NIL)							COMMON-NAME					ICS				MONOMER-2342				T		SYNONYMS$ACCESSION-1$ACCESSION-2$ABBREV-NAME				Genes
G-502				1655697			cobP		3230581812	|pkarp|			(ENTREZ "M62866" RELATED-TO |paley| 3439827433 NIL NIL)							COMMON-NAME					cobP				MONOMER-143	:ENZYME			T		SYNONYMS$ACCESSION-1$ACCESSION-2$ABBREV-NAME				Genes
G-10621				16371467			DOHH		3418485479	|anuradha|			(ENTREZ "BC009863" PART-OF |anuradha| 3427120482 NIL NIL)							COMMON-NAME					DOHH				HS05318-MONOMER	:ENZYME			T		SYNONYMS$ACCESSION-1$ACCESSION-2$ABBREV-NAME				Genes
AT4G30340							At4G30340		3544208195	|zhang|										COMMON-NAME					At4G30340$AtDGK7				AT4G30340-MONOMER				T		SYNONYMS$ACCESSION-1$ACCESSION-2$ABBREV-NAME	AtDGK7			Genes
G-15200							IgD4		3546887608	|brito|										COMMON-NAME					IgD4				MONOMER-17425				T		SYNONYMS$ACCESSION-1$ACCESSION-2$ABBREV-NAME				Genes
AT5G17330							GAD1		3333306224	|peifenz|			(ENTREZ "U10034" PART-OF |peifenz| 3333307117 NIL NIL)$(TAIR "At5g17330" NIL |peifenz| 3333307117 NIL NIL)							COMMON-NAME					GAD1$At5g17330				AT5G17330-MONOMER	:ENZYME			T		SYNONYMS$ACCESSION-1$ACCESSION-2$ABBREV-NAME	At5g17330			Genes
G-9557							ZCD		3366481158	|tissier|			(ENTREZ "AJ489276" PART-OF |tissier| 3373228768 NIL NIL)							COMMON-NAME					ZCD				MONOMER-12426	:ENZYME			T		SYNONYMS$ACCESSION-1$ACCESSION-2$ABBREV-NAME				Genes
G-10878				9345770			dsoC		3431714418	|caspi|			(ENTREZ "D85083" RELATED-TO |paley| 3439827433 NIL NIL)							COMMON-NAME					dsoC				MONOMER-14247				T		SYNONYMS$ACCESSION-1$ACCESSION-2$ABBREV-NAME				Genes
G-10716				9097431$15006741			avnA		3423332734	|fulcher|			(ENTREZ "AY371490" RELATED-TO |paley| 3439827433 NIL NIL)							COMMON-NAME					avnA$ord-1$aflG$ord1				MONOMER-14028	:ENZYME			T		SYNONYMS$ACCESSION-1$ACCESSION-2$ABBREV-NAME	ord-1$aflG$ord1			Genes
G-12833					The <i>ycf3</i> gene is cotranscribed as a member of the <i>rps9-ycf4-ycf3-rps19</i> polycystronic transcriptional unit.		ycf3		3514039819	|brito|			(ENTREZ "FJ423446" NIL |brito| 3514041153 NIL NIL)							COMMON-NAME					ycf3				MONOMER-16598				T		SYNONYMS$ACCESSION-1$ACCESSION-2$ABBREV-NAME				Genes
G-2967				8021188	The genes encoding methylamine utilization reside in a region which includes 8 genes.		mauB		3301947904	|caspi|			(ENTREZ "L26407" RELATED-TO |paley| 3439827433 NIL NIL)							COMMON-NAME					mauB				MONOMER-3907	:ENZYME			T		SYNONYMS$ACCESSION-1$ACCESSION-2$ABBREV-NAME				Genes
G-10503				2121900			hepT		3412719396	|Ron Caspi|			(ENTREZ "M80245" RELATED-TO |paley| 3439827433 NIL NIL)							COMMON-NAME					hepT$gerC3$gerCC				MONOMER-13770	:ENZYME			T		SYNONYMS$ACCESSION-1$ACCESSION-2$ABBREV-NAME	gerC3$gerCC			Genes
G-12300				12150936			aceQ		3497642739	|caspi|			(ENTREZ "AB059427" PART-OF |caspi| 3497642818 NIL NIL)							COMMON-NAME					aceQ				MONOMER-15990				T		SYNONYMS$ACCESSION-1$ACCESSION-2$ABBREV-NAME				Genes
G-11274				9573207			nagK		3449506605	|caspi|			(ENTREZ "AF036940" PART-OF |caspi| 3449506684 NIL NIL)							COMMON-NAME					nagK				MONOMER-14771				T		SYNONYMS$ACCESSION-1$ACCESSION-2$ABBREV-NAME				Genes
G-10149				16751499$8830701			dntB		3397309739	|caspi|			(ENTREZ "DQ298257" PART-OF |caspi| 3397309945 NIL NIL)							COMMON-NAME					dntB				MONOMER-13337	:ENZYME			T		SYNONYMS$ACCESSION-1$ACCESSION-2$ABBREV-NAME				Genes
G-12621				19282391			legG		3509303112	|fulcher|			(NCBI-GENE "905620" NIL |fulcher| 3509303278 NIL NIL)							COMMON-NAME			1255129		legG$Cj1328$NeuC2$PtmD				MONOMER-16352			1256283	T		SYNONYMS$ACCESSION-1$ACCESSION-2$ABBREV-NAME	Cj1328$NeuC2$PtmD		+	Genes
G-14635							Retsat		3523379622	|caspi|										COMMON-NAME					Retsat$Ppsig				MONOMER-16797				T		SYNONYMS$ACCESSION-1$ACCESSION-2$ABBREV-NAME	Ppsig			Genes
G-15007							kanI		3540071182	|caspi|			(ENTREZ "AJ628422" PART-OF |caspi| 3540071304 NIL NIL)							COMMON-NAME					kanI				MONOMER-17220				T		SYNONYMS$ACCESSION-1$ACCESSION-2$ABBREV-NAME				Genes
G-5561				6369318$6368538$2182636	<i>ALG1</i> mutants accumulated (<i>N</i>-acetylglucosaminyl)<sub>2</sub>-diphosphodolichol |CITS: [6369318]|.		ALG1		3321194569	|fulcher|			(NCBI-GENE "852407" NIL |fulcher| 3321639830 NIL NIL)							COMMON-NAME			458866		ALG1				MONOMER-7182	:ENZYME		460215	T		SYNONYMS$ACCESSION-1$ACCESSION-2$ABBREV-NAME			+	Genes
G-12552	rrnAC2511						citZ		3506979622	|caspi|			(NCBI-GENE "3130325" NIL |caspi| 3506979727 NIL NIL)							COMMON-NAME					citZ$rrnAC2511				MONOMER-16259				T		SYNONYMS$ACCESSION-1$ACCESSION-2$ABBREV-NAME				Genes
G-10822							LAP-N		3428845511	|anuradha|										COMMON-NAME					LAP-N				MONOMER-14163				T		SYNONYMS$ACCESSION-1$ACCESSION-2$ABBREV-NAME				Genes
G-296							carA		3230581810	|pkarp|										COMMON-NAME					carA				CARABACSU-MONOMER				T		SYNONYMS$ACCESSION-1$ACCESSION-2$ABBREV-NAME				Genes
G-15306	PA3299						fadD1		3554132113	|caspi|			(NCBI-GENE "882462" NIL |caspi| 3554132193 NIL NIL)							COMMON-NAME					fadD1$PA3299				MONOMER-17587				T		SYNONYMS$ACCESSION-1$ACCESSION-2$ABBREV-NAME				Genes
G-119							6-HLNO		3230581808	|pkarp|			(ENTREZ "AF373840" PART-OF |caspi| 3537737520 NIL NIL)							COMMON-NAME					6-HLNO				MONOMER-964				T		SYNONYMS$ACCESSION-1$ACCESSION-2$ABBREV-NAME				Genes
G-199							tpiA		3230581809	|pkarp|										COMMON-NAME					tpiA				MONOMER-547				T		SYNONYMS$ACCESSION-1$ACCESSION-2$ABBREV-NAME				Genes
G-15168							mtmP		3544907005	|caspi|			(ENTREZ "X89899" PART-OF |caspi| 3544907151 NIL NIL)							COMMON-NAME					mtmP				MONOMER-17389				T		SYNONYMS$ACCESSION-1$ACCESSION-2$ABBREV-NAME				Genes
G-9926							pnpA		3381691324	|caspi|			(ENTREZ "EF577044" PART-OF |caspi| 3501438029 NIL NIL)							COMMON-NAME					pnpA				MONOMER-13030				T		SYNONYMS$ACCESSION-1$ACCESSION-2$ABBREV-NAME				Genes
G-10011				1587486			AOD1		3385755818	|caspi|			(ENTREZ "M81702" PART-OF |caspi| 3385755924 NIL NIL)							COMMON-NAME					AOD1				MONOMER-13165	:ENZYME			T		SYNONYMS$ACCESSION-1$ACCESSION-2$ABBREV-NAME				Genes
G-255				3049543			nosZ		3230581809	|pkarp|			(ENTREZ "X53676" RELATED-TO |paley| 3439827433 NIL NIL)							COMMON-NAME					nosZ				MONOMER-243	:ENZYME			T		SYNONYMS$ACCESSION-1$ACCESSION-2$ABBREV-NAME				Genes
AT4G13510				17026539			AMT1.1		3426450817	|anuradha|										COMMON-NAME					AMT1.1				AT4G13510-MONOMER	:TRANSPORT			T		SYNONYMS$ACCESSION-1$ACCESSION-2$ABBREV-NAME				Genes
HS05461							HSD17B3		3513528401	|paley|			(NCBI-GENE "3293" NIL |paley| 3423430934 NIL NIL)$(UCSC "NM_000197" NIL |paley| 3423430934 NIL NIL)$(MIM "605573" NIL |paley| 3423430934 NIL NIL)$(MIM "264300" NIL |paley| 3423430934 NIL NIL)$(ENTREZ "U05659" NIL |paley| 3423430934 NIL NIL)$(ENTREZ "BC034281" NIL |paley| 3423430934 NIL NIL)$(UNIGENE "477" NIL |paley| 3423430934 NIL NIL)$(REFSEQ "NP_000188" NIL |paley| 3423430934 NIL NIL)$(REFSEQ …							COMMON-NAME			90741121		HSD17B3$EDH17B3				HS05461-MONOMER			90807967	T		SYNONYMS$ACCESSION-1$ACCESSION-2$ABBREV-NAME	EDH17B3		-	Genes
HS10997				9039502			IP6K1		3465756015	|caspi|			(ENTREZ "D87452" NIL |caspi| 3465760611 NIL NIL)							COMMON-NAME			48634520		IP6K1$KIAA0263$MGC9925$IHPK1				HS10997-MONOMER			48640369	T		SYNONYMS$ACCESSION-1$ACCESSION-2$ABBREV-NAME	KIAA0263$MGC9925$IHPK1		+	Genes
G-9771				15310829			TPS-Iso		3374005234	|tissier|			(ENTREZ "AY473620" NIL |caspi| 3453142531 NIL NIL)							COMMON-NAME					TPS-Iso				MONOMER-12744				T		SYNONYMS$ACCESSION-1$ACCESSION-2$ABBREV-NAME				Genes
G-460							ade16		3230581812	|pkarp|										COMMON-NAME					ade16				MONOMER-501				T		SYNONYMS$ACCESSION-1$ACCESSION-2$ABBREV-NAME				Genes
G-12577				16513741			apu		3508018903	|fulcher|			(ENTREZ "DQ192527" NIL |fulcher| 3508019219 NIL NIL)							COMMON-NAME					apu$PF1935*				MONOMER-16303				T		SYNONYMS$ACCESSION-1$ACCESSION-2$ABBREV-NAME	PF1935*			Genes
HS01061			25.13577	9070922$9027499			ALDH3A2		3561407186	|promero|			(NCBI-GENE "224" NIL |paley| 3423430904 NIL NIL)$(UCSC "NM_000382" NIL |paley| 3423430904 NIL NIL)$(MIM "270200" NIL |paley| 3423430904 NIL NIL)$(ENTREZ "U46689" NIL |paley| 3423430904 NIL NIL)$(ENTREZ "L47162" NIL |paley| 3423430904 NIL NIL)$(ENTREZ "BC002430" NIL |paley| 3423430904 NIL NIL)$(ENTREZ "AK025677" NIL |paley| 3423430904 NIL NIL)$(ENTREZ "U75296" NIL |paley| 3423430904 NIL NIL)$(ENTR…							COMMON-NAME			21188699		ALDH3A2$ALDH10$FALDH				HS01061-MONOMER			21217514	T		SYNONYMS$ACCESSION-1$ACCESSION-2$ABBREV-NAME	ALDH10$FALDH		+	Genes
G-11036				17728402			mfpsA		3438108164	|Ron Caspi|			(ENTREZ "EF530045" PART-OF |caspi| 3438108400 NIL NIL)							COMMON-NAME					mfpsA				MONOMER-14460				T		SYNONYMS$ACCESSION-1$ACCESSION-2$ABBREV-NAME				Genes
G-11502				9869425			HCBT2		3460742405	|anuradha|			(ENTREZ "Z84386" NIL |anuradha| 3460742626 NIL NIL)							COMMON-NAME					HCBT2				MONOMER-15061				T		SYNONYMS$ACCESSION-1$ACCESSION-2$ABBREV-NAME				Genes
G-10904							hisK		3432657351	|Ron Caspi|			(NCBI-GENE "3168104" NIL |caspi| 3432657822 NIL NIL)							COMMON-NAME					hisK$TTHA0331				MONOMER-14284				T		SYNONYMS$ACCESSION-1$ACCESSION-2$ABBREV-NAME	TTHA0331			Genes
G-11909				8624515			ACO4		3478451724	|anuradha|			(ENTREZ "Z54199" NIL |anuradha| 3478452392 NIL NIL)							COMMON-NAME					ACO4				MONOMER-15536				T		SYNONYMS$ACCESSION-1$ACCESSION-2$ABBREV-NAME				Genes
HS05381							NUDT11		3465759604	|caspi|			(ENTREZ "BC009942" NIL |caspi| 3465759848 NIL NIL)$(ENTREZ "AK001490" NIL |caspi| 3465759848 NIL NIL)							COMMON-NAME			49120728		NUDT11$hDIPP3beta$FLJ10628$DIPP3B$APS1				HS05381-MONOMER			49121219	T		SYNONYMS$ACCESSION-1$ACCESSION-2$ABBREV-NAME	hDIPP3beta$FLJ10628$DIPP3B$APS1		+	Genes
G-478				9006051$10411265			prpE		3230581812	|pkarp|			(ENTREZ "U51879" RELATED-TO |paley| 3439827433 NIL NIL)							COMMON-NAME					prpE				MONOMER-62	:ENZYME			T		SYNONYMS$ACCESSION-1$ACCESSION-2$ABBREV-NAME				Genes
G-11937				18713763			GABA-TP2		3478964712	|anuradha|			(ENTREZ "AB359917" NIL |anuradha| 3478967459 NIL NIL)							COMMON-NAME					GABA-TP2				MONOMER-15562				T		SYNONYMS$ACCESSION-1$ACCESSION-2$ABBREV-NAME				Genes
G-14845							GL50803_8826		3532899825	|caspi|			(NCBI-GENE "5699628" NIL |caspi| 3532900106 NIL NIL)							COMMON-NAME					GL50803_8826				MONOMER-17038				T		SYNONYMS$ACCESSION-1$ACCESSION-2$ABBREV-NAME				Genes
G-536							bssC		3230581813	|pkarp|										COMMON-NAME					bssC				MONOMER-669				T		SYNONYMS$ACCESSION-1$ACCESSION-2$ABBREV-NAME				Genes
G-14873				9150235			mtmD		3533825765	|caspi|			(ENTREZ "X89899" PART-OF |caspi| 3533825879 NIL NIL)							COMMON-NAME					mtmD				MONOMER-17070				T		SYNONYMS$ACCESSION-1$ACCESSION-2$ABBREV-NAME				Genes
G-10639				11169192			OsNAS2		3419088737	|anuradha|			(ENTREZ "AB023818" PART-OF |anuradha| 3419089523 NIL NIL)							COMMON-NAME					OsNAS2				MONOMER-13937	:ENZYME			T		SYNONYMS$ACCESSION-1$ACCESSION-2$ABBREV-NAME				Genes
AT5G23310							FSD3		3373811684	|hartmut|			(TAIR "At5g23310" NIL |hartmut| 3373811871 NIL NIL)$(ENTREZ "AF061852" PART-OF |hartmut| 3373811871 NIL NIL)							COMMON-NAME					FSD3$At5g23310				AT5G23310-MONOMER	:ENZYME			T		SYNONYMS$ACCESSION-1$ACCESSION-2$ABBREV-NAME	At5g23310			Genes
G-9675							Fac2		3369495561	|peifenz|										COMMON-NAME					Fac2				MONOMER-12604	:ENZYME			T		SYNONYMS$ACCESSION-1$ACCESSION-2$ABBREV-NAME				Genes
G-10744				9254051$7814319			neuB		3424111519	|fulcher|			(ENTREZ "U05248" PART-OF |fulcher| 3424112550 NIL NIL)							COMMON-NAME					neuB				MONOMER-14057	:ENZYME			T		SYNONYMS$ACCESSION-1$ACCESSION-2$ABBREV-NAME				Genes
AT2G26710							CYP734A1		3488290264	|peifenz|			(TAIR "AT2G26710")$(PHYTOZOME "AT2G26710.1" NIL |peifenz| 3480256808 NIL NIL)$(UNIPROT "O48786" NIL |peifenz| 3538945554 NIL NIL)							COMMON-NAME					CYP734A1$CYP72B1				AT2G26710-MONOMER				T		SYNONYMS$ACCESSION-1$ACCESSION-2$ABBREV-NAME	CYP72B1			Genes
G-10332				11976110			ipuC		3405361121	|caspi|			(ENTREZ "AJ311159" RELATED-TO |paley| 3439827433 NIL NIL)							COMMON-NAME					ipuC				MONOMER-13561	:ENZYME			T		SYNONYMS$ACCESSION-1$ACCESSION-2$ABBREV-NAME				Genes
G-11067				17169574			HMA8		3443198307	|anuradha|			(ENTREZ "DQ418731" PART-OF |anuradha| 3443199019 NIL NIL)							COMMON-NAME					HMA8				MONOMER-14493				T		SYNONYMS$ACCESSION-1$ACCESSION-2$ABBREV-NAME				Genes
HS03557							B3GAT2		3489860859	|caspi|			(NCBI-GENE "135152" NIL |paley| 3423430924 NIL NIL)$(UCSC "NM_080742" NIL |paley| 3423430924 NIL NIL)$(ENTREZ "AY070019" NIL |paley| 3423430924 NIL NIL)$(ENTREZ "AK055248" NIL |paley| 3423430924 NIL NIL)$(ENTREZ "AB075843" NIL |paley| 3423430924 NIL NIL)$(ENTREZ "AY070110" NIL |paley| 3423430924 NIL NIL)$(UNIGENE "4273" NIL |paley| 3423430924 NIL NIL)$(REFSEQ "NP_542780" NIL |paley| 3423430924 NI…							COMMON-NAME			71533569		B3GAT2$GLCATS$KIAA1963				HS03557-MONOMER			71633442	T		SYNONYMS$ACCESSION-1$ACCESSION-2$ABBREV-NAME	GLCATS$KIAA1963		-	Genes
AT3G18000							NMT 1		3322860676	|hartmut|			(TAIR "At3g18000" NIL |hartmut| 3323807997 NIL NIL)$(ENTREZ "AF197940" PART-OF |hartmut| 3323807997 NIL NIL)							COMMON-NAME			6154369		NMT 1$At3g18000				AT3G18000-MONOMER	:ENZYME		6157558	T		SYNONYMS$ACCESSION-1$ACCESSION-2$ABBREV-NAME	At3g18000			Genes
G-14693	Os07g0271500	LOC_Os07g17010					CUS		3526321586	|peifenz|			(NCBI-GENE "4342896" NIL |caspi| 3563098923 NIL NIL)							COMMON-NAME					CUS$Os07g0271500$LOC_Os07g17010				MONOMER-16869				T		SYNONYMS$ACCESSION-1$ACCESSION-2$ABBREV-NAME				Genes
G-1624				[10850983]			comC		3262631904	|awang|										COMMON-NAME					comC$MJ1425				MONOMER-2264				T		SYNONYMS$ACCESSION-1$ACCESSION-2$ABBREV-NAME	MJ1425			Genes
G-11503							HCBT3		3460742776	|anuradha|										COMMON-NAME					HCBT3				MONOMER-15062				T		SYNONYMS$ACCESSION-1$ACCESSION-2$ABBREV-NAME				Genes
G-9450				7851393			vhoC		3358098187	|caspi|			(ENTREZ "X82940" RELATED-TO |paley| 3439827433 NIL NIL)							COMMON-NAME					vhoC				MONOMER-12221	:ENZYME			T		SYNONYMS$ACCESSION-1$ACCESSION-2$ABBREV-NAME				Genes
G-12593	15933032						crtNb		3508722323	|caspi|			(ENTREZ "AY841893" NIL |caspi| 3508722479 NIL NIL)							COMMON-NAME					crtNb$15933032				MONOMER-16324				T		SYNONYMS$ACCESSION-1$ACCESSION-2$ABBREV-NAME				Genes
G-10522				17187833			PfTps-PL		3413726746	|anuradha|			(ENTREZ "DQ234300" PART-OF |anuradha| 3413727240 NIL NIL)							COMMON-NAME					PfTps-PL				MONOMER-13792	:ENZYME			T		SYNONYMS$ACCESSION-1$ACCESSION-2$ABBREV-NAME				Genes
HS03404							OAS2		3554744484	|caspi|	SRI$|caspi|		(NCBI-GENE "4939" NIL |paley| 3423430920 NIL NIL)$(UCSC "NM_002535" NIL |paley| 3423430920 NIL NIL)$(MIM "603350" NIL |paley| 3423430920 NIL NIL)$(ENTREZ "M87434" NIL |paley| 3423430920 NIL NIL)$(ENTREZ "M87284" NIL |paley| 3423430920 NIL NIL)$(UNIGENE "264981" NIL |paley| 3423430920 NIL NIL)$(REFSEQ "NP_058197" NIL |paley| 3423430920 NIL NIL)$(REFSEQ "NM_016817" NIL |paley| 3423430920 NIL NIL)$(…							COMMON-NAME			112935537		OAS2$P69				ENSG00000111335-MONOMER			112968751	T		SYNONYMS$ACCESSION-1$ACCESSION-2$ABBREV-NAME	P69		+	Genes
AT3G16785							PLD zeta		3243718027	|peifenz|			(TAIR "AT3G16785" NIL |peifenz| 3244998066 NIL NIL)							COMMON-NAME			5711088		PLD zeta$At3g16785				AT3G16785-MONOMER	:ENZYME		5718949	T		SYNONYMS$ACCESSION-1$ACCESSION-2$ABBREV-NAME	At3g16785			Genes
HS00452							AGPAT4		3401027646	|promero|			(ENTREZ "AF156776" NIL |caspi| 3454362140 NIL NIL)							COMMON-NAME			161430669		AGPAT4$LPAAT-delta				HS00452-MONOMER			161568656	T		SYNONYMS$ACCESSION-1$ACCESSION-2$ABBREV-NAME	LPAAT-delta		-	Genes
G-15326							CYP79E1		3554459727	|hartmut|			(ENTREZ "AF140609" NIL |hartmut| 3554459994 NIL NIL)							COMMON-NAME					CYP79E1				MONOMER-17607				T		SYNONYMS$ACCESSION-1$ACCESSION-2$ABBREV-NAME				Genes
G-11007				18154734			ACX		3436013516	|anuradha|			(ENTREZ "AB368375" PART-OF |anuradha| 3436013828 NIL NIL)							COMMON-NAME					ACX				MONOMER-14421				T		SYNONYMS$ACCESSION-1$ACCESSION-2$ABBREV-NAME				Genes
G-11482				17632514$15616300			phpE		3460308514	|caspi|			(ENTREZ "AY632421" PART-OF |caspi| 3460308690 NIL NIL)							COMMON-NAME					phpE$pgdP				MONOMER-15042				T		SYNONYMS$ACCESSION-1$ACCESSION-2$ABBREV-NAME	pgdP			Genes
G-15065				11132962$16156513			btrB		3541361780	|caspi|			(ENTREZ "AB097196" PART-OF |caspi| 3541361859 NIL NIL)							COMMON-NAME					btrB				MONOMER-17279				T		SYNONYMS$ACCESSION-1$ACCESSION-2$ABBREV-NAME				Genes
G-12543				17333023			CAS1		3506965825	|anuradha|			(ENTREZ "DQ471308" NIL |anuradha| 3506966597 NIL NIL)							COMMON-NAME					CAS1				MONOMER-16250				T		SYNONYMS$ACCESSION-1$ACCESSION-2$ABBREV-NAME				Genes
G-14898	slr0926						plqA		3535377742	|caspi|			(NCBI-GENE "952095" NIL |caspi| 3535378485 NIL NIL)							COMMON-NAME					plqA$slr0926				MONOMER-17095				T		SYNONYMS$ACCESSION-1$ACCESSION-2$ABBREV-NAME				Genes
G-15531							FNS I-1		3567952146	|hartmut|										COMMON-NAME					FNS I-1				MONOMER-17890				T		SYNONYMS$ACCESSION-1$ACCESSION-2$ABBREV-NAME				Genes
G-12070	CC_1632			20190087			lacB		3485801663	|caspi|			(NCBI-GENE "942479" NIL |caspi| 3485802030 NIL NIL)							COMMON-NAME					lacB$CC_1632				MONOMER-15713				T		SYNONYMS$ACCESSION-1$ACCESSION-2$ABBREV-NAME				Genes
G-10938				2761543			lipJ		3434214966	|caspi|										COMMON-NAME					lipJ$V4$LIG4				MONOMER-14346				T		SYNONYMS$ACCESSION-1$ACCESSION-2$ABBREV-NAME	V4$LIG4			Genes
G-9838							GES		3377025965	|tissier|			(ENTREZ "AJ457070" PART-OF |tissier| 3377026077 NIL NIL)							COMMON-NAME					GES$geraniol synthase$GerS				MONOMER-12834	:ENZYME			T		SYNONYMS$ACCESSION-1$ACCESSION-2$ABBREV-NAME	geraniol synthase$GerS			Genes
AT4G26900							At-HF		3370192985	|peifenz|			(TAIR "AT4G26900" NIL |peifenz| 3370193050 NIL NIL)$(ENTREZ "AB006210" PART-OF |peifenz| 3370193050 NIL NIL)							COMMON-NAME					At-HF$HISN4				AT4G26900-MONOMER	:ENZYME			T		SYNONYMS$ACCESSION-1$ACCESSION-2$ABBREV-NAME	HISN4			Genes
G-10604				12615349			menD		3417897835	|caspi|			(NCBI-GENE "952514" NIL |caspi| 3417897945 NIL NIL)							COMMON-NAME					menD				MONOMER-13897	:ENZYME			T		SYNONYMS$ACCESSION-1$ACCESSION-2$ABBREV-NAME				Genes
G-11569				12200295			ferB		3463405588	|caspi|			(ENTREZ "AB072376" PART-OF |caspi| 3463405699 NIL NIL)							COMMON-NAME					ferB				MONOMER-15133				T		SYNONYMS$ACCESSION-1$ACCESSION-2$ABBREV-NAME				Genes
G-14895	SACE_0718						eryCVI		3535226501	|caspi|			(NCBI-GENE "4940579" NIL |caspi| 3535226906 NIL NIL)							COMMON-NAME					eryCVI$SACE_0718				MONOMER-17092				T		SYNONYMS$ACCESSION-1$ACCESSION-2$ABBREV-NAME				Genes
G-10733				12782722			NtNAS1		3424011443	|anuradha|			(ENTREZ "AB097697" PART-OF |anuradha| 3424011880 NIL NIL)							COMMON-NAME					NtNAS1				MONOMER-14046	:ENZYME			T		SYNONYMS$ACCESSION-1$ACCESSION-2$ABBREV-NAME				Genes
G-10170				8565920			tphA2		3398206032	|Ron Caspi|			(ENTREZ "AY923836" RELATED-TO |paley| 3439827433 NIL NIL)							COMMON-NAME					tphA2				ZALPHACOTE-MONOMER	:ENZYME			T		SYNONYMS$ACCESSION-1$ACCESSION-2$ABBREV-NAME				Genes
G-15149		Dmel_CG9347					ninaB		3544551853	|caspi|			(NCBI-GENE "41678" NIL |caspi| 3544552112 NIL NIL)$(ENTREZ "AB041507" NIL |caspi| 3544552112 NIL NIL)							COMMON-NAME					ninaB$Dmel_CG9347				MONOMER-17370				T		SYNONYMS$ACCESSION-1$ACCESSION-2$ABBREV-NAME				Genes
G-10121				10103255			aamC		3394473205	|Ron Caspi|			(ENTREZ "AJ012090" RELATED-TO |paley| 3439827433 NIL NIL)							COMMON-NAME					aamC$xamoC				MONOMER-13287	:ENZYME			T		SYNONYMS$ACCESSION-1$ACCESSION-2$ABBREV-NAME	xamoC			Genes
G-10474				18079405			Msed_0147		3411421920	|caspi|			(NCBI-GENE "5105000" NIL |caspi| 3411423067 NIL NIL)							COMMON-NAME					Msed_0147				MONOMER-13716	:ENZYME			T		SYNONYMS$ACCESSION-1$ACCESSION-2$ABBREV-NAME				Genes
AT3G49680							BCAT3		3480881478	|peifenz|			(TAIR "At3G49680" NIL |peifenz| 3480881953 NIL NIL)							COMMON-NAME					BCAT3				AT3G49680-MONOMER				T		SYNONYMS$ACCESSION-1$ACCESSION-2$ABBREV-NAME				Genes
G-11519				11983340			rebH		3461510667	|caspi|			(ENTREZ "AF534707" PART-OF |caspi| 3461510826 NIL NIL)							COMMON-NAME					rebH$rbmJ				MONOMER-15085				T		SYNONYMS$ACCESSION-1$ACCESSION-2$ABBREV-NAME	rbmJ			Genes
HS03634			24.463976		Locuslink ID: (3157). Locus confirmed. Locus status: PROVISIONAL. Locus evidence: supported by alignment with mRNA.		HMGCS1		3258739264	|promero|			(NCBI-GENE "3157" NIL |paley| 3423430924 NIL NIL)$(UCSC "NM_002130" NIL |paley| 3423430924 NIL NIL)$(MIM "142940" NIL |paley| 3423430924 NIL NIL)$(ENTREZ "L25798" NIL |paley| 3423430924 NIL NIL)$(ENTREZ "BC000297" NIL |paley| 3423430924 NIL NIL)$(ENTREZ "AK095492" NIL |paley| 3423430924 NIL NIL)$(ENTREZ "AK025736" NIL |paley| 3423430924 NIL NIL)$(UNIGENE "77910" NIL |paley| 3423430924 NIL NIL)$(R…							COMMON-NAME			44466348		HMGCS1$HMGCS				ENSG00000112972-MONOMER			44490364	T		SYNONYMS$ACCESSION-1$ACCESSION-2$ABBREV-NAME	HMGCS		-	Genes
G-11954	YIL103W			15485916			DPH1		3479746992	|caspi|			(NCBI-GENE "854703" NIL |caspi| 3479747527 NIL NIL)							COMMON-NAME					DPH1$YIL103W				MONOMER-15578				T		SYNONYMS$ACCESSION-1$ACCESSION-2$ABBREV-NAME				Genes
AT1G55920							SAT1		3240670662	|peifenz|			(TAIR "AT1G55920" NIL |peifenz| 3244996246 NIL NIL)							COMMON-NAME					SAT1$At1g55920				AT1G55920-MONOMER				T		SYNONYMS$ACCESSION-1$ACCESSION-2$ABBREV-NAME	At1g55920			Genes
G-184							arcA		3230581808	|pkarp|										COMMON-NAME					arcA				MONOMER-507				T		SYNONYMS$ACCESSION-1$ACCESSION-2$ABBREV-NAME				Genes
AT1G12780							UGE1		3327096467	|christ|			(ENTREZ "NM_101148" PART-OF |tissier| 3349191511 NIL NIL)$(NCBI-GENE "AT1G12780" NIL |tissier| 3349191511 NIL NIL)$(TAIR "AT1G12780" NIL |tissier| 3349191511 NIL NIL)							COMMON-NAME					UGE1				AT1G12780-MONOMER	:ENZYME			T		SYNONYMS$ACCESSION-1$ACCESSION-2$ABBREV-NAME				Genes
HS07423							NSDHL		3324127963	|paley|			(GENECARDS "H105E3" NIL NIL NIL NIL NIL)$(ENSEMBL "ENSG00000147383" NIL NIL NIL NIL NIL)$(REFSEQ "NM_015922" NIL NIL NIL NIL NIL)$(REFSEQ "NP_057006" NIL NIL NIL NIL NIL)$(UNIGENE "57698" NIL NIL NIL NIL NIL)$(ENTREZ "U82671" PART-OF NIL NIL NIL NIL)$(ENTREZ "AK026549" PART-OF NIL NIL NIL NIL)$(ENTREZ "BC000245" PART-OF NIL NIL NIL NIL)$(ENTREZ "BC007816" PART-OF NIL NIL NIL NIL)$(ENTREZ "U47105"…							COMMON-NAME			148656848		NSDHL$H105E3				HS07423-MONOMER			148695615	T		SYNONYMS$ACCESSION-1$ACCESSION-2$ABBREV-NAME	H105E3		+	Genes
G-14707	Rv3537						kstD		3526674745	|caspi|			(NCBI-GENE "888422" NIL |caspi| 3526674879 NIL NIL)							COMMON-NAME					kstD$Rv3537				MONOMER-16887				T		SYNONYMS$ACCESSION-1$ACCESSION-2$ABBREV-NAME				Genes
AT1G71750							HGPT		3484421463	|Kate|			(PHYTOZOME "AT1G71750.1" NIL |dreher| 3484422574 NIL NIL)$(TAIR "AT1G71750" NIL |dreher| 3484421655 NIL NIL)							COMMON-NAME					HGPT				AT1G71750-MONOMER				T		SYNONYMS$ACCESSION-1$ACCESSION-2$ABBREV-NAME				Genes
HS02045				10733931			MTMR3		3465584202	|caspi|			(ENTREZ "AF233436" NIL |caspi| 3465584416 NIL NIL)							COMMON-NAME			26975247		MTMR3$FYVE-DSP1$KIAA0371$ZFYVE10				HS02045-MONOMER			27119917	T		SYNONYMS$ACCESSION-1$ACCESSION-2$ABBREV-NAME	FYVE-DSP1$KIAA0371$ZFYVE10		+	Genes
G-15227							CYP716A12		3549649683	|hartmut|			(ENTREZ "DQ335781" PART-OF |hartmut| 3549709387 NIL NIL)							COMMON-NAME					CYP716A12				MONOMER-17475				T		SYNONYMS$ACCESSION-1$ACCESSION-2$ABBREV-NAME				Genes
G-488				2211521			cobK		3230581812	|pkarp|			(ENTREZ "M59301" RELATED-TO |paley| 3439827433 NIL NIL)							COMMON-NAME					cobK				MONOMER-113	:ENZYME			T		SYNONYMS$ACCESSION-1$ACCESSION-2$ABBREV-NAME				Genes
AT5G07370							IPK2&alpha;		3334605206	|christ|			(ENTREZ "AY147935" PART-OF |christ| 3334605514 NIL NIL)$(TAIR "at5g07370" NIL |christ| 3334605514 NIL NIL)							COMMON-NAME					IPK2&alpha;$at5g07370				AT5G07370-MONOMER	:ENZYME			T		SYNONYMS$ACCESSION-1$ACCESSION-2$ABBREV-NAME	at5g07370			Genes
G-15091							FX056196		3542397240	|caspi|			(ENTREZ "FX056196" NIL |caspi| 3542397381 NIL NIL)							COMMON-NAME					FX056196				MONOMER-17305				T		SYNONYMS$ACCESSION-1$ACCESSION-2$ABBREV-NAME				Genes
G-14757							fad12		3528040192	|brito|										COMMON-NAME					fad12				MONOMER-16938				T		SYNONYMS$ACCESSION-1$ACCESSION-2$ABBREV-NAME				Genes
EAS12				12009313			EAS12		3317586645	|christ|			(ENTREZ "AF484123" PART-OF |christ| 3317587895 NIL NIL)							COMMON-NAME					EAS12$epiaristolochene synthase12				EAS12-MONOMER	:ENZYME			T		SYNONYMS$ACCESSION-1$ACCESSION-2$ABBREV-NAME	epiaristolochene synthase12			Genes
G-11523				11983340			rebP		3461531673	|caspi|			(ENTREZ "AF534707" PART-OF |caspi| 3461532111 NIL NIL)							COMMON-NAME					rebP$rbmE				MONOMER-15089				T		SYNONYMS$ACCESSION-1$ACCESSION-2$ABBREV-NAME	rbmE			Genes
G-11868	EfaeDRAFT_0086			16510449			aslA		3477252235	|caspi|			(ENTREZ "AAAK03000163" PART-OF |caspi| 3477252340 NIL NIL)							COMMON-NAME					aslA$Asl$EfaeDRAFT_0086				MONOMER-15487				T		SYNONYMS$ACCESSION-1$ACCESSION-2$ABBREV-NAME	Asl			Genes
HS09679							SLC3A2		3529254153	|caspi|	SRI$|caspi|		(NCBI-GENE "6520" NIL |paley| 3423430964 NIL NIL)$(UCSC "NM_002394" NIL |paley| 3423430964 NIL NIL)$(MIM "158070" NIL |paley| 3423430964 NIL NIL)$(ENTREZ "J03569" NIL |paley| 3423430964 NIL NIL)$(ENTREZ "J02939" NIL |paley| 3423430964 NIL NIL)$(ENTREZ "BC003000" NIL |paley| 3423430964 NIL NIL)$(ENTREZ "BC001061" NIL |paley| 3423430964 NIL NIL)$(ENTREZ "AK025584" NIL |paley| 3423430964 NIL NIL)$(E…			11/2/2011 (caspi) Merged genes G-11622/SLC3A2 into HS09679/SLC3A2				COMMON-NAME			64199171		SLC3A2$G-11622$MDU1				ENSG00000168003-MONOMER			64231940	T		SYNONYMS$ACCESSION-1$ACCESSION-2$ABBREV-NAME	G-11622$MDU1		+	Genes
G-12625				11707439			PNP		3509338946	|caspi|			(ENTREZ "AF426159" NIL |caspi| 3509339026 NIL NIL)							COMMON-NAME					PNP				MONOMER-16356				T		SYNONYMS$ACCESSION-1$ACCESSION-2$ABBREV-NAME				Genes
G-11780				16784823			plasmepsin-4		3474216266	|caspi|			(ENTREZ "AY878735" NIL |caspi| 3474216359 NIL NIL)							COMMON-NAME					plasmepsin-4				MONOMER-15376				T		SYNONYMS$ACCESSION-1$ACCESSION-2$ABBREV-NAME				Genes
G-9671				10986236			scrB		3369429977	|fulcher|			(ENTREZ "AJ250722" PART-OF |fulcher| 3369430638 NIL NIL)							COMMON-NAME					scrB				MONOMER-12599	:ENZYME			T		SYNONYMS$ACCESSION-1$ACCESSION-2$ABBREV-NAME				Genes
G-12468							petB1		3504383958	|caspi|			(NCBI-GENE "7134470" NIL |caspi| 3504384192 NIL NIL)							COMMON-NAME					petB1				MONOMER-16167				T		SYNONYMS$ACCESSION-1$ACCESSION-2$ABBREV-NAME				Genes
AT3G22425							HISN5A		3370193551	|peifenz|			(TAIR "AT3G22425" NIL |peifenz| 3370193959 NIL NIL)$(ENTREZ "U02689" PART-OF |peifenz| 3370193959 NIL NIL)							COMMON-NAME					HISN5A				AT3G22425-MONOMER	:ENZYME			T		SYNONYMS$ACCESSION-1$ACCESSION-2$ABBREV-NAME				Genes
G-9106				8091229			BAT1		3342888800	|caspi|			(ENTREZ "U00029" PART-OF |caspi| 3342889352 NIL NIL)							COMMON-NAME					BAT1$TWT1$ECA39				MONOMER-11720	:ENZYME			T		SYNONYMS$ACCESSION-1$ACCESSION-2$ABBREV-NAME	TWT1$ECA39			Genes
G-10270				11041350			abfT		3402254589	|caspi|			(ENTREZ "AJ250267" RELATED-TO |paley| 3439827433 NIL NIL)							COMMON-NAME					abfT				MONOMER-13484	:ENZYME			T		SYNONYMS$ACCESSION-1$ACCESSION-2$ABBREV-NAME				Genes
G-11191				15009187			fni		3446829156	|caspi|			(ENTREZ "AB118244" PART-OF |caspi| 3446829232 NIL NIL)							COMMON-NAME					fni$idi				MONOMER-14625				T		SYNONYMS$ACCESSION-1$ACCESSION-2$ABBREV-NAME	idi			Genes
G-9573							aprA		3367009382	|Ron Caspi|			(ENTREZ "AY296750" RELATED-TO |paley| 3439827433 NIL NIL)							COMMON-NAME					aprA				MONOMER-12463	:ENZYME			T		SYNONYMS$ACCESSION-1$ACCESSION-2$ABBREV-NAME				Genes
G-8985				9393691			aruC		3337617042	|caspi|			(ENTREZ "AF011922" RELATED-TO |paley| 3439827433 NIL NIL)							COMMON-NAME					aruC				MONOMER-11526	:ENZYME			T		SYNONYMS$ACCESSION-1$ACCESSION-2$ABBREV-NAME				Genes
G-11638							desB		3467053800	|caspi|										COMMON-NAME					desB				MONOMER-15209				T		SYNONYMS$ACCESSION-1$ACCESSION-2$ABBREV-NAME				Genes
AT5G10870				8953244			AtCM2		3323553354	|peifenz|			(ENTREZ "L47355" PART-OF |peifenz| 3323553617 NIL NIL)$(TAIR "AT5G10870" NIL |peifenz| 3323553617 NIL NIL)							COMMON-NAME					AtCM2$At5G10870				AT5G10870-MONOMER	:ENZYME			T		SYNONYMS$ACCESSION-1$ACCESSION-2$ABBREV-NAME	At5G10870			Genes
HS07514							PTGES2		3572634851	|caspi|	SRI$|caspi|		(NCBI-GENE "80142" NIL |paley| 3423430949 NIL NIL)$(UCSC "NM_025072" NIL |paley| 3423430949 NIL NIL)$(ENTREZ "BC011613" NIL |paley| 3423430949 NIL NIL)$(ENTREZ "BC009456" NIL |paley| 3423430949 NIL NIL)$(ENTREZ "BC009397" NIL |paley| 3423430949 NIL NIL)$(ENTREZ "AK057049" NIL |paley| 3423430949 NIL NIL)$(ENTREZ "AK024100" NIL |paley| 3423430949 NIL NIL)$(UNIGENE "288102" NIL |paley| 3423430949 NI…							COMMON-NAME			122529502		PTGES2$C9orf15$PGES2				HS07514-MONOMER			122537271	T		SYNONYMS$ACCESSION-1$ACCESSION-2$ABBREV-NAME	C9orf15$PGES2		-	Genes
G-12135				19196710			VC1625		3490386353	|fulcher|			(NCBI-GENE "2613881" NIL |fulcher| 3490388107 NIL NIL)							COMMON-NAME			1746534		VC1625				MONOMER-15803			1749418	T		SYNONYMS$ACCESSION-1$ACCESSION-2$ABBREV-NAME			-	Genes
G-10598							COQ3		3417868064	|caspi|			(NCBI-GENE "51805" NIL |caspi| 3417868496 NIL NIL)							COMMON-NAME					COQ3				HS05632-MONOMER	:ENZYME			T		SYNONYMS$ACCESSION-1$ACCESSION-2$ABBREV-NAME				Genes
G-11693	Rv3795			9142129			embB		3469466489	|caspi|			(NCBI-GENE "886126" NIL |caspi| 3469466802 NIL NIL)							COMMON-NAME					embB$Rv3795				MONOMER-15270				T		SYNONYMS$ACCESSION-1$ACCESSION-2$ABBREV-NAME				Genes
G-10434				16894175			ndhS		3408897620	|fulcher|			(ENTREZ "DQ310789" RELATED-TO |paley| 3439827433 NIL NIL)							COMMON-NAME					ndhS				MONOMER-11708				T		SYNONYMS$ACCESSION-1$ACCESSION-2$ABBREV-NAME				Genes
G-2302							gbsA		3290884102	|peifenz|			(ENTREZ "M31480" PART-OF |peifenz| 3290890893 NIL NIL)							COMMON-NAME					gbsA				MONOMER-3204				T		SYNONYMS$ACCESSION-1$ACCESSION-2$ABBREV-NAME				Genes
G-15330							DWARF27		3554492389	|caspi|			(ENTREZ "FJ641055" NIL |caspi| 3554492467 NIL NIL)							COMMON-NAME					DWARF27				MONOMER-17611				T		SYNONYMS$ACCESSION-1$ACCESSION-2$ABBREV-NAME				Genes
AT1G79040							psbR		3232473851	|peifenz|										COMMON-NAME					psbR				AT1G79040-MONOMER				T		SYNONYMS$ACCESSION-1$ACCESSION-2$ABBREV-NAME				Genes
G-197							pfkA		3230581809	|pkarp|										COMMON-NAME					pfkA				MONOMER-545				T		SYNONYMS$ACCESSION-1$ACCESSION-2$ABBREV-NAME				Genes
G-11225				12218013			clcF		3447533489	|caspi|			(ENTREZ "AJ439407" PART-OF |caspi| 3447533552 NIL NIL)							COMMON-NAME					clcF				MONOMER-14666				T		SYNONYMS$ACCESSION-1$ACCESSION-2$ABBREV-NAME				Genes
G-10119				7704278			xecD		3394468745	|Ron Caspi|			(ENTREZ "X79863" RELATED-TO |paley| 3439827433 NIL NIL)							COMMON-NAME					xecD				MONOMER-13285	:ENZYME			T		SYNONYMS$ACCESSION-1$ACCESSION-2$ABBREV-NAME				Genes
G-12734							nifK		3510676922	|brito|			(ENTREZ "AAA64711.1" |Homolog| |brito| 3510680313 NIL NIL)							COMMON-NAME					nifK				MONOMER-16467				T		SYNONYMS$ACCESSION-1$ACCESSION-2$ABBREV-NAME				Genes
G-11365				17524436			OsTPS3		3454153170	|anuradha|			(ENTREZ "DQ872158" NIL |anuradha| 3454155491 NIL NIL)							COMMON-NAME					OsTPS3				MONOMER-14913				T		SYNONYMS$ACCESSION-1$ACCESSION-2$ABBREV-NAME				Genes
AT3G25820				15299125	Predominantly expressed in <i>Arabidopsis</i> roots |CITS: [15299125]|.		TPS-Cin		3319311010	|christ|			(TAIR "AT3G25820")$(PHYTOZOME "AT3G25820.1" NIL |peifenz| 3480256799 NIL NIL)$(TAIR "at3g25820" NIL |christ| 3319320291 NIL NIL)							COMMON-NAME					TPS-Cin				AT3G25820-MONOMER	:ENZYME			T		SYNONYMS$ACCESSION-1$ACCESSION-2$ABBREV-NAME				Genes
G-9079							CmXRS1		3342206080	|peifenz|			(ENTREZ "AB034699" PART-OF |peifenz| 3342206615 NIL NIL)							COMMON-NAME					CmXRS1$CtCS1				MONOMER-11670	:ENZYME			T		SYNONYMS$ACCESSION-1$ACCESSION-2$ABBREV-NAME	CtCS1			Genes
G-2326				9701587$10198110			PDS1		3291583383	|peifenz|			(TAIR "at1g06570" NIL |peifenz| 3291583800 NIL NIL)							COMMON-NAME					PDS1$At1g06570				MONOMER-3245	:ENZYME			T		SYNONYMS$ACCESSION-1$ACCESSION-2$ABBREV-NAME	At1g06570			Genes
G-11804				15916608			boxC		3475362165	|caspi|			(ENTREZ "AF548005" PART-OF |caspi| 3475362277 NIL NIL)							COMMON-NAME					boxC				MONOMER-15412				T		SYNONYMS$ACCESSION-1$ACCESSION-2$ABBREV-NAME				Genes
AT2G27150				10972874			AAO3		3357312454	|tissier|			(ENTREZ "AB016622" PART-OF |tissier| 3357313052 NIL NIL)$(NCBI-GENE "AAO3" NIL |tissier| 3357312945 NIL NIL)$(TAIR "AT2G27150" NIL |tissier| 3357312945 NIL NIL)							COMMON-NAME					AAO3$At-AO4				AT2G27150-MONOMER	:ENZYME			T		SYNONYMS$ACCESSION-1$ACCESSION-2$ABBREV-NAME	At-AO4			Genes
ATCG00270							psbD		3232473850	|peifenz|										COMMON-NAME					psbD				ATCG00270-MONOMER				T		SYNONYMS$ACCESSION-1$ACCESSION-2$ABBREV-NAME				Genes
AT4G36380							CYP90C1		3321651504	|christ|			(TAIR "AT4G36380" NIL |tissier| 3368799606 NIL NIL)$(NCBI-GENE "AT4G36380" NIL |tissier| 3368799606 NIL NIL)$(ENTREZ "NM_119801" PART-OF |christ| 3321656817 NIL NIL)							COMMON-NAME					CYP90C1$ROTUNDIFOLIA3$ROT3$At4G36380				AT4G36380-MONOMER	:ENZYME			T		SYNONYMS$ACCESSION-1$ACCESSION-2$ABBREV-NAME	ROTUNDIFOLIA3$ROT3$At4G36380			Genes
G-153							pta		3230581808	|pkarp|										COMMON-NAME					pta				MONOMER-602				T		SYNONYMS$ACCESSION-1$ACCESSION-2$ABBREV-NAME				Genes
G-12295				18304669			gumG		3497631380	|caspi|			(NCBI-GENE "6324645" NIL |caspi| 3497635808 NIL NIL)							COMMON-NAME					gumG				MONOMER-15985				T		SYNONYMS$ACCESSION-1$ACCESSION-2$ABBREV-NAME				Genes
G-11471				19429610			acr		3459278427	|caspi|			(NCBI-GENE "1458422" NIL |caspi| 3459279039 NIL NIL)							COMMON-NAME					acr$ST0480				MONOMER-13730				T		SYNONYMS$ACCESSION-1$ACCESSION-2$ABBREV-NAME	ST0480			Genes
ATCG00020							psbA		3398446448	|caspi|										COMMON-NAME					psbA				ATCG00020-MONOMER				T		SYNONYMS$ACCESSION-1$ACCESSION-2$ABBREV-NAME				Genes
G-10520				17187833			PcTps-C		3413724142	|anuradha|			(ENTREZ "DQ088667" PART-OF |anuradha| 3413725400 NIL NIL)							COMMON-NAME					PcTps-C				MONOMER-13790	:ENZYME			T		SYNONYMS$ACCESSION-1$ACCESSION-2$ABBREV-NAME				Genes
G-7081							DHFR-TS		3328294783	|hartmut|			(ENTREZ "S78087" PART-OF |hartmut| 3328294910 NIL NIL)							COMMON-NAME					DHFR-TS				MONOMER-9361	:ENZYME			T		SYNONYMS$ACCESSION-1$ACCESSION-2$ABBREV-NAME				Genes
G-11272				9573207			nagI		3449504901	|caspi|			(ENTREZ "AF036940" PART-OF |caspi| 3449505057 NIL NIL)							COMMON-NAME					nagI				MONOMER-14769				T		SYNONYMS$ACCESSION-1$ACCESSION-2$ABBREV-NAME				Genes
G-9917				15262926			nphA1		3381519002	|caspi|			(ENTREZ "AB154422" RELATED-TO |paley| 3439827433 NIL NIL)							COMMON-NAME					nphA1				MONOMER-13017	:ENZYME			T		SYNONYMS$ACCESSION-1$ACCESSION-2$ABBREV-NAME				Genes
BSU24530	BSU24530						lipM		3496597333	|caspi|			(ENTREZ "938551" NIL |caspi| 3496597480 NIL NIL)							COMMON-NAME					lipM$yqhM$BSU24530				BSU24530-MONOMER				T		SYNONYMS$ACCESSION-1$ACCESSION-2$ABBREV-NAME	yqhM			Genes
G-11438				9733552			odc		3457698554	|anuradha|			(ENTREZ "AF029349" NIL |anuradha| 3457699386 NIL NIL)							COMMON-NAME					odc				MONOMER-14991				T		SYNONYMS$ACCESSION-1$ACCESSION-2$ABBREV-NAME				Genes
G-6082							pol		3323449416	|caspi|			(ENTREZ "AF511039" PART-OF |caspi| 3323449469 NIL NIL)							COMMON-NAME					pol				MONOMER-7723	:ENZYME			T		SYNONYMS$ACCESSION-1$ACCESSION-2$ABBREV-NAME				Genes
G-9791				1732207			dmpG		3374529230	|caspi|			(ENTREZ "X60835" RELATED-TO |paley| 3439827433 NIL NIL)							COMMON-NAME					dmpG				MONOMER-12778	:ENZYME			T		SYNONYMS$ACCESSION-1$ACCESSION-2$ABBREV-NAME				Genes
G-12443	Pmob_0071						ggs		3503936632	|caspi|			(NCBI-GENE "5757137" NIL |caspi| 3503936712 NIL NIL)							COMMON-NAME					ggs$Pmob_0071				MONOMER-16142				T		SYNONYMS$ACCESSION-1$ACCESSION-2$ABBREV-NAME				Genes
AT1G31800							LUT5		3351548367	|tissier|			(ENTREZ "NM_102914" PART-OF |tissier| 3351549642 NIL NIL)$(TAIR "AT1G31800" NIL |tissier| 3351549617 NIL NIL)$(NCBI-GENE "AT1G31800" NIL |tissier| 3351549617 NIL NIL)							COMMON-NAME					LUT5				AT1G31800-MONOMER	:ENZYME			T		SYNONYMS$ACCESSION-1$ACCESSION-2$ABBREV-NAME				Genes
G-11944				10651646			oxdA		3479242155	|caspi|			(ENTREZ "AB028892" PART-OF |caspi| 3479242577 NIL NIL)							COMMON-NAME					oxdA				MONOMER-15570				T		SYNONYMS$ACCESSION-1$ACCESSION-2$ABBREV-NAME				Genes
G-15405					The gene encoding this enzyme was renamed MnpB. The organism studied was <i>Streptococcus pneumoniae</i> 35A type strain |CITS: [22833313]|.		mnp2		3558296772	|fulcher|			(ENTREZ "CR931704" PART-OF |fulcher| 3558364482 NIL NIL)							COMMON-NAME					mnp2$mnpB				MONOMER-17707				T		SYNONYMS$ACCESSION-1$ACCESSION-2$ABBREV-NAME	mnpB			Genes
G-11981				19060141$19921179			udh		3480882351	|fulcher|			(ENTREZ "BK006462" NIL |fulcher| 3480883693 NIL NIL)							COMMON-NAME					udh				MONOMER-15610				T		SYNONYMS$ACCESSION-1$ACCESSION-2$ABBREV-NAME				Genes
AT5G11450							PPD5		3513003999	|brito|										COMMON-NAME					PPD5				AT5G11450-MONOMER				T		SYNONYMS$ACCESSION-1$ACCESSION-2$ABBREV-NAME				Genes
G-15471				17617696			griD		3560286744	|fulcher|			(NCBI-GENE "6210972" NIL |fulcher| 3560286933 NIL NIL)							COMMON-NAME					griD				MONOMER-17800				T		SYNONYMS$ACCESSION-1$ACCESSION-2$ABBREV-NAME				Genes
G-12548	rrnAC0687						mal		3506977780	|caspi|			(NCBI-GENE "3127822" NIL |caspi| 3506977880 NIL NIL)							COMMON-NAME					mal$rrnAC0687				MONOMER-16255				T		SYNONYMS$ACCESSION-1$ACCESSION-2$ABBREV-NAME				Genes
G-10381				17927905			aah6h		3406387660	|anuradha|			(ENTREZ "EF187826" PART-OF |anuradha| 3406392813 NIL NIL)							COMMON-NAME					aah6h				MONOMER-13616	:ENZYME			T		SYNONYMS$ACCESSION-1$ACCESSION-2$ABBREV-NAME				Genes
G-14623				16199574			glmD		3522435872	|fulcher|			(NCBI-GENE "3235174" NIL |fulcher| 3522436045 NIL NIL)							COMMON-NAME			1555285		glmD$TK1755				MONOMER-16782			1556265	T		SYNONYMS$ACCESSION-1$ACCESSION-2$ABBREV-NAME	TK1755		-	Genes
G-15360							xyn11A		3555343658	|brito|										COMMON-NAME					xyn11A				MONOMER-17647				T		SYNONYMS$ACCESSION-1$ACCESSION-2$ABBREV-NAME				Genes
G-10423				10407263$8801420			ALD2		3408811231	|caspi|			(NCBI-GENE "855206" NIL |caspi| 3408811864 NIL NIL)							COMMON-NAME					ALD2$YMR170C				MONOMER-13667	:ENZYME			T		SYNONYMS$ACCESSION-1$ACCESSION-2$ABBREV-NAME	YMR170C			Genes
G-6242							PNC1		3324045463	|caspi|			(NCBI-GENE "852846" NIL |caspi| 3324045492 NIL NIL)							COMMON-NAME					PNC1$YGL037C				YGL037C-MONOMER	:ENZYME			T		SYNONYMS$ACCESSION-1$ACCESSION-2$ABBREV-NAME	YGL037C			Genes
G-9597				8081492			aprA		3367938728	|Ron Caspi|			(ENTREZ "X63435" RELATED-TO |paley| 3439827433 NIL NIL)							COMMON-NAME					aprA				MONOMER-12498	:ENZYME			T		SYNONYMS$ACCESSION-1$ACCESSION-2$ABBREV-NAME				Genes
G-327							mtrH		3230581810	|pkarp|										COMMON-NAME					mtrH				MTRHMAUTO-MONOMER				T		SYNONYMS$ACCESSION-1$ACCESSION-2$ABBREV-NAME				Genes
G-12234							sdgB		3495386519	|fulcher|			(ENTREZ "AB112586" PART-OF |fulcher| 3495386654 NIL NIL)							COMMON-NAME					sdgB				MONOMER-15917				T		SYNONYMS$ACCESSION-1$ACCESSION-2$ABBREV-NAME				Genes
G-6404				14675446			PSOMT2		3324754260	|peifenz|			(ENTREZ "AY268894" PART-OF |peifenz| 3324754838 NIL NIL)							COMMON-NAME					PSOMT2				MONOMER-8426	:ENZYME			T		SYNONYMS$ACCESSION-1$ACCESSION-2$ABBREV-NAME				Genes
G-12240				16720268			flB		3495397179	|caspi|			(ENTREZ "AM055586" PART-OF |caspi| 3495397235 NIL NIL)							COMMON-NAME					flB				MONOMER-15923				T		SYNONYMS$ACCESSION-1$ACCESSION-2$ABBREV-NAME				Genes
G-7962							CVOMT1		3332687126	|hartmut|			(ENTREZ "AF435007" PART-OF |hartmut| 3332687200 NIL NIL)							COMMON-NAME					CVOMT1				MONOMER-10586	:ENZYME			T		SYNONYMS$ACCESSION-1$ACCESSION-2$ABBREV-NAME				Genes
HS00442							TYMP		3566677403	|caspi|	SRI$|caspi|		(NCBI-GENE "1890" NIL |paley| 3423430896 NIL NIL)$(UCSC "NM_001953" NIL |paley| 3423430896 NIL NIL)$(MIM "131222" NIL |paley| 3423430896 NIL NIL)$(MIM "603041" NIL |paley| 3423430896 NIL NIL)$(ENTREZ "S72487" NIL |paley| 3423430896 NIL NIL)$(ENTREZ "M63193" NIL |paley| 3423430896 NIL NIL)$(ENTREZ "BC018160" NIL |paley| 3423430896 NIL NIL)$(ENTREZ "AK057214" NIL |paley| 3423430896 NIL NIL)$(ENTREZ…							COMMON-NAME			47468201		TYMP$ECGF1				HS00442-MONOMER			47472475	T		SYNONYMS$ACCESSION-1$ACCESSION-2$ABBREV-NAME	ECGF1		-	Genes
G-500				2211520			cobC		3230581812	|pkarp|			(ENTREZ "M59236" RELATED-TO |paley| 3439827433 NIL NIL)							COMMON-NAME					cobC				MONOMER-141	:ENZYME			T		SYNONYMS$ACCESSION-1$ACCESSION-2$ABBREV-NAME				Genes
G-9149							CHLH		3344287461	|tissier|										COMMON-NAME					CHLH				MONOMER-11778				T		SYNONYMS$ACCESSION-1$ACCESSION-2$ABBREV-NAME				Genes
G-9179				9774434			gor		3345474687	|fulcher|			(ENTREZ "U74298" PART-OF |fulcher| 3345475192 NIL NIL)							COMMON-NAME					gor				MONOMER-11816	:ENZYME			T		SYNONYMS$ACCESSION-1$ACCESSION-2$ABBREV-NAME				Genes
G-9997				1825826			grdB		3384289348	|Ron Caspi|			(ENTREZ "M64374" RELATED-TO |paley| 3439827433 NIL NIL)							COMMON-NAME					grdB				MONOMER-13144	:ENZYME			T		SYNONYMS$ACCESSION-1$ACCESSION-2$ABBREV-NAME				Genes
G-10113				9384377			mtnB		3394297110	|Ron Caspi|			(ENTREZ "Z99111" RELATED-TO |paley| 3439827433 NIL NIL)							COMMON-NAME					mtnB$ykrY				MONOMER-13279	:ENZYME			T		SYNONYMS$ACCESSION-1$ACCESSION-2$ABBREV-NAME	ykrY			Genes
G-8602				11751810			tomA1		3335810075	|fulcher|			(ENTREZ "AF319657" RELATED-TO |paley| 3439827433 NIL NIL)							COMMON-NAME					tomA1				MONOMER-11082				T		SYNONYMS$ACCESSION-1$ACCESSION-2$ABBREV-NAME				Genes
G-10046				16835232			araE		3389539092	|fulcher|			(ENTREZ "AB241137" PART-OF |fulcher| 3389539286 NIL NIL)							COMMON-NAME					araE				MONOMER-13203	:ENZYME			T		SYNONYMS$ACCESSION-1$ACCESSION-2$ABBREV-NAME				Genes
HS00573				11279162			PI4K2A		3464116166	|caspi|			(ENTREZ "AJ303098" NIL |caspi| 3464117727 NIL NIL)							COMMON-NAME			98634089		PI4K2A				HS00573-MONOMER			98669837	T		SYNONYMS$ACCESSION-1$ACCESSION-2$ABBREV-NAME			+	Genes
G-14510				8112578			cgkA		3516988885	|caspi|			(ENTREZ "X71620" PART-OF |caspi| 3516989520 NIL NIL)							COMMON-NAME					cgkA				MONOMER-16652				T		SYNONYMS$ACCESSION-1$ACCESSION-2$ABBREV-NAME				Genes
G-7146							BPAO2		3328906199	|christ|			(ENTREZ "AJ298132" PART-OF |christ| 3328906329 NIL NIL)							COMMON-NAME					BPAO2				MONOMER-9452	:ENZYME			T		SYNONYMS$ACCESSION-1$ACCESSION-2$ABBREV-NAME				Genes
G-14492	AB089343			12374797			OXG-RCBH		3515866591	|caspi|										COMMON-NAME					OXG-RCBH$AB089343				MONOMER-16634				T		SYNONYMS$ACCESSION-1$ACCESSION-2$ABBREV-NAME				Genes
G-14859				9749673			oleG1		3533574983	|caspi|			(ENTREZ "AJ002638" PART-OF |caspi| 3533575103 NIL NIL)							COMMON-NAME					oleG1				MONOMER-17056				T		SYNONYMS$ACCESSION-1$ACCESSION-2$ABBREV-NAME				Genes
G-9448				9461423$9666063			mtlY		3357681294	|fulcher|										COMMON-NAME					mtlY				MONOMER-12218				T		SYNONYMS$ACCESSION-1$ACCESSION-2$ABBREV-NAME				Genes
G-12801	Cj1285c						mqnA2		3512231992	|caspi|			(NCBI-GENE "905577" NIL |caspi| 3512232066 NIL NIL)							COMMON-NAME					mqnA2$Cj1285c				MONOMER-16550				T		SYNONYMS$ACCESSION-1$ACCESSION-2$ABBREV-NAME				Genes
G-11526				11983340			rebF		3461532729	|caspi|			(ENTREZ "AF534707" PART-OF |caspi| 3461532924 NIL NIL)							COMMON-NAME					rebF$rbmH				MONOMER-15091				T		SYNONYMS$ACCESSION-1$ACCESSION-2$ABBREV-NAME	rbmH			Genes
G-10974				2185214			tfdBII		3435095501	|Ron Caspi|			(ENTREZ "U16782" PART-OF |caspi| 3435095637 NIL NIL)$(NCBI-GENE "2847415" NIL |caspi| 3435095637 NIL NIL)							COMMON-NAME					tfdBII				MONOMER-14386				T		SYNONYMS$ACCESSION-1$ACCESSION-2$ABBREV-NAME				Genes
AT2G18950							HPT1		3291653173	|peifenz|			(ENTREZ "AF324344" PART-OF |peifenz| 3291653949 NIL NIL)$(TAIR "At2g18950" NIL |peifenz| 3291653949 NIL NIL)							COMMON-NAME					HPT1$TPT1$At2g18950				AT2G18950-MONOMER	:ENZYME			T		SYNONYMS$ACCESSION-1$ACCESSION-2$ABBREV-NAME	TPT1$At2g18950			Genes
G-10792				1912503			enrA1		3426876252	|caspi|			(ENTREZ "AJ243087" PART-OF |caspi| 3426876338 NIL NIL)							COMMON-NAME					enrA1				MONOMER-14120	:ENZYME			T		SYNONYMS$ACCESSION-1$ACCESSION-2$ABBREV-NAME				Genes
G-12527							Ira5		3506712932	|fulcher|			(ENTREZ "AAQG01000004" PART-OF |fulcher| 3506713258 NIL NIL)							COMMON-NAME					Ira5$SKA58_03590				MONOMER-16233				T		SYNONYMS$ACCESSION-1$ACCESSION-2$ABBREV-NAME	SKA58_03590			Genes
G-12364				9308173			aprB		3501268044	|caspi|			(NCBI-GENE "8786464" NIL |caspi| 3501268315 NIL NIL)							COMMON-NAME					aprB				MONOMER-16059				T		SYNONYMS$ACCESSION-1$ACCESSION-2$ABBREV-NAME				Genes
G-8995				9683595			ALDH5A1		3338580500	|caspi|			(ENTREZ "Y11192" PART-OF |caspi| 3338580580 NIL NIL)							COMMON-NAME					ALDH5A1				HS03550-MONOMER	:ENZYME			T		SYNONYMS$ACCESSION-1$ACCESSION-2$ABBREV-NAME				Genes
G-15370	SCO4089						vdh		3555353413	|caspi|			(NCBI-GENE "1099526" NIL |caspi| 3555353533 NIL NIL)							COMMON-NAME					vdh$SCO4089				MONOMER-17657				T		SYNONYMS$ACCESSION-1$ACCESSION-2$ABBREV-NAME				Genes
G-12609					There is an additional ORF (TTE0891) located between hydD and hydC in the |FRAME: TAX-119072| genome. It encodes a 20.7 kDa protein which is not part of the purified enzyme and has high sequence similarity to the ATP-binding domain of histidine kinases.		hydC		3509288498	|brito|										COMMON-NAME					hydC$NuoE$TTE0890				MONOMER-16340				T		SYNONYMS$ACCESSION-1$ACCESSION-2$ABBREV-NAME	NuoE$TTE0890			Genes
G-14618				12923090$15136574			glmA		3522095360	|fulcher|			(NCBI-GENE "3235173" NIL |fulcher| 3522095574 NIL NIL)							COMMON-NAME			1552919		glmA$TK1754$<i>Tk</i>-glm				MONOMER-16777			1555279	T		SYNONYMS$ACCESSION-1$ACCESSION-2$ABBREV-NAME	TK1754$<i>Tk</i>-glm		-	Genes
G-9508				10852862			sqr		3363545423	|caspi|			(ENTREZ "AF242368" PART-OF |caspi| 3363545729 NIL NIL)							COMMON-NAME					sqr				MONOMER-12315	:ENZYME			T		SYNONYMS$ACCESSION-1$ACCESSION-2$ABBREV-NAME				Genes
HS07207							ABHD10		3553547982	|caspi|	SRI$|caspi|		(NCBI-GENE "55347" NIL |paley| 3423430947 NIL NIL)$(UCSC "NM_018394" NIL |paley| 3423430947 NIL NIL)$(ENTREZ "AL713726" NIL |paley| 3423430947 NIL NIL)$(ENTREZ "AK002204" NIL |paley| 3423430947 NIL NIL)$(UNIGENE "266514" NIL |paley| 3423430947 NIL NIL)$(REFSEQ "NP_060864" NIL |paley| 3423430947 NIL NIL)$(REFSEQ "NM_018394" NIL |paley| 3423430947 NIL NIL)$(ENSEMBL "ENSG00000144827" NIL |paley| 342…							COMMON-NAME			111268406		ABHD10				ENSG00000144827-MONOMER			111282572	T		SYNONYMS$ACCESSION-1$ACCESSION-2$ABBREV-NAME			+	Genes
G-11785				10542284			FLN		3474223979	|caspi|			(ENTREZ "AF123458" NIL |caspi| 3474224065 NIL NIL)							COMMON-NAME					FLN				MONOMER-15381				T		SYNONYMS$ACCESSION-1$ACCESSION-2$ABBREV-NAME				Genes
G-11184				8117714			purT		3446580967	|Ron Caspi|			(NCBI-GENE "1452392" NIL |caspi| 3446581068 NIL NIL)							COMMON-NAME					purT$MJ1486				MONOMER-14618				T		SYNONYMS$ACCESSION-1$ACCESSION-2$ABBREV-NAME	MJ1486			Genes
G-9327				9417084			maiA		3351610470	|fulcher|			(ENTREZ "AJ001836" RELATED-TO |paley| 3439827433 NIL NIL)							COMMON-NAME					maiA				MONOMER-12045				T		SYNONYMS$ACCESSION-1$ACCESSION-2$ABBREV-NAME				Genes
G-15069	Caur_2614			21714912			mcr		3541794349	|caspi|			(NCBI-GENE "5827083" NIL |caspi| 3541794456 NIL NIL)							COMMON-NAME					mcr$Caur_2614				MONOMER-13606				T		SYNONYMS$ACCESSION-1$ACCESSION-2$ABBREV-NAME				Genes
G-10331				12031443			LTC1		3405366093	|anuradha|			(ENTREZ "AF489964" PART-OF |anuradha| 3405706636 NIL NIL)							COMMON-NAME					LTC1				MONOMER-13560	:ENZYME			T		SYNONYMS$ACCESSION-1$ACCESSION-2$ABBREV-NAME				Genes
G-12189				20007648			slcC		3494184479	|fulcher|			(ENTREZ "CP000285" PART-OF |fulcher| 3494185143 NIL NIL)							COMMON-NAME					slcC$Csal_1770				MONOMER-15867				T		SYNONYMS$ACCESSION-1$ACCESSION-2$ABBREV-NAME	Csal_1770			Genes
G-11951				11279237			hddA		3479500874	|caspi|			(ENTREZ "AF324836" PART-OF |caspi| 3479501231 NIL NIL)							COMMON-NAME					hddA$gmhB				MONOMER-15575				T		SYNONYMS$ACCESSION-1$ACCESSION-2$ABBREV-NAME	gmhB			Genes
G-11552				2185230			ligB		3462833462	|caspi|			(ENTREZ "M34835" PART-OF |kothari| 3492541134 NIL NIL)							COMMON-NAME					ligB				MONOMER-15117				T		SYNONYMS$ACCESSION-1$ACCESSION-2$ABBREV-NAME				Genes
G-14538							TK0422		3518205337	|caspi|			(NCBI-GENE "3234336" NIL |caspi| 3518205508 NIL NIL)							COMMON-NAME					TK0422				MONOMER-16682				T		SYNONYMS$ACCESSION-1$ACCESSION-2$ABBREV-NAME				Genes
G-15278	KSU1_D0929						nirK		3553287179	|caspi|										COMMON-NAME					nirK$KSU1_D0929				MONOMER-17554				T		SYNONYMS$ACCESSION-1$ACCESSION-2$ABBREV-NAME				Genes
G-9731				ueda05			GolS-2		3371500388	|tissier|			(ENTREZ "AY126716" PART-OF |tissier| 3371500571 NIL NIL)							COMMON-NAME					GolS-2$fagopyritol synthase 2				MONOMER-12682	:ENZYME			T		SYNONYMS$ACCESSION-1$ACCESSION-2$ABBREV-NAME	fagopyritol synthase 2			Genes
G-12807	MJ0837						mptB		3512826096	|caspi|			(NCBI-GENE "1451723" NIL |caspi| 3512826143 NIL NIL)							COMMON-NAME					mptB$MJ0837				MONOMER-16557				T		SYNONYMS$ACCESSION-1$ACCESSION-2$ABBREV-NAME				Genes
G-12351	DVU_1286						dsrP		3500936862	|caspi|			(NCBI-GENE "2794352" NIL |caspi| 3500937468 NIL NIL)							COMMON-NAME					dsrP$DVU_1286				MONOMER-16046				T		SYNONYMS$ACCESSION-1$ACCESSION-2$ABBREV-NAME				Genes
G-14908							aly		3537024084	|brito|										COMMON-NAME					aly				MONOMER-17106				T		SYNONYMS$ACCESSION-1$ACCESSION-2$ABBREV-NAME				Genes
G-235	TM_1426			10360571			hydA		3230581809	|pkarp|			(NCBI-GENE "AAC02686" NIL |brito| 3509461586 NIL NIL)							COMMON-NAME					hydA$TM_1426				MONOMER-261				T		SYNONYMS$ACCESSION-1$ACCESSION-2$ABBREV-NAME				Genes
G-9023				8905231$8590279$12902216			merR		3339960877	|caspi|			(NCBI-GENE "952204" NIL |caspi| 3339961044 NIL NIL)							COMMON-NAME					merR$sll0784				MONOMER-11584	:ENZYME			T		SYNONYMS$ACCESSION-1$ACCESSION-2$ABBREV-NAME	sll0784			Genes
G-11028				17803686			BgLUS		3437227553	|anuradha|			(ENTREZ "AB289586" PART-OF |anuradha| 3437228206 NIL NIL)							COMMON-NAME					BgLUS				MONOMER-14452				T		SYNONYMS$ACCESSION-1$ACCESSION-2$ABBREV-NAME				Genes
G-11054				9987124			vpl1		3441127730	|Ron Caspi|			(ENTREZ "AF007221" PART-OF |caspi| 3441127989 NIL NIL)							COMMON-NAME					vpl1				MONOMER-14478				T		SYNONYMS$ACCESSION-1$ACCESSION-2$ABBREV-NAME				Genes
AT2G24270				16927206			NP-GAPDH		3377377927	|tissier|			(NCBI-GENE "ALDH11A3" NIL |tissier| 3377379174 NIL NIL)$(ENTREZ "DQ268762" PART-OF |tissier| 3377379174 NIL NIL)$(TAIR "AT2G24270" NIL |tissier| 3377379174 NIL NIL)							COMMON-NAME					NP-GAPDH$GAPN				AT2G24270-MONOMER	:ENZYME			T		SYNONYMS$ACCESSION-1$ACCESSION-2$ABBREV-NAME	GAPN			Genes
G-15036							crtYB		3540572222	|brito|										COMMON-NAME					crtYB				MONOMER-17247				T		SYNONYMS$ACCESSION-1$ACCESSION-2$ABBREV-NAME				Genes
G-10140				9721300			amnC		3396989532	|Ron Caspi|			(ENTREZ "U93363" RELATED-TO |paley| 3439827433 NIL NIL)							COMMON-NAME					amnC				MONOMER-13321	:ENZYME			T		SYNONYMS$ACCESSION-1$ACCESSION-2$ABBREV-NAME				Genes
G-14713	Rv3545c	MT3649					cyp125		3526763973	|caspi|			(NCBI-GENE "926557" NIL |caspi| 3526764105 NIL NIL)$(NCBI-GENE "887782" NIL |caspi| 3526764105 NIL NIL)							COMMON-NAME					cyp125$Rv3545c$MT3649				MONOMER-16893				T		SYNONYMS$ACCESSION-1$ACCESSION-2$ABBREV-NAME				Genes
G-11151							OsHAK10		3446213138	|anuradha|			(ENTREZ "AJ427979" PART-OF |anuradha| 3446214601 NIL NIL)							COMMON-NAME					OsHAK10				MONOMER-14580				T		SYNONYMS$ACCESSION-1$ACCESSION-2$ABBREV-NAME				Genes
G-15229							AS1		3549708670	|hartmut|			(ENTREZ "FJ790411.1" PART-OF |hartmut| 3549708865 NIL NIL)							COMMON-NAME					AS1				MONOMER-17474				T		SYNONYMS$ACCESSION-1$ACCESSION-2$ABBREV-NAME				Genes
G-15411							lgnH		3558729667	|caspi|			(ENTREZ "AB727356" PART-OF |caspi| 3558730108 NIL NIL)							COMMON-NAME					lgnH				MONOMER-17723				T		SYNONYMS$ACCESSION-1$ACCESSION-2$ABBREV-NAME				Genes
G-15488				17842676			dkgA		3561891073	|caspi|			(ENTREZ "M12799" |Ortholog| |caspi| 3561891266 NIL NIL)							COMMON-NAME					dkgA				MONOMER-17833				T		SYNONYMS$ACCESSION-1$ACCESSION-2$ABBREV-NAME				Genes
G-12515				18721750			toyI		3506368284	|caspi|			(ENTREZ "EU573979" PART-OF |caspi| 3506368350 NIL NIL)							COMMON-NAME					toyI				MONOMER-16220				T		SYNONYMS$ACCESSION-1$ACCESSION-2$ABBREV-NAME				Genes
G-12430				18053006			16OMT		3503429019	|peifenz|			(ENTREZ "EF444544" NIL |peifenz| 3503429062 NIL NIL)							COMMON-NAME					16OMT				MONOMER-12359				T		SYNONYMS$ACCESSION-1$ACCESSION-2$ABBREV-NAME				Genes
G-496				8586629			mdeA		3230581812	|pkarp|			(ENTREZ "D88554" NIL |caspi| 3481651703 NIL NIL)							COMMON-NAME					mdeA				MONOMER-284				T		SYNONYMS$ACCESSION-1$ACCESSION-2$ABBREV-NAME				Genes
G-10777				17178719			sbDES2		3426446987	|peifenz|			(ENTREZ "EF206347" PART-OF |peifenz| 3426447184 NIL NIL)							COMMON-NAME					sbDES2				MONOMER-14102	:ENZYME			T		SYNONYMS$ACCESSION-1$ACCESSION-2$ABBREV-NAME				Genes
G-14722							xlnD		3526909741	|brito|										COMMON-NAME					xlnD				MONOMER-16902				T		SYNONYMS$ACCESSION-1$ACCESSION-2$ABBREV-NAME				Genes
HS01248				2854305$2504160			TYR		3479835400	|caspi|			(ENTREZ "M27160" NIL |caspi| 3479836079 NIL NIL)							COMMON-NAME			90457708		TYR$OCAIA$OCA1A				HS01248-MONOMER			90575914	T		SYNONYMS$ACCESSION-1$ACCESSION-2$ABBREV-NAME	OCAIA$OCA1A		+	Genes
G-10153				15580337$17526790			cnbCa		3397491522	|caspi|			(ENTREZ "EF079106" RELATED-TO |paley| 3439827433 NIL NIL)							COMMON-NAME					cnbCa				MONOMER-13344	:ENZYME			T		SYNONYMS$ACCESSION-1$ACCESSION-2$ABBREV-NAME				Genes
SAX1							SAX1		3315691880	|christ|										COMMON-NAME					SAX1				SAX1-MONOMER				T		SYNONYMS$ACCESSION-1$ACCESSION-2$ABBREV-NAME				Genes
HS04095				10482792$7622059				SDHB		3402171546	|promero|			(ENTREZ "U17248" NIL |caspi| 3454079167 NIL NIL)							COMMON-NAME			16386002		SDHB$SDHIP$SDH1$SDH$IP				ENSG00000117118-MONOMER			16421414	T		SYNONYMS$ACCESSION-1$ACCESSION-2$ABBREV-NAME	SDHIP$SDH1$SDH$IP		-	Genes
G-15063				11132962$16156513			btrI		3541352929	|caspi|			(ENTREZ "AB097196" PART-OF |caspi| 3541352999 NIL NIL)							COMMON-NAME					btrI				MONOMER-17277				T		SYNONYMS$ACCESSION-1$ACCESSION-2$ABBREV-NAME				Genes
G-10198				15621425			CT0609		3399313897	|caspi|			(NCBI-GENE "1006254" NIL |caspi| 3399314172 NIL NIL)							COMMON-NAME					CT0609				MONOMER-13404	:ENZYME			T		SYNONYMS$ACCESSION-1$ACCESSION-2$ABBREV-NAME				Genes
G-11511				17388807			PA0265		3461430131	|caspi|			(ENTREZ "881913" NIL |caspi| 3461430229 NIL NIL)							COMMON-NAME					PA0265$gabD				MONOMER-15075				T		SYNONYMS$ACCESSION-1$ACCESSION-2$ABBREV-NAME	gabD			Genes
G-15303							VAOA		3554058915	|brito|										COMMON-NAME					VAOA				MONOMER-17583				T		SYNONYMS$ACCESSION-1$ACCESSION-2$ABBREV-NAME				Genes
G-14589							SSy		3520174551	|anuradha|			(ENTREZ "HQ343278" NIL |anuradha| 3520174933 NIL NIL)							COMMON-NAME					SSy				MONOMER-16740				T		SYNONYMS$ACCESSION-1$ACCESSION-2$ABBREV-NAME				Genes
G-10178				9679194			mngA		3398549866	|Ron Caspi|			(ENTREZ "BA000001" RELATED-TO |paley| 3439827433 NIL NIL)							COMMON-NAME					mngA				MONOMER-13380	:ENZYME			T		SYNONYMS$ACCESSION-1$ACCESSION-2$ABBREV-NAME				Genes
G-2966				8021187	The <i>M. extorquens</i> genes encoding methylamine utilization reside in a region which includes 11 genes.
~%mauB, mauA and mauC encode MADH large and small subunits, and amicyanin, respectively.		mauA		3301946469	|caspi|			(ENTREZ "L26406" RELATED-TO |paley| 3439827433 NIL NIL)							COMMON-NAME					mauA				MONOMER-3906	:ENZYME			T		SYNONYMS$ACCESSION-1$ACCESSION-2$ABBREV-NAME				Genes
G-370							nifJ		3230581811	|pkarp|										COMMON-NAME					nifJ				NIFJKLEB-MONOMER				T		SYNONYMS$ACCESSION-1$ACCESSION-2$ABBREV-NAME				Genes
G-12007							mdo		3481659889	|caspi|			(ENTREZ "GQ161965" NIL |caspi| 3481660028 NIL NIL)							COMMON-NAME					mdo				MONOMER-15637				T		SYNONYMS$ACCESSION-1$ACCESSION-2$ABBREV-NAME				Genes
AT3G22200-LER							POP2		3333308110	|peifenz|			(ENTREZ "AF351125" PART-OF |peifenz| 3333308646 NIL NIL)							COMMON-NAME					POP2$AtGABA-T				AT3G22200-LER-MONOMER	:ENZYME			T		SYNONYMS$ACCESSION-1$ACCESSION-2$ABBREV-NAME	AtGABA-T			Genes
G-12125				10984489			nrdB		3489441528	|fulcher|			(NCBI-GENE "884627" NIL |fulcher| 3489442287 NIL NIL)							COMMON-NAME			977556		nrdB				MONOMER-15784			978596	T		SYNONYMS$ACCESSION-1$ACCESSION-2$ABBREV-NAME			+	Genes
G-19				12634339$10984043			speC		3337969861	|caspi|			(ENTREZ "AE004866" PART-OF |caspi| 3337969952 NIL NIL)$(NCBI-GENE "881118" NIL |caspi| 3337969952 NIL NIL)							COMMON-NAME					speC$PA4519				MONOMER-20				T		SYNONYMS$ACCESSION-1$ACCESSION-2$ABBREV-NAME	PA4519			Genes
G-15476		M5005_Spy0139						nga		3560537178	|caspi|			(NCBI-GENE "3572762" NIL |caspi| 3560537262 NIL NIL)							COMMON-NAME					nga$	M5005_Spy0139				MONOMER-17805				T		SYNONYMS$ACCESSION-1$ACCESSION-2$ABBREV-NAME				Genes
G-10309				11544232			atzE		3404677290	|caspi|			(ENTREZ "U66917" RELATED-TO |paley| 3439827433 NIL NIL)$(NCBI-GENE "1440635" NIL |caspi| 3404677707 NIL NIL)							COMMON-NAME					atzE				MONOMER-13538	:ENZYME			T		SYNONYMS$ACCESSION-1$ACCESSION-2$ABBREV-NAME				Genes
G-12185							Acet6		3493751945	|peifenz|										COMMON-NAME					Acet6				MONOMER-15862				T		SYNONYMS$ACCESSION-1$ACCESSION-2$ABBREV-NAME				Genes
HS05635							DDC		3324139998	|paley|			(GENECARDS "DDC" NIL NIL NIL NIL NIL)$(ENSEMBL "ENSG00000132437" NIL NIL NIL NIL NIL)$(REFSEQ "NM_000790" NIL NIL NIL NIL NIL)$(REFSEQ "NP_000781" NIL NIL NIL NIL NIL)$(UNIGENE "150403" NIL NIL NIL NIL NIL)$(ENTREZ "AH001421" PART-OF NIL NIL NIL NIL)$(ENTREZ "BC000485" PART-OF NIL NIL NIL NIL)$(ENTREZ "BC008366" PART-OF NIL NIL NIL NIL)$(ENTREZ "M76180" PART-OF NIL NIL NIL NIL)$(ENTREZ "M88700" P…							COMMON-NAME			49990029		DDC$AADC				HS05635-MONOMER			50075706	T		SYNONYMS$ACCESSION-1$ACCESSION-2$ABBREV-NAME	AADC		-	Genes
AT1G11680				11437378			CYP51G1		3315153726	|christ|			(NCBI-GENE "837712" NIL |fulcher| 3449250413 NIL NIL)$(ENTREZ "AB014459" PART-OF |christ| 3321150250 NIL NIL)$(TAIR "at1g11680" NIL |christ| 3321150217 NIL NIL)							COMMON-NAME					CYP51G1$cytochrome P450 51$at1g11680				AT1G11680-MONOMER	:ENZYME			T		SYNONYMS$ACCESSION-1$ACCESSION-2$ABBREV-NAME	cytochrome P450 51$at1g11680			Genes
AT2G42010							PLD beta		3243626149	|peifenz|			(TAIR "AT2G42010" NIL |peifenz| 3244997992 NIL NIL)							COMMON-NAME			17539891		PLD beta$At2g42010				AT2G42010-MONOMER			17545476	T		SYNONYMS$ACCESSION-1$ACCESSION-2$ABBREV-NAME	At2g42010			Genes
G-11718	PA4231			7500944			pchA		3470865388	|caspi|			(NCBI-GENE "881821" NIL |caspi| 3470865511 NIL NIL)							COMMON-NAME					pchA$PA4231				MONOMER-15306				T		SYNONYMS$ACCESSION-1$ACCESSION-2$ABBREV-NAME				Genes
G-344							nifE		3230581810	|pkarp|										COMMON-NAME					nifE				NIFEKP-MONOMER				T		SYNONYMS$ACCESSION-1$ACCESSION-2$ABBREV-NAME				Genes
G-11247				17526790			cnbE		3448124331	|caspi|			(ENTREZ "EF079106" PART-OF |caspi| 3448124414 NIL NIL)							COMMON-NAME					cnbE				MONOMER-14738				T		SYNONYMS$ACCESSION-1$ACCESSION-2$ABBREV-NAME				Genes
G-12200				19590008			salN		3494708583	|caspi|			(ENTREZ "EF397502" PART-OF |caspi| 3494708623 NIL NIL)							COMMON-NAME					salN				MONOMER-15881				T		SYNONYMS$ACCESSION-1$ACCESSION-2$ABBREV-NAME				Genes
G-1921				1655695			lacC		3278348387	|krieger|										COMMON-NAME					lacC				MONOMER-2745	:ENZYME			T		SYNONYMS$ACCESSION-1$ACCESSION-2$ABBREV-NAME				Genes
G-264				1708382$10600501			pcpA		3230581809	|pkarp|			(ENTREZ "AF512952" PART-OF |caspi| 3447689606 NIL NIL)							COMMON-NAME					pcpA				26DICHDIOXFLAVO-MONOMER				T		SYNONYMS$ACCESSION-1$ACCESSION-2$ABBREV-NAME				Genes
G-12251				10858442			SGUS		3495830402	|caspi|			(ENTREZ "AB040072" NIL |caspi| 3495830483 NIL NIL)							COMMON-NAME					SGUS				MONOMER-15936				T		SYNONYMS$ACCESSION-1$ACCESSION-2$ABBREV-NAME				Genes
G-10786				9512878$9503613$16079331			rif-orf20		3426539172	|fulcher|			(ENTREZ "AF040570" RELATED-TO |paley| 3439827433 NIL NIL)							COMMON-NAME					rif-orf20				MONOMER-14111	:ENZYME			T		SYNONYMS$ACCESSION-1$ACCESSION-2$ABBREV-NAME				Genes
G-10759				7948927			HNL		3425930771	|anuradha|			(ENTREZ "X84057" PART-OF |anuradha| 3425931496 NIL NIL)							COMMON-NAME					HNL				MONOMER-14084	:ENZYME			T		SYNONYMS$ACCESSION-1$ACCESSION-2$ABBREV-NAME				Genes
G-11812				10415126			CYP71D18		3476024181	|anuradha|			(ENTREZ "AF124815" NIL |anuradha| 3476024530 NIL NIL)							COMMON-NAME					CYP71D18				MONOMER-15424				T		SYNONYMS$ACCESSION-1$ACCESSION-2$ABBREV-NAME				Genes
G-15358				8990292			vlmH		3555265746	|caspi|			(ENTREZ "AY116644" PART-OF |caspi| 3555266073 NIL NIL)							COMMON-NAME					vlmH				MONOMER-17644				T		SYNONYMS$ACCESSION-1$ACCESSION-2$ABBREV-NAME				Genes
G-529							AT5G38410		3230581813	|pkarp|										COMMON-NAME					AT5G38410				MONOMER-809				T		SYNONYMS$ACCESSION-1$ACCESSION-2$ABBREV-NAME				Genes
G-9481							ESP		3361647535	|peifenz|			(ENTREZ "AF416787" PART-OF |peifenz| 3361648072 NIL NIL)							COMMON-NAME					ESP				MONOMER-12265	:ENZYME			T		SYNONYMS$ACCESSION-1$ACCESSION-2$ABBREV-NAME				Genes
G-10813				8157629$8144530			ntpE		3427746223	|fulcher|			(ENTREZ "D17462" RELATED-TO |paley| 3439827433 NIL NIL)							COMMON-NAME					ntpE$ntpO				MONOMER-14150				T		SYNONYMS$ACCESSION-1$ACCESSION-2$ABBREV-NAME	ntpO			Genes
G-14882				2024119			eryA3		3534800067	|caspi|			(ENTREZ "M63677" PART-OF |caspi| 3534800495 NIL NIL)							COMMON-NAME					eryA3				MONOMER-17079				T		SYNONYMS$ACCESSION-1$ACCESSION-2$ABBREV-NAME				Genes
HS04667				2460457			AMD1		3529087345	|caspi|	SRI$|caspi|		(NCBI-GENE "262" NIL PALEY 3423430930 NIL NIL)			10/31/2011 (caspi) Merged genes G-9018/AMD1 into HS04667/AMD1				COMMON-NAME			111218852		AMD1$G-9018$AMD				HS04667-MONOMER			111239777	T		SYNONYMS$ACCESSION-1$ACCESSION-2$ABBREV-NAME	G-9018$AMD		+	Genes
G-11235				9603818			tftD		3447698504	|caspi|			(ENTREZ "U83405" PART-OF |caspi| 3447698600 NIL NIL)							COMMON-NAME					tftD				MONOMER-14674				T		SYNONYMS$ACCESSION-1$ACCESSION-2$ABBREV-NAME				Genes
G-11713	PA4228			10555976			pchD		3470515043	|caspi|			(NCBI-GENE "880566" NIL |caspi| 3470515193 NIL NIL)							COMMON-NAME					pchD$PA4228				MONOMER-15301				T		SYNONYMS$ACCESSION-1$ACCESSION-2$ABBREV-NAME				Genes
G-10219				11959558			blaP1a		3400440330	|fulcher|			(ENTREZ "AF313471" PART-OF |fulcher| 3400440658 NIL NIL)							COMMON-NAME					blaP1a				MONOMER-13427	:ENZYME			T		SYNONYMS$ACCESSION-1$ACCESSION-2$ABBREV-NAME				Genes
G-9954				15658985			bmoC		3382381731	|caspi|										COMMON-NAME					bmoC				MONOMER-13072	:ENZYME			T		SYNONYMS$ACCESSION-1$ACCESSION-2$ABBREV-NAME				Genes
G-12303							FCPS/KS		3497700019	|anuradha|			(ENTREZ "AB003395" NIL |anuradha| 3497700620 NIL NIL)							COMMON-NAME					FCPS/KS				MONOMER-15993				T		SYNONYMS$ACCESSION-1$ACCESSION-2$ABBREV-NAME				Genes
G-12728							cooC		3510595629	|brito|										COMMON-NAME					cooC				MONOMER-16461				T		SYNONYMS$ACCESSION-1$ACCESSION-2$ABBREV-NAME				Genes
G-14800	BXB0062	GBAA_pXO2_0062					capE		3529176476	|caspi|			(NCBI-GENE "3361853" NIL |caspi| 3529178554 NIL NIL)							COMMON-NAME					capE$pXO2-54$BXB0062$GBAA_pXO2_0062				MONOMER-16982				T		SYNONYMS$ACCESSION-1$ACCESSION-2$ABBREV-NAME	pXO2-54			Genes
G-11550				15262932			desZ		3462828948	|caspi|			(ENTREZ "AB110976" PART-OF |caspi| 3462829056 NIL NIL)							COMMON-NAME					desZ				MONOMER-15115				T		SYNONYMS$ACCESSION-1$ACCESSION-2$ABBREV-NAME				Genes
G-288							rocF		3230581810	|pkarp|										COMMON-NAME					rocF				ROCFBACSU-MONOMER				T		SYNONYMS$ACCESSION-1$ACCESSION-2$ABBREV-NAME				Genes
G-14902				10092506			GlyP		3536687485	|fulcher|			(ENTREZ "AF073177" NIL |fulcher| 3536689634 NIL NIL)							COMMON-NAME					GlyP$Glp1$CG7254				MONOMER-17099				T		SYNONYMS$ACCESSION-1$ACCESSION-2$ABBREV-NAME	Glp1$CG7254			Genes
G-191							atpD		3230581809	|pkarp|										COMMON-NAME					atpD				MONOMER-539				T		SYNONYMS$ACCESSION-1$ACCESSION-2$ABBREV-NAME				Genes
G-9977							adhE		3383430084	|Ron Caspi|			(ENTREZ "U75478" PART-OF |caspi| 3383430733 NIL NIL)							COMMON-NAME					adhE				MONOMER-13097	:ENZYME			T		SYNONYMS$ACCESSION-1$ACCESSION-2$ABBREV-NAME				Genes
G-12147				15358859			nfdA		3491169848	|fulcher|			(ENTREZ "AB164325" NIL |fulcher| 3491171200 NIL NIL)							COMMON-NAME					nfdA				MONOMER-15822				T		SYNONYMS$ACCESSION-1$ACCESSION-2$ABBREV-NAME				Genes
G-11843				10565540			murC		3476661275	|caspi|			(ENTREZ "AF034076" NIL |caspi| 3476661348 NIL NIL)							COMMON-NAME					murC				MONOMER-15459				T		SYNONYMS$ACCESSION-1$ACCESSION-2$ABBREV-NAME				Genes
G-14956					For gene information see sdhA at http://www.aspergillusgenome.org/.		sdhA		3538505836	|fulcher|			(ENTREZ "AM270120" |Ortholog| |fulcher| 3538505973 NIL NIL)							COMMON-NAME					sdhA$An07g01290				MONOMER-17164				T		SYNONYMS$ACCESSION-1$ACCESSION-2$ABBREV-NAME	An07g01290			Genes
G-9464				8932317$9371433			mtsA		3359743714	|caspi|			(ENTREZ "U36337" RELATED-TO |paley| 3439827433 NIL NIL)							COMMON-NAME					mtsA				MONOMER-12241	:ENZYME			T		SYNONYMS$ACCESSION-1$ACCESSION-2$ABBREV-NAME				Genes
G-531							AT5G38430		3230581813	|pkarp|										COMMON-NAME					AT5G38430				MONOMER-811				T		SYNONYMS$ACCESSION-1$ACCESSION-2$ABBREV-NAME				Genes
G-11619	YLR386W						VAC14		3465311297	|caspi|			(NCBI-GENE "851102" NIL |caspi| 3465312111 NIL NIL)							COMMON-NAME					VAC14$YLR386W				MONOMER-15185				T		SYNONYMS$ACCESSION-1$ACCESSION-2$ABBREV-NAME				Genes
G-423							psbO		3230581811	|pkarp|										COMMON-NAME					psbO				PSBO-MONOMER				T		SYNONYMS$ACCESSION-1$ACCESSION-2$ABBREV-NAME				Genes
G-10889							HQT		3431848393	|anuradha|			(ENTREZ "EF153931" NIL |caspi| 3555093048 NIL NIL)							COMMON-NAME					HQT				MONOMER-14258				T		SYNONYMS$ACCESSION-1$ACCESSION-2$ABBREV-NAME				Genes
G-10098				10648776			bchH		3393789908	|Ron Caspi|			(ENTREZ "AF195122" PART-OF |caspi| 3393790528 NIL NIL)							COMMON-NAME					bchH				MONOMER-13264	:ENZYME			T		SYNONYMS$ACCESSION-1$ACCESSION-2$ABBREV-NAME				Genes
HS06203							HS6ST1		3489784099	|caspi|			(NCBI-GENE "9394" NIL |paley| 3423430942 NIL NIL)$(UCSC "NM_004807" NIL |paley| 3423430942 NIL NIL)$(MIM "604846" NIL |paley| 3423430942 NIL NIL)$(ENTREZ "AB006179" NIL |paley| 3423430942 NIL NIL)$(UNIGENE "6363" NIL |paley| 3423430942 NIL NIL)$(REFSEQ "NP_004798" NIL |paley| 3423430942 NIL NIL)$(REFSEQ "NM_004807" NIL |paley| 3423430942 NIL NIL)$(ENSEMBL "ENSG00000136720" NIL |paley| 3423430942 …							COMMON-NAME			126947309		HS6ST1$HS6ST				ENSG00000136720-MONOMER			127000507	T		SYNONYMS$ACCESSION-1$ACCESSION-2$ABBREV-NAME	HS6ST		-	Genes
HS02790							ATP4A		3502484117	|caspi|			(NCBI-GENE "495" NIL PALEY 3423430917 NIL NIL)							COMMON-NAME			36489898		ATP4A$ATP6A				HS02790-MONOMER			36503517	T		SYNONYMS$ACCESSION-1$ACCESSION-2$ABBREV-NAME	ATP6A		-	Genes
G-9715				7751270			hndD		3370367600	|Ron Caspi|			(ENTREZ "U07229" RELATED-TO |paley| 3439827433 NIL NIL)							COMMON-NAME					hndD				MONOMER-12653	:ENZYME			T		SYNONYMS$ACCESSION-1$ACCESSION-2$ABBREV-NAME				Genes
G-5165				13679086			PR		3319400981	|christ|			(ENTREZ "AY300163" PART-OF |christ| 3319401280 NIL NIL)							COMMON-NAME					PR				MONOMER-6685	:ENZYME			T		SYNONYMS$ACCESSION-1$ACCESSION-2$ABBREV-NAME				Genes
G-15450				18854999			CYP719A5		3559412092	|peifenz|										COMMON-NAME					CYP719A5				MONOMER-12340				T		SYNONYMS$ACCESSION-1$ACCESSION-2$ABBREV-NAME				Genes
G-9863				2001397$7765511			nthB		3377379920	|caspi|			(ENTREZ "D30033" PART-OF |caspi| 3377380146 NIL NIL)$(ENTREZ "X54074" RELATED-TO |paley| 3439827433 NIL NIL)							COMMON-NAME					nthB				MONOMER-2324	:ENZYME			T		SYNONYMS$ACCESSION-1$ACCESSION-2$ABBREV-NAME				Genes
G-10560				17250743			CYP719A2		3415127700	|peifenz|			(ENTREZ "AB126257" PART-OF |peifenz| 3415127893 NIL NIL)							COMMON-NAME					CYP719A2				MONOMER-13845	:ENZYME			T		SYNONYMS$ACCESSION-1$ACCESSION-2$ABBREV-NAME				Genes
G-11461				15066183			ramA		3458598379	|caspi|			(ENTREZ "AB154368" NIL |caspi| 3458598534 NIL NIL)							COMMON-NAME					ramA				MONOMER-15017				T		SYNONYMS$ACCESSION-1$ACCESSION-2$ABBREV-NAME				Genes
G-12111				15123820			thyX		3488838040	|fulcher|			(NCBI-GENE "899757" NIL |fulcher| 3488838258 NIL NIL)							COMMON-NAME			1611722		thyX				MONOMER-15768			1612417	T		SYNONYMS$ACCESSION-1$ACCESSION-2$ABBREV-NAME			+	Genes
AT2G34555				10200325			GA2ox3		3340481608	|christ|			(TAIR "AT2G34555" NIL |christ| 3340481779 NIL NIL)$(NCBI-GENE "AT2G34555" NIL |christ| 3340481779 NIL NIL)							COMMON-NAME					GA2ox3$At2g34555				AT2G34555-MONOMER	:ENZYME			T		SYNONYMS$ACCESSION-1$ACCESSION-2$ABBREV-NAME	At2g34555			Genes
AT4G29740				11154345			CKX4		3317163537	|christ|			(TAIR "at4g29740" NIL |christ| 3317163670 NIL NIL)							COMMON-NAME					CKX4$cytokinin oxidase4				AT4G29740-MONOMER	:ENZYME			T		SYNONYMS$ACCESSION-1$ACCESSION-2$ABBREV-NAME	cytokinin oxidase4			Genes
G-10478							sm2		3411494403	|akarthik|										COMMON-NAME					sm2				MONOMER-13720				T		SYNONYMS$ACCESSION-1$ACCESSION-2$ABBREV-NAME				Genes
HS01275				7628435			PIK3C3		3464538966	|caspi|			(ENTREZ "Z46973" NIL |caspi| 3464543707 NIL NIL)							COMMON-NAME			39321445		PIK3C3				HS01275-MONOMER			39447672	T		SYNONYMS$ACCESSION-1$ACCESSION-2$ABBREV-NAME			+	Genes
G-11738	cgR_0494			19376919			qsuC		3472593797	|caspi|			(NCBI-GENE "4993973" NIL |caspi| 3472593887 NIL NIL)							COMMON-NAME					qsuC$aroQ$cgR_0494				MONOMER-15335				T		SYNONYMS$ACCESSION-1$ACCESSION-2$ABBREV-NAME	aroQ			Genes
HS09822							PPIP5K1		3465756538	|caspi|			(ENTREZ "AB002375" NIL |caspi| 3465761549 NIL NIL)$(ENTREZ "AF502586" NIL |caspi| 3465761549 NIL NIL)							COMMON-NAME			36721498		PPIP5K1$KIAA0377$IPS1$HISPPD2A$VIP1				HS09822-MONOMER			36772914	T		SYNONYMS$ACCESSION-1$ACCESSION-2$ABBREV-NAME	KIAA0377$IPS1$HISPPD2A$VIP1		-	Genes
G-143				2254270$8808760			baiE		3230581808	|pkarp|			(ENTREZ "U57489" PART-OF |fulcher| 3484686655 NIL NIL)							COMMON-NAME					baiE				BAIEEUBSP-MONOMER				T		SYNONYMS$ACCESSION-1$ACCESSION-2$ABBREV-NAME				Genes
G-3285				7961516			mtkB		3303843105	|caspi|			(ENTREZ "L33465" RELATED-TO |paley| 3439827433 NIL NIL)							COMMON-NAME					mtkB				MONOMER-4227	:ENZYME			T		SYNONYMS$ACCESSION-1$ACCESSION-2$ABBREV-NAME				Genes
G-10176				9679194			mngB		3398549247	|Ron Caspi|			(ENTREZ "BA000001" RELATED-TO |paley| 3439827433 NIL NIL)							COMMON-NAME					mngB				MONOMER-13379	:ENZYME			T		SYNONYMS$ACCESSION-1$ACCESSION-2$ABBREV-NAME				Genes
AT1G58300							HO4		3563306201	|peifenz|			(TAIR "AT1G58300" NIL |peifenz| 3563306336 NIL NIL)							COMMON-NAME					HO4				AT1G58300-MONOMER				T		SYNONYMS$ACCESSION-1$ACCESSION-2$ABBREV-NAME				Genes
G-11329				7972500			PG		3452595759	|anuradha|			(ENTREZ "L27743" NIL |anuradha| 3452596464 NIL NIL)							COMMON-NAME					PG				MONOMER-14863				T		SYNONYMS$ACCESSION-1$ACCESSION-2$ABBREV-NAME				Genes
G-3202				12351229	The gene encoding 6-phospho-3-hexuloisomerase is usually present in the same operon as the gene encoding
~%3-hexulose-6-phosphate synthase, the other key enzyme of the RuMP pathway.		rmpB		3303150227	|caspi|			(ENTREZ "AX343668" RELATED-TO |paley| 3439827433 NIL NIL)							COMMON-NAME					rmpB				MONOMER-4162	:ENZYME			T		SYNONYMS$ACCESSION-1$ACCESSION-2$ABBREV-NAME				Genes
G-10457				8904844			CAD1-A		3409428346	|peifenz|			(ENTREZ "X96429" PART-OF |peifenz| 3409429487 NIL NIL)							COMMON-NAME					CAD1-A				MONOMER-13697	:REGULATOR			T		SYNONYMS$ACCESSION-1$ACCESSION-2$ABBREV-NAME				Genes
G-9872							gal		3377554060	|fulcher|			(NCBI-GENE "1232801" NIL |fulcher| 3377555222 NIL NIL)							COMMON-NAME			1259399		gal				MONOMER-12877	:ENZYME		1260325	T		SYNONYMS$ACCESSION-1$ACCESSION-2$ABBREV-NAME			-	Genes
G-15085				21216900			oleT		3541973059	|caspi|			(ENTREZ "HQ709266" NIL |caspi| 3541973142 NIL NIL)							COMMON-NAME					oleT				MONOMER-17298				T		SYNONYMS$ACCESSION-1$ACCESSION-2$ABBREV-NAME				Genes
G-9235				8688087$9864346			cimA		3348414185	|caspi|			(ENTREZ "L77117" RELATED-TO |paley| 3439827433 NIL NIL)							COMMON-NAME					cimA$MJ1392				MONOMER-11899	:ENZYME			T		SYNONYMS$ACCESSION-1$ACCESSION-2$ABBREV-NAME	MJ1392			Genes
G-9750							GLT2		3373809425	|tissier|			(ENTREZ "AY262037" PART-OF |tissier| 3373810840 NIL NIL)							COMMON-NAME					GLT2$glucosyltransferase 2				MONOMER-12719	:ENZYME			T		SYNONYMS$ACCESSION-1$ACCESSION-2$ABBREV-NAME	glucosyltransferase 2			Genes
G-14601							UBA3		3521139829	|anuradha|			(ENTREZ "M90664" NIL |anuradha| 3521139981 NIL NIL)							COMMON-NAME					UBA3				MONOMER-16754				T		SYNONYMS$ACCESSION-1$ACCESSION-2$ABBREV-NAME				Genes
G-9268							glcB		3349799074	|fulcher|			(NCBI-GENE "885713" NIL |fulcher| 3349800386 NIL NIL)							COMMON-NAME			2084756		glcB$Rv1837c				MONOMER-11953	:ENZYME		2086981	T		SYNONYMS$ACCESSION-1$ACCESSION-2$ABBREV-NAME	Rv1837c		-	Genes
G-9971				17277061			pykF		3383070219	|Ron Caspi|			(NCBI-GENE "4806686" NIL |caspi| 3383070288 NIL NIL)							COMMON-NAME					pykF				MONOMER-13091	:ENZYME			T		SYNONYMS$ACCESSION-1$ACCESSION-2$ABBREV-NAME				Genes
G-11340							cobZ		3453228778	|Ron Caspi|										COMMON-NAME					cobZ				MONOMER-14881				T		SYNONYMS$ACCESSION-1$ACCESSION-2$ABBREV-NAME				Genes
G-14877							mtmU		3533826967	|caspi|			(ENTREZ "X89899" PART-OF |caspi| 3533827026 NIL NIL)							COMMON-NAME					mtmU				MONOMER-17074				T		SYNONYMS$ACCESSION-1$ACCESSION-2$ABBREV-NAME				Genes
G-9581				8910318			Mpst		3367166532	|caspi|			(ENTREZ "D50564" PART-OF |caspi| 3367166726 NIL NIL)							COMMON-NAME					Mpst				MONOMER-12473	:ENZYME			T		SYNONYMS$ACCESSION-1$ACCESSION-2$ABBREV-NAME				Genes
G-9727							GolS-1		3370808545	|tissier|										COMMON-NAME					GolS-1				MONOMER-12673				T		SYNONYMS$ACCESSION-1$ACCESSION-2$ABBREV-NAME				Genes
G-2984				1657871	The genes for the large and small subunits of MDH and cytochrome <i>c<sub>H</sub></i> are closely linked on the
~%genomes of the Gram-negative methanol utilizers <i>Paracoccus denitrificans, Methylobacterium extorquens</i>,
~%and <i>Methylobacterium organophilum</i> XX, as well as the methanotrophs <i>Methylosporovibrio methanica</i>
~%81Z and <i>Methylomonas</i> sp. strain A4.
~%		moxI		3302035580	|caspi|			(ENTREZ "M57684" PART-OF |caspi| 3302035791 NIL NIL)							COMMON-NAME					moxI$mxaI				MONOMER-3924	:ENZYME			T		SYNONYMS$ACCESSION-1$ACCESSION-2$ABBREV-NAME	mxaI			Genes
G-9575				7599189			SUOX		3367082577	|caspi|			(ENTREZ "L31573" PART-OF |caspi| 3367082823 NIL NIL)							COMMON-NAME					SUOX				HS06627-MONOMER	:ENZYME			T		SYNONYMS$ACCESSION-1$ACCESSION-2$ABBREV-NAME				Genes
G-14842				19943898			mgsA		3532384386	|caspi|			(ENTREZ "HM037347" PART-OF |kothari| 3542547675 NIL NIL)							COMMON-NAME					mgsA				MONOMER-17034				T		SYNONYMS$ACCESSION-1$ACCESSION-2$ABBREV-NAME				Genes
G-11481				15616300$17632514			phpD		3460303587	|caspi|			(ENTREZ "AY632421" PART-OF |caspi| 3460303858 NIL NIL)							COMMON-NAME					phpD				MONOMER-15041				T		SYNONYMS$ACCESSION-1$ACCESSION-2$ABBREV-NAME				Genes
G-14531				8344945			Pemt		3517945389	|fulcher|			(NCBI-GENE "25511" NIL |fulcher| 3517946616 NIL NIL)							COMMON-NAME					Pemt$Pempt				MONOMER-16675				T		SYNONYMS$ACCESSION-1$ACCESSION-2$ABBREV-NAME	Pempt			Genes
G-14740				19561185			kshA		3527516738	|caspi|			(ENTREZ "FJ238095" NIL |caspi| 3527516954 NIL NIL)							COMMON-NAME					kshA$kshA4				MONOMER-16921				T		SYNONYMS$ACCESSION-1$ACCESSION-2$ABBREV-NAME	kshA4			Genes
G-501				2211520			cobD		3230581812	|pkarp|			(ENTREZ "M59236" RELATED-TO |paley| 3439827433 NIL NIL)							COMMON-NAME					cobD				MONOMER-142	:ENZYME			T		SYNONYMS$ACCESSION-1$ACCESSION-2$ABBREV-NAME				Genes
G-9248				12743680			porC		3348949351	|fulcher|			(ENTREZ "AF230199" RELATED-TO |paley| 3439827433 NIL NIL)							COMMON-NAME					porC				MONOMER-11917				T		SYNONYMS$ACCESSION-1$ACCESSION-2$ABBREV-NAME				Genes
G-11351				7593630			DIO3		3453493079	|fulcher|			(NCBI-GENE "1735" NIL |fulcher| 3453498167 NIL NIL)							COMMON-NAME			101097441		DIO3$ITDI3$TXDI3				HS11928-MONOMER			101099542	T		SYNONYMS$ACCESSION-1$ACCESSION-2$ABBREV-NAME	ITDI3$TXDI3		+	Genes
G-10443				3106330			SGA1		3408985591	|caspi|			(ENTREZ "M16166" PART-OF |caspi| 3408986889 NIL NIL)$(NCBI-GENE "854708" NIL |caspi| 3408986889 NIL NIL)							COMMON-NAME					SGA1$SGA$YIL099W				MONOMER-13682	:ENZYME			T		SYNONYMS$ACCESSION-1$ACCESSION-2$ABBREV-NAME	SGA$YIL099W			Genes
G-9968				2670935			phbA		3382905222	|caspi|			(ENTREZ "J04987" PART-OF |caspi| 3382905316 NIL NIL)							COMMON-NAME					phbA				MONOMER-13086	:ENZYME			T		SYNONYMS$ACCESSION-1$ACCESSION-2$ABBREV-NAME				Genes
AT4G16450							at4g16450		3326138300	|christ|			(TAIR "at4g16450" NIL |christ| 3326645221 NIL NIL)							COMMON-NAME					at4g16450				AT4G16450-MONOMER				T		SYNONYMS$ACCESSION-1$ACCESSION-2$ABBREV-NAME				Genes
G-14504	ZG1017						porB		3516731256	|caspi|										COMMON-NAME					porB$ZG1017				MONOMER-16646				T		SYNONYMS$ACCESSION-1$ACCESSION-2$ABBREV-NAME				Genes
G-10280				9799098			alliinase		3402942242	|anuradha|			(ENTREZ "AB004269" PART-OF |anuradha| 3402943197 NIL NIL)							COMMON-NAME					alliinase				MONOMER-13501	:ENZYME			T		SYNONYMS$ACCESSION-1$ACCESSION-2$ABBREV-NAME				Genes
AT5G54770							THI1		3447808409	|kadreher|			(TAIR "AT5G54770" NIL |kadreher| 3430868424 NIL NIL)							COMMON-NAME					THI1$TZ				AT5G54770-MONOMER				T		SYNONYMS$ACCESSION-1$ACCESSION-2$ABBREV-NAME	TZ			Genes
G-15113	YDL015C						TSC13		3542727186	|caspi|			(NCBI-GENE "851547" NIL |caspi| 3542727270 NIL NIL)							COMMON-NAME					TSC13$YDL015C				MONOMER-17328				T		SYNONYMS$ACCESSION-1$ACCESSION-2$ABBREV-NAME				Genes
G-12417	Moth_1516						folD		3502469617	|caspi|			(NCBI-GENE "3831981" NIL |caspi| 3502469665 NIL NIL)							COMMON-NAME					folD$Moth_1516				CYCLODEHYCLTH-MONOMER				T		SYNONYMS$ACCESSION-1$ACCESSION-2$ABBREV-NAME				Genes
G-11962							Os01g43520		3479839397	|peifenz|										COMMON-NAME					Os01g43520				MONOMER-15591				T		SYNONYMS$ACCESSION-1$ACCESSION-2$ABBREV-NAME				Genes
G-10644				8550473			ftsA		3419092565	|fulcher|			(ENTREZ "X92347" PART-OF |fulcher| 3419092800 NIL NIL)							COMMON-NAME					ftsA				MONOMER-13942	:ENZYME			T		SYNONYMS$ACCESSION-1$ACCESSION-2$ABBREV-NAME				Genes
HS03003			9.86496	10767344			PHYH		3556042375	|promero|			(NCBI-GENE "5264" NIL |paley| 3423430918 NIL NIL)$(UCSC "NM_006214" NIL |paley| 3423430918 NIL NIL)$(MIM "602026" NIL |paley| 3423430918 NIL NIL)$(MIM "601996" NIL |paley| 3423430918 NIL NIL)$(MIM "266500" NIL |paley| 3423430918 NIL NIL)$(ENTREZ "BC029512" NIL |paley| 3423430918 NIL NIL)$(ENTREZ "AF112977" NIL |paley| 3423430918 NIL NIL)$(ENTREZ "AF023462" NIL |paley| 3423430918 NIL NIL)$(ENTREZ …							COMMON-NAME			13282962		PHYH$phyH$PAHX				HS03003-MONOMER			13305701	T		SYNONYMS$ACCESSION-1$ACCESSION-2$ABBREV-NAME	phyH$PAHX		-	Genes
HS07754				8274401			AKR1C2		3509805009	|caspi|			(NCBI-GENE "1646" NIL PALEY 3423430953 NIL NIL)							COMMON-NAME			4991700		AKR1C2$DDH2				HS07754-MONOMER			5005759	T		SYNONYMS$ACCESSION-1$ACCESSION-2$ABBREV-NAME	DDH2		-	Genes
G-484				9736747			betC		3230581812	|pkarp|			(NCBI-GENE "1232592" NIL |caspi| 3325359832 NIL NIL)							COMMON-NAME					betC				MONOMER-223	:ENZYME			T		SYNONYMS$ACCESSION-1$ACCESSION-2$ABBREV-NAME				Genes
AT1G74710							ICS1		3265399022	|peifenz|			(TAIR "AT1G74710" NIL |peifenz| 3265399214 NIL NIL)							COMMON-NAME					ICS1$sid2$At1g74710				AT1G74710-MONOMER				T		SYNONYMS$ACCESSION-1$ACCESSION-2$ABBREV-NAME	sid2$At1g74710			Genes
AT5G08530							at5g08530		3326138299	|christ|			(TAIR "at5g08530" NIL |christ| 3326645063 NIL NIL)							COMMON-NAME					at5g08530				AT5G08530-MONOMER				T		SYNONYMS$ACCESSION-1$ACCESSION-2$ABBREV-NAME				Genes
G-12305							DyP		3497723404	|caspi|			(NCBI-GENE "3580078" NIL |caspi| 3497723827 NIL NIL)							COMMON-NAME					DyP				MONOMER-15995				T		SYNONYMS$ACCESSION-1$ACCESSION-2$ABBREV-NAME				Genes
G-9939				9579064			tpiA		3382110011	|caspi|			(ENTREZ "AJ000339" RELATED-TO |paley| 3439827433 NIL NIL)							COMMON-NAME					tpiA				MONOMER-13051	:ENZYME			T		SYNONYMS$ACCESSION-1$ACCESSION-2$ABBREV-NAME				Genes
G-1721				[2831968]			mdlA		3268677179	|awang|			(ENTREZ "AY143338" RELATED-TO |paley| 3439827433 NIL NIL)							COMMON-NAME					mdlA				MONOMER-2421				T		SYNONYMS$ACCESSION-1$ACCESSION-2$ABBREV-NAME				Genes
G-10096				7892204			bchD		3393789787	|Ron Caspi|			(ENTREZ "AF017642" RELATED-TO |paley| 3439827433 NIL NIL)							COMMON-NAME					bchD				MONOMER-13262	:ENZYME			T		SYNONYMS$ACCESSION-1$ACCESSION-2$ABBREV-NAME				Genes
AT1G53500							MUM4		3320781030	|christ|			(ENTREZ "AJ565874" PART-OF |christ| 3320782363 NIL NIL)$(TAIR "At1g53500" NIL |christ| 3320782363 NIL NIL)							COMMON-NAME					MUM4$RHM2$rhamnose synthase2$At1g53500$mucilage-modified4				AT1G53500-MONOMER	:ENZYME			T		SYNONYMS$ACCESSION-1$ACCESSION-2$ABBREV-NAME	RHM2$rhamnose synthase2$At1g53500$mucilage-modified4			Genes
G-15141				11075927			vioB		3544373208	|fulcher|			(NCBI-GENE "2548008" NIL |fulcher| 3544388907 NIL NIL)							COMMON-NAME			3561961		vioB				MONOMER-17362			3564957	T		SYNONYMS$ACCESSION-1$ACCESSION-2$ABBREV-NAME			-	Genes
G-10356				16856937			phaA		3405793014	|caspi|			(NCBI-GENE "3718111" NIL |caspi| 3405793183 NIL NIL)							COMMON-NAME					phaA$RSP_0745				MONOMER-13585	:ENZYME			T		SYNONYMS$ACCESSION-1$ACCESSION-2$ABBREV-NAME	RSP_0745			Genes
G-11681	Rv3808c			11304545			glfT2		3469223478	|caspi|			(NCBI-GENE "886136" NIL |caspi| 3469223576 NIL NIL)							COMMON-NAME					glfT2$Rv3808c				MONOMER-15256				T		SYNONYMS$ACCESSION-1$ACCESSION-2$ABBREV-NAME				Genes
G-15425							FLS1		3558961238	|hartmut|			(ENTREZ "JF274262" NIL |hartmut| 3558961541 NIL NIL)							COMMON-NAME					FLS1				MONOMER-17739				T		SYNONYMS$ACCESSION-1$ACCESSION-2$ABBREV-NAME				Genes
G-12506	Csal_0161						isfD		3506281403	|caspi|			(NCBI-GENE "4026230" NIL |caspi| 3506281784 NIL NIL)							COMMON-NAME					isfD$Csal_0161				MONOMER-16213				T		SYNONYMS$ACCESSION-1$ACCESSION-2$ABBREV-NAME				Genes
G-384							dsrB		3230581811	|pkarp|										COMMON-NAME					dsrB				DSRBGIGAS-MONOMER				T		SYNONYMS$ACCESSION-1$ACCESSION-2$ABBREV-NAME				Genes
G-10901							3&beta;-HSD		3431993307	|anuradha|										COMMON-NAME					3&beta;-HSD				MONOMER-14271				T		SYNONYMS$ACCESSION-1$ACCESSION-2$ABBREV-NAME				Genes
G-12396							jadQ		3501869493	|caspi|			(ENTREZ "AY026363" PART-OF |caspi| 3501869567 NIL NIL)							COMMON-NAME					jadQ				MONOMER-16090				T		SYNONYMS$ACCESSION-1$ACCESSION-2$ABBREV-NAME				Genes
G-10776				9512878$9503613$16079331			rifE		3426443170	|fulcher|			(ENTREZ "AF040570" RELATED-TO |paley| 3439827433 NIL NIL)							COMMON-NAME					rifE				MONOMER-14101	:ENZYME			T		SYNONYMS$ACCESSION-1$ACCESSION-2$ABBREV-NAME				Genes
HS05321							INS		3504980829	|caspi|			(NCBI-GENE "3630" NIL PALEY 3423430934 NIL NIL)							COMMON-NAME			2268988		INS				MONOMER-16190			2270418	T		SYNONYMS$ACCESSION-1$ACCESSION-2$ABBREV-NAME			-	Genes
G-12021	sll1224			8905231			hoxY		3482245659	|caspi|			(NCBI-GENE "954770" NIL |caspi| 3482246432 NIL NIL)							COMMON-NAME					hoxY$sll1224				MONOMER-15652				T		SYNONYMS$ACCESSION-1$ACCESSION-2$ABBREV-NAME				Genes
G-9784							TPS-Pin		3374445590	|tissier|			(ENTREZ "AY473622" PART-OF |tissier| 3374445670 NIL NIL)							COMMON-NAME					TPS-Pin				MONOMER-12769	:ENZYME			T		SYNONYMS$ACCESSION-1$ACCESSION-2$ABBREV-NAME				Genes
G-12182							AL10		3493735599	|peifenz|			(ENTREZ "CS585745" NIL |peifenz| 3493735756 NIL NIL)							COMMON-NAME					AL10				MONOMER-15859				T		SYNONYMS$ACCESSION-1$ACCESSION-2$ABBREV-NAME				Genes
G-15125				21542610			pglE		3543346014	|fulcher|			(NCBI-GENE "3281408" NIL |fulcher| 3543346123 NIL NIL)							COMMON-NAME			210214		pglE$NGO0207				MONOMER-17340			211197	T		SYNONYMS$ACCESSION-1$ACCESSION-2$ABBREV-NAME	NGO0207		+	Genes
G-14546	PYRAB04300						trmI		3518281821	|caspi|			(NCBI-GENE "1495324" NIL |caspi| 3518281986 NIL NIL)							COMMON-NAME					trmI$PAB0283$PYRAB04300				MONOMER-16690				T		SYNONYMS$ACCESSION-1$ACCESSION-2$ABBREV-NAME	PAB0283			Genes
G-9017							SMS		3339530719	|Ron Caspi|										COMMON-NAME					SMS				MONOMER-11574	:ENZYME			T		SYNONYMS$ACCESSION-1$ACCESSION-2$ABBREV-NAME				Genes
G-9254				10829033			CKS		3349021859	|tissier|			(ENTREZ "AJ242474" PART-OF |tissier| 3349022273 NIL NIL)$(NCBI-GENE "cks" NIL |tissier| 3349022273 NIL NIL)							COMMON-NAME					CKS				MONOMER-11935	:ENZYME			T		SYNONYMS$ACCESSION-1$ACCESSION-2$ABBREV-NAME				Genes
G-14696							norB		3526407118	|caspi|			(NCBI-GENE "4580121" NIL |caspi| 3526407336 NIL NIL)							COMMON-NAME					norB				MONOMER-16872				T		SYNONYMS$ACCESSION-1$ACCESSION-2$ABBREV-NAME				Genes
AT4G12110							SMO1-1		3503410539	|dreher|										COMMON-NAME					SMO1-1				AT4G12110-MONOMER				T		SYNONYMS$ACCESSION-1$ACCESSION-2$ABBREV-NAME				Genes
G-3601							IFS1		3306703452	|hartmut|			(ENTREZ "AY530096" PART-OF |hartmut| 3321903442 NIL NIL)$(ENTREZ "AF195818" PART-OF |hartmut| 3321902973 NIL NIL)							COMMON-NAME					IFS1				MONOMER-4581	:ENZYME			T		SYNONYMS$ACCESSION-1$ACCESSION-2$ABBREV-NAME				Genes
G-11837				2559314			femA		3476636773	|caspi|			(ENTREZ "X17688" PART-OF |caspi| 3476636934 NIL NIL)							COMMON-NAME					femA				MONOMER-15453				T		SYNONYMS$ACCESSION-1$ACCESSION-2$ABBREV-NAME				Genes
G-12163				17359266			moxA		3492395118	|caspi|			(ENTREZ "AM049177" PART-OF |caspi| 3492395212 NIL NIL)							COMMON-NAME					moxA				MONOMER-15837				T		SYNONYMS$ACCESSION-1$ACCESSION-2$ABBREV-NAME				Genes
G-12323	PP2513						galD		3499630434	|caspi|			(NCBI-GENE "1045756" NIL |caspi| 3499630528 NIL NIL)							COMMON-NAME					galD$PP2513				MONOMER-16014				T		SYNONYMS$ACCESSION-1$ACCESSION-2$ABBREV-NAME				Genes
G-9819				2661326			nahE		3375037844	|Ron Caspi|			(ENTREZ "AF010471" RELATED-TO |paley| 3439827433 NIL NIL)							COMMON-NAME					nahE				MONOMER-12809	:ENZYME			T		SYNONYMS$ACCESSION-1$ACCESSION-2$ABBREV-NAME				Genes
G-11120				18804026			BT1715		3445291139	|fulcher|			(NCBI-GENE "1075434" NIL |fulcher| 3445292585 NIL NIL)							COMMON-NAME			2111511		BT1715				MONOMER-14549			2112260	T		SYNONYMS$ACCESSION-1$ACCESSION-2$ABBREV-NAME			-	Genes
G-9572							APA1		3367009063	|Ron Caspi|										COMMON-NAME					APA1				MONOMER-12462				T		SYNONYMS$ACCESSION-1$ACCESSION-2$ABBREV-NAME				Genes
G-9692							GolS		3369751688	|tissier|										COMMON-NAME					GolS				MONOMER-12627				T		SYNONYMS$ACCESSION-1$ACCESSION-2$ABBREV-NAME				Genes
G-15285							lcdB		3553451614	|caspi|			(ENTREZ "JN244651" NIL |caspi| 3553451656 NIL NIL)							COMMON-NAME					lcdB				BETALAC-MONOMER				T		SYNONYMS$ACCESSION-1$ACCESSION-2$ABBREV-NAME				Genes
G-547							badF		3230581813	|pkarp|										COMMON-NAME					badF				MONOMER-890				T		SYNONYMS$ACCESSION-1$ACCESSION-2$ABBREV-NAME				Genes
G-11620	STM1091			9537377			sopB		3465316156	|caspi|			(NCBI-GENE "1252609" NIL |caspi| 3465316291 NIL NIL)							COMMON-NAME					sopB$sigD$STM1091				MONOMER-15186				T		SYNONYMS$ACCESSION-1$ACCESSION-2$ABBREV-NAME	sigD			Genes
G-11829	YDR284C						DPP1		3476462620	|caspi|			(ENTREZ "AY557744" NIL |caspi| 3476462794 NIL NIL)							COMMON-NAME					DPP1$ZRG1$YDR284C				MONOMER-15445				T		SYNONYMS$ACCESSION-1$ACCESSION-2$ABBREV-NAME	ZRG1			Genes
HS08510				10531052			BACE1		3494188812	|caspi|			(ENTREZ "AF190725" NIL |caspi| 3494191014 NIL NIL)$(ENSEMBL "ENSG00000186318" NIL TALTMAN 3473025236 NIL NIL)							COMMON-NAME			118668218		BACE1$BACE$KIAA1149				ENSG00000160610-MONOMER			118698773	T		SYNONYMS$ACCESSION-1$ACCESSION-2$ABBREV-NAME	BACE$KIAA1149		-	Genes
AT3G23490							CYN		3517260145	|dreher|			(TAIR "AT3G23490" NIL |dreher| 3517260217 NIL NIL)							COMMON-NAME					CYN				AT3G23490-MONOMER				T		SYNONYMS$ACCESSION-1$ACCESSION-2$ABBREV-NAME				Genes
G-10449				1885593			COQ3		3409409713	|Ron Caspi|			(NCBI-GENE "854057" NIL |caspi| 3409410453 NIL NIL)$(ENTREZ "M73270" PART-OF |caspi| 3409410303 NIL NIL)							COMMON-NAME					COQ3$YOL096C				MONOMER-13689	:ENZYME			T		SYNONYMS$ACCESSION-1$ACCESSION-2$ABBREV-NAME	YOL096C			Genes
G-8883				8761662$10037775			ALDH18A1		3337095866	|Ron Caspi|			(ENTREZ "X94453" PART-OF |Ron Caspi| 3337096129 NIL NIL)$(ENTREZ "U76542" PART-OF |Ron Caspi| 3337096129 NIL NIL)							COMMON-NAME					ALDH18A1				HS00730-MONOMER	:ENZYME			T		SYNONYMS$ACCESSION-1$ACCESSION-2$ABBREV-NAME				Genes
G-14793							efd1		3528819797	|brito|										COMMON-NAME					efd1				MONOMER-16975				T		SYNONYMS$ACCESSION-1$ACCESSION-2$ABBREV-NAME				Genes
HS03740				3472205$2992469			RBP1		3521981282	|caspi|			(NCBI-GENE "5947" NIL PALEY 3423430925 NIL NIL)							COMMON-NAME			140065306		RBP1$CRBP1				ENSG00000114115-MONOMER			140087521	T		SYNONYMS$ACCESSION-1$ACCESSION-2$ABBREV-NAME	CRBP1		-	Genes
G-11766				19286650			mrx2		3473189409	|caspi|			(NCBI-GENE "1020480" NIL |caspi| 3473189609 NIL NIL)							COMMON-NAME					mrx2$Cgl2532$NCgl2445				MONOMER-15363				T		SYNONYMS$ACCESSION-1$ACCESSION-2$ABBREV-NAME	Cgl2532$NCgl2445			Genes
G-10932							lipD		3434212097	|caspi|			(ENTREZ "M18743" PART-OF |caspi| 3434216104 NIL NIL)$(ENTREZ "X15599" PART-OF |caspi| 3434212478 NIL NIL)							COMMON-NAME					lipD$CLG4$LIP2				MONOMER-14340				T		SYNONYMS$ACCESSION-1$ACCESSION-2$ABBREV-NAME	CLG4$LIP2			Genes
G-7941				9163325			Phgdh		3332682800	|fulcher|			(NCBI-GENE "58835" NIL |fulcher| 3332687416 NIL NIL)							COMMON-NAME			193147943		Phgdh				MONOMER-10261	:ENZYME		193177137	T		SYNONYMS$ACCESSION-1$ACCESSION-2$ABBREV-NAME			-	Genes
G-11337				17360612			PaDC4:GGS		3453140355	|caspi|			(ENTREZ "AB267396" NIL |caspi| 3453140442 NIL NIL)							COMMON-NAME					PaDC4:GGS$PaFS				MONOMER-14878				T		SYNONYMS$ACCESSION-1$ACCESSION-2$ABBREV-NAME	PaFS			Genes
G-11164				17713928			aroB'		3446310836	|Ron Caspi|			(NCBI-GENE "1452146" NIL |caspi| 3446310931 NIL NIL)							COMMON-NAME					aroB'$MJ1249				MONOMER-14595				T		SYNONYMS$ACCESSION-1$ACCESSION-2$ABBREV-NAME	MJ1249			Genes
G-15331							BIS1		3554736274	|caspi|			(ENTREZ "DQ286036" NIL |caspi| 3554736863 NIL NIL)							COMMON-NAME					BIS1				MONOMER-17615				T		SYNONYMS$ACCESSION-1$ACCESSION-2$ABBREV-NAME				Genes
G-210							galA		3230581809	|pkarp|										COMMON-NAME					galA				MONOMER-504				T		SYNONYMS$ACCESSION-1$ACCESSION-2$ABBREV-NAME				Genes
AT5G63770							At5G63770		3544208416	|zhang|										COMMON-NAME					At5G63770$AtDGK2				AT5G63770-MONOMER				T		SYNONYMS$ACCESSION-1$ACCESSION-2$ABBREV-NAME	AtDGK2			Genes
AT3G43190							SUS4		3463511573	|peifenz|			(PHYTOZOME "AT3G43190.1" NIL |peifenz| 3480255971 NIL NIL)$(TAIR "AT3G43190")							COMMON-NAME			15190008		SUS4				AT3G43190-MONOMER			15194977	T		SYNONYMS$ACCESSION-1$ACCESSION-2$ABBREV-NAME				Genes
G-10657				9342321			gatB		3419181976	|fulcher|			(NCBI-GENE "936057" NIL |fulcher| 3419183107 NIL NIL)							COMMON-NAME			729848		gatB$yerN				MONOMER-13956			731278	T		SYNONYMS$ACCESSION-1$ACCESSION-2$ABBREV-NAME	yerN		+	Genes
G-12455	YGR247W						CPD1		3504277609	|caspi|			(ENTREZ "Z73032" NIL |caspi| 3504279879 NIL NIL)							COMMON-NAME					CPD1$YGR247W				MONOMER-16154				T		SYNONYMS$ACCESSION-1$ACCESSION-2$ABBREV-NAME				Genes
G-7145					The expression of cloned <i>Corynebacterium glutamicum metY</i> was repressed by methionine |CITS: [11844756]|.
~%		metY		3328902290	|fulcher|			(NCBI-GENE "3345610" NIL |fulcher| 3328906235 NIL NIL)							COMMON-NAME			667918		metY				MONOMER-9449	:ENZYME		669231	T		SYNONYMS$ACCESSION-1$ACCESSION-2$ABBREV-NAME			-	Genes
G-10996				8626733			tcbAc		3435678264	|caspi|			(ENTREZ "U15298" RELATED-TO |paley| 3439827433 NIL NIL)							COMMON-NAME					tcbAc				MONOMER-14410				T		SYNONYMS$ACCESSION-1$ACCESSION-2$ABBREV-NAME				Genes
G-14761	PFREUD_18860						mmdA		3528128254	|caspi|			(NCBI-GENE "9282975" NIL |caspi| 3528128387 NIL NIL)							COMMON-NAME					mmdA$PFREUD_18860				MONOMER-12429				T		SYNONYMS$ACCESSION-1$ACCESSION-2$ABBREV-NAME				Genes
G-12266				19940247			SDR-1		3496430213	|caspi|			(ENTREZ "GQ344797" NIL |caspi| 3496430513 NIL NIL)							COMMON-NAME					SDR-1				MONOMER-15957				T		SYNONYMS$ACCESSION-1$ACCESSION-2$ABBREV-NAME				Genes
G-11185				16621811			MJ0044		3446582889	|Ron Caspi|			(NCBI-GENE "1450882" NIL |caspi| 3446582957 NIL NIL)							COMMON-NAME					MJ0044				MONOMER-14619				T		SYNONYMS$ACCESSION-1$ACCESSION-2$ABBREV-NAME				Genes
G-9446				350825			atlB		3357673649	|fulcher|										COMMON-NAME					atlB				MONOMER-12216				T		SYNONYMS$ACCESSION-1$ACCESSION-2$ABBREV-NAME				Genes
G-227							porD		3230581809	|pkarp|										COMMON-NAME					porD				MONOMER-426				T		SYNONYMS$ACCESSION-1$ACCESSION-2$ABBREV-NAME				Genes
AT2G45310							GAE4		3335730401	|tissier|			(TAIR "AT2G45310" NIL |tissier| 3373750245 NIL NIL)$(ENTREZ "AY594693" PART-OF |tissier| 3335809487 NIL NIL)							COMMON-NAME					GAE4$UGlcAE1				AT2G45310-MONOMER	:ENZYME			T		SYNONYMS$ACCESSION-1$ACCESSION-2$ABBREV-NAME	UGlcAE1			Genes
G-10417				7500951			fom4		3408737658	|fulcher|			(ENTREZ "AB016934" RELATED-TO |paley| 3439827433 NIL NIL)							COMMON-NAME					fom4				MONOMER-13661	:ENZYME			T		SYNONYMS$ACCESSION-1$ACCESSION-2$ABBREV-NAME				Genes
G-11827							KAT1		3476242953	|Kate|			(ENTREZ "FJ657663" NIL |dreher| 3476243290 NIL NIL)							COMMON-NAME					KAT1				MONOMER-15441				T		SYNONYMS$ACCESSION-1$ACCESSION-2$ABBREV-NAME				Genes
AT1G79010							TYKY		3326138300	|christ|			(TAIR "at1g79010" NIL |christ| 3326645111 NIL NIL)							COMMON-NAME					TYKY$at1g79010				AT1G79010-MONOMER				T		SYNONYMS$ACCESSION-1$ACCESSION-2$ABBREV-NAME	at1g79010			Genes
G-10732							chln		3424003843	|anuradha|			(ENTREZ "AJ242045" PART-OF |anuradha| 3427042653 NIL NIL)							COMMON-NAME					chln$chloronerva				MONOMER-14045	:ENZYME			T		SYNONYMS$ACCESSION-1$ACCESSION-2$ABBREV-NAME	chloronerva			Genes
G-12387							jadC		3501523468	|caspi|										COMMON-NAME					jadC				MONOMER-16081				T		SYNONYMS$ACCESSION-1$ACCESSION-2$ABBREV-NAME				Genes
HS08788				10824188$12002745			HPGDS		3572634869	|caspi|	SRI$|caspi|		(NCBI-GENE "27306" NIL |paley| 3423430959 NIL NIL)$(UCSC "NM_014485" NIL |paley| 3423430959 NIL NIL)$(MIM "602598" NIL |paley| 3423430959 NIL NIL)$(ENTREZ "D82073" NIL |paley| 3423430959 NIL NIL)$(ENTREZ "BC020734" NIL |paley| 3423430959 NIL NIL)$(UNIGENE "128433" NIL |paley| 3423430959 NIL NIL)$(REFSEQ "NP_055300" NIL |paley| 3423430959 NIL NIL)$(REFSEQ "NM_014485" NIL |paley| 3423430959 NIL NIL…							COMMON-NAME			95522183		HPGDS$PGDS$PTGDS2				HS08788-MONOMER			95540663	T		SYNONYMS$ACCESSION-1$ACCESSION-2$ABBREV-NAME	PGDS$PTGDS2		-	Genes
G-9680				10411273			scrB		3369511960	|fulcher|			(ENTREZ "AF059741" RELATED-TO |paley| 3439827433 NIL NIL)							COMMON-NAME					scrB				MONOMER-12611	:ENZYME			T		SYNONYMS$ACCESSION-1$ACCESSION-2$ABBREV-NAME				Genes
AT5G62790				12177470			DXR		3350080718	|tissier|			(TAIR "AT5G62790" NIL |tissier| 3350080952 NIL NIL)$(ENTREZ "NM_125674" PART-OF |tissier| 3350080943 NIL NIL)$(NCBI-GENE "DXR" NIL |tissier| 3350080943 NIL NIL)							COMMON-NAME					DXR				AT5G62790-MONOMER	:ENZYME			T		SYNONYMS$ACCESSION-1$ACCESSION-2$ABBREV-NAME				Genes
G-14883	SACE_0726						eryCIII		3534800721	|caspi|			(NCBI-GENE "4940587" NIL |caspi| 3534800821 NIL NIL)							COMMON-NAME					eryCIII$SACE_0726				MONOMER-17080				T		SYNONYMS$ACCESSION-1$ACCESSION-2$ABBREV-NAME				Genes
G-12019	sll1221			8905231			hoxF		3482245659	|caspi|			(NCBI-GENE "954773" NIL |caspi| 3482246231 NIL NIL)							COMMON-NAME					hoxF$sll1221				MONOMER-15650				T		SYNONYMS$ACCESSION-1$ACCESSION-2$ABBREV-NAME				Genes
G-14733		RHA1_ro04534						hsaG		3527353555	|caspi|			(NCBI-GENE "4222085" NIL |caspi| 3527353614 NIL NIL)							COMMON-NAME					hsaG$	RHA1_ro04534				MONOMER-16914				T		SYNONYMS$ACCESSION-1$ACCESSION-2$ABBREV-NAME				Genes
G-11694	Rv3793						embC		3469468275	|caspi|			(NCBI-GENE "886112" NIL |caspi| 3469468406 NIL NIL)							COMMON-NAME					embC$Rv3793				MONOMER-15271				T		SYNONYMS$ACCESSION-1$ACCESSION-2$ABBREV-NAME				Genes
G4FS-10							TPS02		3488055753	|Kate|										COMMON-NAME					TPS02$AT4G16730				MONOMER4FS-22				T		SYNONYMS$ACCESSION-1$ACCESSION-2$ABBREV-NAME	AT4G16730			Genes
G-11959				6441250			tox		3479752694	|caspi|			(ENTREZ "X00703" NIL |caspi| 3479753553 NIL NIL)							COMMON-NAME					tox				MONOMER-15586$MONOMER-15585$MONOMER-15583				T		SYNONYMS$ACCESSION-1$ACCESSION-2$ABBREV-NAME				Genes
G-15529	BL0422						hypBA1		3567793626	|caspi|			(NCBI-GENE "1022841" NIL |caspi| 3567793708 NIL NIL)							COMMON-NAME					hypBA1$BL0422				MONOMER-17887				T		SYNONYMS$ACCESSION-1$ACCESSION-2$ABBREV-NAME				Genes
G-549							badI		3230581813	|pkarp|										COMMON-NAME					badI				MONOMER-892				T		SYNONYMS$ACCESSION-1$ACCESSION-2$ABBREV-NAME				Genes
G-10390							pyc		3406579872	|caspi|			(ENTREZ "AF097728" PART-OF |caspi| 3406579966 NIL NIL)							COMMON-NAME					pyc				MONOMER-13631	:ENZYME			T		SYNONYMS$ACCESSION-1$ACCESSION-2$ABBREV-NAME				Genes
G-10622				8407792			sfp		3418483103	|caspi|			(ENTREZ "L17438" PART-OF |caspi| 3418483835 NIL NIL)							COMMON-NAME					sfp$lpa-8$BSU03570				MONOMER-13919	:ENZYME			T		SYNONYMS$ACCESSION-1$ACCESSION-2$ABBREV-NAME	lpa-8$BSU03570			Genes
G-7387							GA3ox1		3329843165	|christ|			(ENTREZ "U63650" PART-OF |christ| 3329843403 NIL NIL)							COMMON-NAME					GA3ox1$GA2,3OX				MONOMER-9709	:ENZYME			T		SYNONYMS$ACCESSION-1$ACCESSION-2$ABBREV-NAME	GA2,3OX			Genes
SMT				7719631			SMT		3366995957	|peifenz|			(ENTREZ "D29809" PART-OF |peifenz| 3366995990 NIL NIL)							COMMON-NAME					SMT				MONOMER-9446	:ENZYME			T		SYNONYMS$ACCESSION-1$ACCESSION-2$ABBREV-NAME				Genes
G-12005	GTNG_3156			19942660			nbaD		3481646959	|caspi|			(NCBI-GENE "4968082" NIL |caspi| 3481647038 NIL NIL)							COMMON-NAME					nbaD$GTNG_3156				MONOMER-15635				T		SYNONYMS$ACCESSION-1$ACCESSION-2$ABBREV-NAME				Genes
AT1G27980							At1G27980		3479839716	|peifenz|			(TAIR "At1G27980" NIL |peifenz| 3479840496 NIL NIL)							COMMON-NAME					At1G27980				AT1G27980-MONOMER				T		SYNONYMS$ACCESSION-1$ACCESSION-2$ABBREV-NAME				Genes
G-4442							fao2		3316469553	|peifenz|			(ENTREZ "AJ242498" PART-OF |peifenz| 3316470225 NIL NIL)							COMMON-NAME					fao2				MONOMER-5902				T		SYNONYMS$ACCESSION-1$ACCESSION-2$ABBREV-NAME				Genes
G-11041				7873553$1417826$1985966$1652956			SAT1		3438542673	|fulcher|			(NCBI-GENE "6303" NIL |fulcher| 3438544574 NIL NIL)							COMMON-NAME			23711225		SAT1$SAT				HS05339-MONOMER			23714248	T		SYNONYMS$ACCESSION-1$ACCESSION-2$ABBREV-NAME	SAT		+	Genes
AT4G32810							CCD8		3514222306	|peifenz|			(TAIR "AT4G32810" NIL |peifenz| 3514222467 NIL NIL)							COMMON-NAME					CCD8$At4G32810				AT4G32810-MONOMER				T		SYNONYMS$ACCESSION-1$ACCESSION-2$ABBREV-NAME	At4G32810			Genes
G-6682				9335274			aldB		3326135333	|caspi|			(ENTREZ "U92974" PART-OF |caspi| 3326135556 NIL NIL)							COMMON-NAME					aldB				MONOMER-8702	:ENZYME			T		SYNONYMS$ACCESSION-1$ACCESSION-2$ABBREV-NAME				Genes
G-11995				18364348			kdgD		3481310083	|fulcher|			(NCBI-GENE "2879972" NIL |fulcher| 3481310994 NIL NIL)							COMMON-NAME			134254		kdgD				MONOMER-15625			135165	T		SYNONYMS$ACCESSION-1$ACCESSION-2$ABBREV-NAME			+	Genes
AT2G43100							AT2G43100		3480951138	|peifenz|			(TAIR "AT2G43100" NIL |peifenz| 3480951346 NIL NIL)							COMMON-NAME					AT2G43100$IPMI SSU2				AT2G43100-MONOMER				T		SYNONYMS$ACCESSION-1$ACCESSION-2$ABBREV-NAME	IPMI SSU2			Genes
G-11152							OsHAK7		3446213919	|anuradha|			(ENTREZ "AJ427976" PART-OF |anuradha| 3446214425 NIL NIL)							COMMON-NAME					OsHAK7				MONOMER-14581				T		SYNONYMS$ACCESSION-1$ACCESSION-2$ABBREV-NAME				Genes
HS03665							ARSB		3490037554	|caspi|			(NCBI-GENE "411" NIL PALEY 3423430924 NIL NIL)$(UCSC "NM_000046" NIL PALEY 3423430924 NIL NIL)$(ENTREZ "M32373" NIL PALEY 3423430924 NIL NIL)							COMMON-NAME			78312235		ARSB$MPS6				HS03665-MONOMER			78518426	T		SYNONYMS$ACCESSION-1$ACCESSION-2$ABBREV-NAME	MPS6		-	Genes
G-8993				7721088			ABAT		3338573139	|caspi|			(ENTREZ "L32961" PART-OF |caspi| 3338573273 NIL NIL)							COMMON-NAME					ABAT				HS02477-MONOMER	:ENZYME			T		SYNONYMS$ACCESSION-1$ACCESSION-2$ABBREV-NAME				Genes
G-14921				15857759			CHS2		3537126052	|fulcher|			(ENTREZ "AY821560" NIL |fulcher| 3537126166 NIL NIL)							COMMON-NAME					CHS2				MONOMER-17120				T		SYNONYMS$ACCESSION-1$ACCESSION-2$ABBREV-NAME				Genes
HS00361				8786100			MDH1		3381703845	|fulcher|			(NCBI-GENE "4190" NIL |fulcher| 3381768106 NIL NIL)							COMMON-NAME			63669626		MDH1				HS00361-MONOMER	:ENZYME		63687832	T		SYNONYMS$ACCESSION-1$ACCESSION-2$ABBREV-NAME			+	Genes
G-1322							potato starch synthase III		3248547679	|peifenz|			(ENTREZ "X95759" PART-OF |peifenz| 3248547803 NIL NIL)							COMMON-NAME					potato starch synthase III$SSIII				MONOMER-1884				T		SYNONYMS$ACCESSION-1$ACCESSION-2$ABBREV-NAME	SSIII			Genes
G-286							aroH		3230581810	|pkarp|										COMMON-NAME					aroH				AROHBACSU-MONOMER				T		SYNONYMS$ACCESSION-1$ACCESSION-2$ABBREV-NAME				Genes
HS06003							RDH5		3521996711	|caspi|			(NCBI-GENE "5959" NIL |paley| 3423430940 NIL NIL)$(UCSC "NM_002905" NIL |paley| 3423430940 NIL NIL)$(MIM "601617" NIL |paley| 3423430940 NIL NIL)$(MIM "136880" NIL |paley| 3423430940 NIL NIL)$(ENTREZ "U89717" NIL |paley| 3423430940 NIL NIL)$(ENTREZ "U43559" NIL |paley| 3423430940 NIL NIL)$(UNIGENE "172914" NIL |paley| 3423430940 NIL NIL)$(REFSEQ "NP_002896" NIL |paley| 3423430940 NIL NIL)$(REFSEQ…							COMMON-NAME			56187736		RDH5$RDH1				HS06003-MONOMER			56192028	T		SYNONYMS$ACCESSION-1$ACCESSION-2$ABBREV-NAME	RDH1		+	Genes
G-14792				11801246			ASE1		3528817839	|brito|			(ENTREZ "AF390174" NIL |caspi| 3546353083 NIL NIL)							COMMON-NAME					ASE1				MONOMER-16974				T		SYNONYMS$ACCESSION-1$ACCESSION-2$ABBREV-NAME				Genes
HS06050							BCMO1		3521838380	|caspi|			(NCBI-GENE "53630" NIL PALEY 3423430941 NIL NIL)							COMMON-NAME			82233072		BCMO1$BCDO$BCDO1				HS06050-MONOMER			82285523	T		SYNONYMS$ACCESSION-1$ACCESSION-2$ABBREV-NAME	BCDO$BCDO1		+	Genes
HS01358							RDH8		3521981493	|caspi|			(NCBI-GENE "50700" NIL PALEY 3423430906 NIL NIL)							COMMON-NAME			10346734		RDH8$PRRDH				HS01358-MONOMER			10355763	T		SYNONYMS$ACCESSION-1$ACCESSION-2$ABBREV-NAME	PRRDH		+	Genes
G-10750							FaOMT		3425644283	|anuradha|										COMMON-NAME					FaOMT				MONOMER-14074				T		SYNONYMS$ACCESSION-1$ACCESSION-2$ABBREV-NAME				Genes
AT5G18100							CSD3		3373813315	|hartmut|			(TAIR "At5g18100" NIL |hartmut| 3373813655 NIL NIL)$(ENTREZ "AF061520" PART-OF |hartmut| 3373813655 NIL NIL)							COMMON-NAME					CSD3$At5g18100				AT5G18100-MONOMER	:ENZYME			T		SYNONYMS$ACCESSION-1$ACCESSION-2$ABBREV-NAME	At5g18100			Genes
G-11705	MJ0620			12909715			mptN		3470084400	|caspi|			(NCBI-GENE "1451486" NIL |caspi| 3470084459 NIL NIL)							COMMON-NAME					mptN$MJ0620				MONOMER-15293				T		SYNONYMS$ACCESSION-1$ACCESSION-2$ABBREV-NAME				Genes
G-11542				19717587			praH		3462641315	|caspi|			(ENTREZ "AB505864" PART-OF |caspi| 3462641394 NIL NIL)							COMMON-NAME					praH				MONOMER-15107				T		SYNONYMS$ACCESSION-1$ACCESSION-2$ABBREV-NAME				Genes
G-11234				9603818			tftC		3447698504	|caspi|			(ENTREZ "U83405" PART-OF |caspi| 3447698581 NIL NIL)							COMMON-NAME					tftC				MONOMER-14673				T		SYNONYMS$ACCESSION-1$ACCESSION-2$ABBREV-NAME				Genes
G-9774							DODA		3374422158	|hartmut|			(ENTREZ "AJ580598" PART-OF |hartmut| 3374422539 NIL NIL)							COMMON-NAME					DODA				MONOMER-12753	:ENZYME			T		SYNONYMS$ACCESSION-1$ACCESSION-2$ABBREV-NAME				Genes
G-14542					The genbank accession is reported in the paper and has not yet appeared in the nucleotide database, it is HQ393909 |CITS: [21706161]|.		(S)-THBO		3518264095	|anuradha|										COMMON-NAME					(S)-THBO				MONOMER-16686				T		SYNONYMS$ACCESSION-1$ACCESSION-2$ABBREV-NAME				Genes
G-503							cobV		3230581812	|pkarp|										COMMON-NAME					cobV				MONOMER-144				T		SYNONYMS$ACCESSION-1$ACCESSION-2$ABBREV-NAME				Genes
G-11522				11983340			rebC		3461531673	|caspi|			(ENTREZ "AF534707" PART-OF |caspi| 3461531997 NIL NIL)							COMMON-NAME					rebC$rbmD				MONOMER-15088				T		SYNONYMS$ACCESSION-1$ACCESSION-2$ABBREV-NAME	rbmD			Genes
G-10395				17644147			LePAR2		3407089145	|anuradha|			(ENTREZ "EF613491" PART-OF |anuradha| 3407089819 NIL NIL)							COMMON-NAME					LePAR2$PAR2				MONOMER-13639	:ENZYME			T		SYNONYMS$ACCESSION-1$ACCESSION-2$ABBREV-NAME	PAR2			Genes
G-9824				9972262			aladh		3375459896	|fulcher|			(ENTREZ "AB013821" PART-OF |fulcher| 3375460124 NIL NIL)							COMMON-NAME					aladh				MONOMER-12815	:ENZYME			T		SYNONYMS$ACCESSION-1$ACCESSION-2$ABBREV-NAME				Genes
G-6025				8633861			opaA		3323446435	|caspi|			(ENTREZ "U29240" PART-OF |caspi| 3323446461 NIL NIL)							COMMON-NAME					opaA				MONOMER-7712	:ENZYME			T		SYNONYMS$ACCESSION-1$ACCESSION-2$ABBREV-NAME				Genes
G-9202				9491083			ARO9		3346016740	|caspi|			(ENTREZ "Y13625" PART-OF |caspi| 3346016814 NIL NIL)							COMMON-NAME					ARO9				MONOMER-11842	:ENZYME			T		SYNONYMS$ACCESSION-1$ACCESSION-2$ABBREV-NAME				Genes
G-14663				21284395			penM		3526137055	|caspi|			(ENTREZ "HQ292066" PART-OF |caspi| 3526137153 NIL NIL)							COMMON-NAME					penM				MONOMER-16836				T		SYNONYMS$ACCESSION-1$ACCESSION-2$ABBREV-NAME				Genes
G-9541				1522063			sor		3365869676	|caspi|			(ENTREZ "X56616" PART-OF |caspi| 3365870540 NIL NIL)							COMMON-NAME					sor				MONOMER-12389	:ENZYME			T		SYNONYMS$ACCESSION-1$ACCESSION-2$ABBREV-NAME				Genes
AT2G43820							AT2G43820		3493055005	|dreher|			(PHYTOZOME "AT2G43820.1" NIL |dreher| 3493055205 NIL NIL)$(TAIR "AT2G43820" NIL |dreher| 3493055205 NIL NIL)							COMMON-NAME					AT2G43820$UGT74F2$SGT1				AT2G43820-MONOMER				T		SYNONYMS$ACCESSION-1$ACCESSION-2$ABBREV-NAME	UGT74F2$SGT1			Genes
G-9901							CoOMT		3379354218	|peifenz|			(ENTREZ "AB073908" PART-OF |peifenz| 3379354807 NIL NIL)							COMMON-NAME					CoOMT				MONOMER-12943	:ENZYME			T		SYNONYMS$ACCESSION-1$ACCESSION-2$ABBREV-NAME				Genes
HS03652				2991281			HMGCR		3400942140	|promero|			(ENTREZ "M11058" NIL |caspi| 3451411127 NIL NIL)							COMMON-NAME			74874902		HMGCR				HS03652-MONOMER			74894421	T		SYNONYMS$ACCESSION-1$ACCESSION-2$ABBREV-NAME			+	Genes
G-14597							PCS1		3520868325	|peifenz|										COMMON-NAME					PCS1				MONOMER-16749				T		SYNONYMS$ACCESSION-1$ACCESSION-2$ABBREV-NAME				Genes
G-10097				7892204			bchI		3393789838	|Ron Caspi|			(ENTREZ "AF017642" RELATED-TO |paley| 3439827433 NIL NIL)							COMMON-NAME					bchI				MONOMER-13263	:ENZYME			T		SYNONYMS$ACCESSION-1$ACCESSION-2$ABBREV-NAME				Genes
G-11940				18713763			SSR1		3479043735	|anuradha|			(ENTREZ "BAG16485" NIL |anuradha| 3479046855 NIL NIL)							COMMON-NAME					SSR1				MONOMER-15565				T		SYNONYMS$ACCESSION-1$ACCESSION-2$ABBREV-NAME				Genes
HS07647			33.314735				ALDOA		3491932692	|promero|			(NCBI-GENE "226" NIL PALEY 3423430949 NIL NIL)							COMMON-NAME			30386996		ALDOA$ALDA				HS07647-MONOMER			30404259	T		SYNONYMS$ACCESSION-1$ACCESSION-2$ABBREV-NAME	ALDA		+	Genes
G-14649							rsgA		3525790566	|caspi|										COMMON-NAME					rsgA				MONOMER-16818				T		SYNONYMS$ACCESSION-1$ACCESSION-2$ABBREV-NAME				Genes
G-12101							ADCS		3488041202	|anuradha|										COMMON-NAME					ADCS				MONOMER-8741				T		SYNONYMS$ACCESSION-1$ACCESSION-2$ABBREV-NAME				Genes
AT2G42310							at2g42310		3326138301	|christ|			(TAIR "at2g42310" NIL |christ| 3326645441 NIL NIL)							COMMON-NAME					at2g42310				AT2G42310-MONOMER				T		SYNONYMS$ACCESSION-1$ACCESSION-2$ABBREV-NAME				Genes
G-11633				19807777			dddA		3466359280	|caspi|			(ENTREZ "FJ849066" PART-OF |kothari| 3492870477 NIL NIL)							COMMON-NAME					dddA				MONOMER-15202				T		SYNONYMS$ACCESSION-1$ACCESSION-2$ABBREV-NAME				Genes
G-10099				16593406$6744416$2747617			bchE		3393858482	|caspi|			(ENTREZ "Z11165" RELATED-TO |paley| 3439827433 NIL NIL)							COMMON-NAME					bchE				MONOMER-13265	:ENZYME			T		SYNONYMS$ACCESSION-1$ACCESSION-2$ABBREV-NAME				Genes
G-11110							picB		3445030364	|caspi|			(NCBI-GENE "2761499" NIL |caspi| 3445030448 NIL NIL)							COMMON-NAME					picB$MMP0340				MONOMER-14539				T		SYNONYMS$ACCESSION-1$ACCESSION-2$ABBREV-NAME	MMP0340			Genes
AT2G22810							ACS4		3240860638	|peifenz|			(TAIR "AT2G22810" NIL |peifenz| 3244996586 NIL NIL)							COMMON-NAME					ACS4$At2g22810				AT2G22810-MONOMER				T		SYNONYMS$ACCESSION-1$ACCESSION-2$ABBREV-NAME	At2g22810			Genes
G-14997							Daci_0287		3539700177	|brito|										COMMON-NAME					Daci_0287				MONOMER-17205				T		SYNONYMS$ACCESSION-1$ACCESSION-2$ABBREV-NAME				Genes
G-8829							todE		3336940377	|fulcher|			(ENTREZ "J04996" RELATED-TO |paley| 3439827433 NIL NIL)							COMMON-NAME					todE				MONOMER-11354				T		SYNONYMS$ACCESSION-1$ACCESSION-2$ABBREV-NAME				Genes
G-14991							HapC		3539540395	|fulcher|			(ENTREZ "AF355751" PART-OF |fulcher| 3539540614 NIL NIL)							COMMON-NAME					HapC				MONOMER-17200				T		SYNONYMS$ACCESSION-1$ACCESSION-2$ABBREV-NAME				Genes
G-10117				12003937			acxC		3394307292	|Ron Caspi|			(ENTREZ "AY055852" RELATED-TO |paley| 3439827433 NIL NIL)							COMMON-NAME					acxC				MONOMER-13283	:ENZYME			T		SYNONYMS$ACCESSION-1$ACCESSION-2$ABBREV-NAME				Genes
G-15440							SOMT2		3559397485	|peifenz|										COMMON-NAME					SOMT2				MONOMER-17766				T		SYNONYMS$ACCESSION-1$ACCESSION-2$ABBREV-NAME				Genes
G-10940				12399500			GI:23664434		3434474566	|Ron Caspi|			(ENTREZ "AF548005" PART-OF |caspi| 3434474621 NIL NIL)							COMMON-NAME					GI:23664434				MONOMER-3101				T		SYNONYMS$ACCESSION-1$ACCESSION-2$ABBREV-NAME				Genes
G-666							PsaL		3232482693	|peifenz|										COMMON-NAME					PsaL				MONOMER-1094				T		SYNONYMS$ACCESSION-1$ACCESSION-2$ABBREV-NAME				Genes
G-10241				9746369			OSCPNX1		3401470485	|anuradha|			(ENTREZ "AB009029" PART-OF |anuradha| 3401472545 NIL NIL)							COMMON-NAME					OSCPNX1$CAS				MONOMER-13453	:ENZYME			T		SYNONYMS$ACCESSION-1$ACCESSION-2$ABBREV-NAME	CAS			Genes
HS03227				9295334			INPP4B		3465591843	|caspi|			(ENTREZ "U96922" NIL |caspi| 3465592149 NIL NIL)							COMMON-NAME			143266437		INPP4B				HS03227-MONOMER			143669784	T		SYNONYMS$ACCESSION-1$ACCESSION-2$ABBREV-NAME			-	Genes
G-14806	REQ_06520						fadE28		3529249169	|caspi|			(NCBI-GENE "9963600" NIL |caspi| 3529249284 NIL NIL)							COMMON-NAME					fadE28$REQ_06520				MONOMER-16988				T		SYNONYMS$ACCESSION-1$ACCESSION-2$ABBREV-NAME				Genes
G-14951	PPS_4061						hspB		3538341226	|caspi|			(NCBI-GENE "10939685" NIL |caspi| 3538341333 NIL NIL)							COMMON-NAME					hspB$PPS_4061				MONOMER-17159				T		SYNONYMS$ACCESSION-1$ACCESSION-2$ABBREV-NAME				Genes
G-11125							KCO1		3445609350	|anuradha|										COMMON-NAME					KCO1				MONOMER-14554				T		SYNONYMS$ACCESSION-1$ACCESSION-2$ABBREV-NAME				Genes
HS07617							FADS1		3546285462	|caspi|	SRI$|caspi|		(NCBI-GENE "3995" NIL |paley| 3423430949 NIL NIL)$(UCSC "NM_021727" NIL |paley| 3423430949 NIL NIL)$(MIM "606150" NIL |paley| 3423430949 NIL NIL)$(ENTREZ "BC004901" NIL |paley| 3423430949 NIL NIL)$(ENTREZ "AF134404" NIL |paley| 3423430949 NIL NIL)$(ENTREZ "AF084560" NIL |paley| 3423430949 NIL NIL)$(UNIGENE "21765" NIL |paley| 3423430949 NIL NIL)$(REFSEQ "NP_068373" NIL |paley| 3423430949 NIL NIL)…							COMMON-NAME			63216551		FADS1$FADSD5				HS07617-MONOMER			63234560	T		SYNONYMS$ACCESSION-1$ACCESSION-2$ABBREV-NAME	FADSD5		-	Genes
G-15230							CYP716A17		3549710425	|hartmut|			(ENTREZ "AB619803" PART-OF |hartmut| 3549710558 NIL NIL)							COMMON-NAME					CYP716A17				MONOMER-17477				T		SYNONYMS$ACCESSION-1$ACCESSION-2$ABBREV-NAME				Genes
G-9794							LinS		3374596188	|tissier|										COMMON-NAME					LinS				MONOMER-12781				T		SYNONYMS$ACCESSION-1$ACCESSION-2$ABBREV-NAME				Genes
G-9887							CYB2		3378156420	|caspi|										COMMON-NAME					CYB2				MONOMER-12911				T		SYNONYMS$ACCESSION-1$ACCESSION-2$ABBREV-NAME				Genes
G-12078				14646193			tdnB		3485889119	|caspi|			(ENTREZ "AB089795" PART-OF |caspi| 3485889332 NIL NIL)							COMMON-NAME					tdnB				MONOMER-15721				T		SYNONYMS$ACCESSION-1$ACCESSION-2$ABBREV-NAME				Genes
G-11818				18987218			AIS1		3476180137	|anuradha|			(ENTREZ "EU925388" NIL |anuradha| 3476180815 NIL NIL)							COMMON-NAME					AIS1				MONOMER-15432				T		SYNONYMS$ACCESSION-1$ACCESSION-2$ABBREV-NAME				Genes
G-524							cymB		3230581813	|pkarp|			(ENTREZ "U24215" PART-OF |caspi| 3555970717 NIL NIL)							COMMON-NAME					cymB				MONOMER-323				T		SYNONYMS$ACCESSION-1$ACCESSION-2$ABBREV-NAME				Genes
AT5G50600							HSD1		3504626219	|dreher|			(ENTREZ "AY081653" NIL |dreher| 3504626544 NIL NIL)$(PHYTOZOME "AT5G50600.1" NIL |dreher| 3504626544 NIL NIL)$(TAIR "AT5G50600" NIL |dreher| 3504626544 NIL NIL)							COMMON-NAME					HSD1				AT5G50600-MONOMER				T		SYNONYMS$ACCESSION-1$ACCESSION-2$ABBREV-NAME				Genes
AT2G19570	AT2G19570						CDA1		3488916859	|peifenz|			(NCBI-GENE "816476" NIL |caspi| 3567283946 NIL NIL)$(TAIR "At2G19570" NIL |peifenz| 3488917135 NIL NIL)							COMMON-NAME					CDA1$AT2G19570				AT2G19570-MONOMER				T		SYNONYMS$ACCESSION-1$ACCESSION-2$ABBREV-NAME				Genes
G-14477				11358695			spnO		3515270246	|fulcher|			(ENTREZ "AY007564" PART-OF |fulcher| 3515270374 NIL NIL)							COMMON-NAME					spnO				MONOMER-16619				T		SYNONYMS$ACCESSION-1$ACCESSION-2$ABBREV-NAME				Genes
G-2362							G-TMT		3292015748	|peifenz|			(ENTREZ "AF104220" PART-OF |peifenz| 3292016354 NIL NIL)$(TAIR "At1g64970" NIL |peifenz| 3292016354 NIL NIL)							COMMON-NAME					G-TMT$At1g64970				MONOMER-3282	:ENZYME			T		SYNONYMS$ACCESSION-1$ACCESSION-2$ABBREV-NAME	At1g64970			Genes
G-1821							At5g08170		3273594384	|peifenz|			(TAIR "AT5G08170" NIL |peifenz| 3273594670 NIL NIL)							COMMON-NAME					At5g08170				MONOMER-2641				T		SYNONYMS$ACCESSION-1$ACCESSION-2$ABBREV-NAME				Genes
G-10180							PH0923		3398696828	|caspi|										COMMON-NAME					PH0923				MONOMER-13382				T		SYNONYMS$ACCESSION-1$ACCESSION-2$ABBREV-NAME				Genes
G-11226				12218013			clcD2		3447533582	|caspi|			(ENTREZ "AJ439407" PART-OF |caspi| 3447533666 NIL NIL)							COMMON-NAME					clcD2				MONOMER-14667				T		SYNONYMS$ACCESSION-1$ACCESSION-2$ABBREV-NAME				Genes
G-11587				12617516			staG		3463861087	|caspi|			(ENTREZ "AB088119" PART-OF |caspi| 3463861455 NIL NIL)							COMMON-NAME					staG				MONOMER-15148				T		SYNONYMS$ACCESSION-1$ACCESSION-2$ABBREV-NAME				Genes
G-9915				16039612			mpd		3381510322	|caspi|			(ENTREZ "AY251554" PART-OF |caspi| 3381510422 NIL NIL)							COMMON-NAME					mpd$mph				MONOMER-13014	:ENZYME			T		SYNONYMS$ACCESSION-1$ACCESSION-2$ABBREV-NAME	mph			Genes
AT4G14210				[9914519]			PDS		3234709675	|mueller|			(NCBI-GENE "PDS3" NIL |tissier| 3356117350 NIL NIL)$(TAIR "AT4G14210" NIL |tissier| 3356117350 NIL NIL)							COMMON-NAME					PDS				AT4G14210-MONOMER	:ENZYME			T		SYNONYMS$ACCESSION-1$ACCESSION-2$ABBREV-NAME				Genes
G-12622				19282391			legI		3509304563	|fulcher|			(NCBI-GENE "905619" NIL |fulcher| 3509305408 NIL NIL)							COMMON-NAME			1254132		legI$Cj1327$NeuB2$PtmC				MONOMER-16353			1255136	T		SYNONYMS$ACCESSION-1$ACCESSION-2$ABBREV-NAME	Cj1327$NeuB2$PtmC		+	Genes
AT3G15640					Two isoforms of <i>COX</i>Vb have been reported.		COXVb		3326573220	|christ|			(TAIR "at3g15640" NIL |christ| 3326644704 NIL NIL)							COMMON-NAME					COXVb$at3g15640				AT1G80230-MONOMER				T		SYNONYMS$ACCESSION-1$ACCESSION-2$ABBREV-NAME	at3g15640			Genes
G-8924				8207021			GLUD2		3337454709	|caspi|			(ENTREZ "U08997" PART-OF |caspi| 3337454937 NIL NIL)							COMMON-NAME					GLUD2				HS00018-MONOMER	:ENZYME			T		SYNONYMS$ACCESSION-1$ACCESSION-2$ABBREV-NAME				Genes
G-2722							xsc		3297799307	|caspi|			(ENTREZ "AF305552" PART-OF |caspi| 3297800719 NIL NIL)							COMMON-NAME					xsc				MONOMER-3662				T		SYNONYMS$ACCESSION-1$ACCESSION-2$ABBREV-NAME				Genes
G-11946				1840499			nhhB		3479243591	|caspi|			(ENTREZ "X64359" PART-OF |caspi| 3479243807 NIL NIL)							COMMON-NAME					nhhB				MONOMER-2284				T		SYNONYMS$ACCESSION-1$ACCESSION-2$ABBREV-NAME				Genes
G-515							cmtB		3230581813	|pkarp|										COMMON-NAME					cmtB				MONOMER-348				T		SYNONYMS$ACCESSION-1$ACCESSION-2$ABBREV-NAME				Genes
G-5681							CYP93A1		3321969997	|hartmut|			(ENTREZ "D83968" PART-OF |hartmut| 3321970030 NIL NIL)							COMMON-NAME					CYP93A1				MONOMER-7281				T		SYNONYMS$ACCESSION-1$ACCESSION-2$ABBREV-NAME				Genes
AT1G78380							GSTU19		3521392648	|peifenz|			(TAIR "AT1G78380" NIL |peifenz| 3521392920 NIL NIL)							COMMON-NAME					GSTU19				AT1G78380-MONOMER				T		SYNONYMS$ACCESSION-1$ACCESSION-2$ABBREV-NAME				Genes
G-11012				17172348$14617643			salD		3436291164	|Ron Caspi|			(ENTREZ "AY944685" RELATED-TO |paley| 3439827433 NIL NIL)							COMMON-NAME					salD				MONOMER-14435				T		SYNONYMS$ACCESSION-1$ACCESSION-2$ABBREV-NAME				Genes
G-10282							cysteine sulfoxide lyase		3403285564	|anuradha|			(ENTREZ "AF126049" PART-OF |anuradha| 3403290113 NIL NIL)							COMMON-NAME					cysteine sulfoxide lyase				MONOMER-13505	:ENZYME			T		SYNONYMS$ACCESSION-1$ACCESSION-2$ABBREV-NAME				Genes
G-446							put1		3230581812	|pkarp|										COMMON-NAME					put1				MONOMER-645				T		SYNONYMS$ACCESSION-1$ACCESSION-2$ABBREV-NAME				Genes
G-12326	AF0263			17526717			ipct/dipps		3500061844	|caspi|			(NCBI-GENE "1483478" NIL |caspi| 3500061955 NIL NIL)							COMMON-NAME					ipct/dipps$AF0263				MONOMER-16017				T		SYNONYMS$ACCESSION-1$ACCESSION-2$ABBREV-NAME				Genes
G-12130							ChABCII		3490133339	|caspi|			(ENTREZ "EF988659" NIL |caspi| 3490133760 NIL NIL)							COMMON-NAME					ChABCII				MONOMER-15789				T		SYNONYMS$ACCESSION-1$ACCESSION-2$ABBREV-NAME				Genes
G-11677	Rv1302			11304545			rfe		3469221213	|caspi|			(NCBI-GENE "886947" NIL |caspi| 3469221405 NIL NIL)							COMMON-NAME					rfe$Rv1302				MONOMER-15252				T		SYNONYMS$ACCESSION-1$ACCESSION-2$ABBREV-NAME				Genes
AT1G61120							GES		3449095666	|Kate|			(TAIR "AT1G61120" NIL |dreher| 3449103047 NIL NIL)							COMMON-NAME					GES$TPS04$TPS4				AT1G61120-MONOMER				T		SYNONYMS$ACCESSION-1$ACCESSION-2$ABBREV-NAME	TPS04$TPS4			Genes
G-14727	Rv3569c	MT3674					hsaD		3526941098	|caspi|			(NCBI-GENE "922817" NIL |caspi| 3526941292 NIL NIL)$(NCBI-GENE "887378" NIL |caspi| 3526941292 NIL NIL)							COMMON-NAME					hsaD$bphD$Rv3569c$MT3674				MONOMER-16907				T		SYNONYMS$ACCESSION-1$ACCESSION-2$ABBREV-NAME	bphD			Genes
G-12166				11673627			crtI		3492896192	|fulcher|			(ENTREZ "AB034704" PART-OF |fulcher| 3492897191 NIL NIL)							COMMON-NAME					crtI				MONOMER-15840				T		SYNONYMS$ACCESSION-1$ACCESSION-2$ABBREV-NAME				Genes
G-12184							Des6		3493751377	|peifenz|										COMMON-NAME					Des6				MONOMER-15861				T		SYNONYMS$ACCESSION-1$ACCESSION-2$ABBREV-NAME				Genes
G-10286							PGT-1		3403465897	|peifenz|			(ENTREZ "AB055078" PART-OF |peifenz| 3403466514 NIL NIL)							COMMON-NAME					PGT-1$LePGT-1				MONOMER-13508	:ENZYME			T		SYNONYMS$ACCESSION-1$ACCESSION-2$ABBREV-NAME	LePGT-1			Genes
G-15525							QH1		3567179801	|brito|										COMMON-NAME					QH1				MONOMER-17883				T		SYNONYMS$ACCESSION-1$ACCESSION-2$ABBREV-NAME				Genes
G-9811							dmpP		3374875779	|Ron Caspi|										COMMON-NAME					dmpP				MONOMER-12799				T		SYNONYMS$ACCESSION-1$ACCESSION-2$ABBREV-NAME				Genes
HS02254							IDH3B		3572633354	|caspi|	SRI$|caspi|		(NCBI-GENE "3420" NIL |paley| 3423430914 NIL NIL)$(UCSC "NM_174856" NIL |paley| 3423430914 NIL NIL)$(MIM "604526" NIL |paley| 3423430914 NIL NIL)$(ENTREZ "AL049712" NIL |paley| 3423430914 NIL NIL)$(ENTREZ "BC019037" NIL |paley| 3423430914 NIL NIL)$(ENTREZ "BC001960" NIL |paley| 3423430914 NIL NIL)$(ENTREZ "AL050094" NIL |paley| 3423430914 NIL NIL)$(ENTREZ "AK001905" NIL |paley| 3423430914 NIL NIL…							COMMON-NAME			2587041		IDH3B$FLJ11043$MGC903$H-IDHB				ENSG00000101365-MONOMER			2592843	T		SYNONYMS$ACCESSION-1$ACCESSION-2$ABBREV-NAME	FLJ11043$MGC903$H-IDHB		-	Genes
G-11811							P450H		3475947538	|anuradha|										COMMON-NAME					P450H				MONOMER-15422				T		SYNONYMS$ACCESSION-1$ACCESSION-2$ABBREV-NAME				Genes
G-12128							HS6ST3		3489850505	|caspi|			(ENTREZ "AF539426" NIL |caspi| 3489850606 NIL NIL)							COMMON-NAME					HS6ST3				MONOMER-15787				T		SYNONYMS$ACCESSION-1$ACCESSION-2$ABBREV-NAME				Genes
G-6066				12721630			BC1465		3323449162	|caspi|			(NCBI-GENE "BC1465" NIL |caspi| 3323449211 NIL NIL)							COMMON-NAME					BC1465				MONOMER-7721	:ENZYME			T		SYNONYMS$ACCESSION-1$ACCESSION-2$ABBREV-NAME				Genes
G-11260				1656436$7704279			cbaB		3448391656	|Ron Caspi|			(ENTREZ "U18133" PART-OF |caspi| 3448392230 NIL NIL)							COMMON-NAME					cbaB				MONOMER-14757				T		SYNONYMS$ACCESSION-1$ACCESSION-2$ABBREV-NAME				Genes
AT5G27450				7958957			MVK		3350248778	|tissier|			(TAIR "AT5G27450" NIL |tissier| 3350250477 NIL NIL)$(ENTREZ "NM_180753" PART-OF |tissier| 3350250462 NIL NIL)$(NCBI-GENE "AT5G27450" NIL |tissier| 3350250462 NIL NIL)							COMMON-NAME					MVK				AT5G27450-MONOMER	:ENZYME			T		SYNONYMS$ACCESSION-1$ACCESSION-2$ABBREV-NAME				Genes
G-9944							zwf		3382129420	|caspi|										COMMON-NAME					zwf				MONOMER-13060				T		SYNONYMS$ACCESSION-1$ACCESSION-2$ABBREV-NAME				Genes
G-12601				19282391			pgmL		3509208844	|fulcher|			(NCBI-GENE "905696" NIL |fulcher| 3509209827 NIL NIL)							COMMON-NAME			1339759		pgmL$Cj1407c				MONOMER-16332			1341147	T		SYNONYMS$ACCESSION-1$ACCESSION-2$ABBREV-NAME	Cj1407c		-	Genes
G-10438				16894175			dml		3408902411	|fulcher|			(ENTREZ "DQ310789" RELATED-TO |paley| 3439827433 NIL NIL)							COMMON-NAME					dml				MONOMER-11714	:ENZYME			T		SYNONYMS$ACCESSION-1$ACCESSION-2$ABBREV-NAME				Genes
G-10680				11567009			cyc1		3419799354	|Ron Caspi|			(ENTREZ "AB048795" RELATED-TO |paley| 3439827433 NIL NIL)							COMMON-NAME					cyc1$ORF11				MONOMER-13987	:ENZYME			T		SYNONYMS$ACCESSION-1$ACCESSION-2$ABBREV-NAME	ORF11			Genes
G-14466	SSO3022						xylS		3514324010	|caspi|			(NCBI-GENE "1453042" NIL |caspi| 3514324113 NIL NIL)							COMMON-NAME					xylS$SSO3022				MONOMER-16613				T		SYNONYMS$ACCESSION-1$ACCESSION-2$ABBREV-NAME				Genes
G-10397				16698923			AADC1B		3407094492	|anuradha|			(ENTREZ "DQ458999" PART-OF |anuradha| 3407094819 NIL NIL)							COMMON-NAME					AADC1B				MONOMER-13641	:ENZYME			T		SYNONYMS$ACCESSION-1$ACCESSION-2$ABBREV-NAME				Genes
AT1G15550			17.791				GA3ox1		3332818271	|christ|			(TAIR "AT1G15550" NIL |christ| 3332818333 NIL NIL)$(ENTREZ "AAC37506" PART-OF |christ| 3332818333 NIL NIL)							COMMON-NAME			5351680		GA3ox1$GA4$at1g15550				AT1G15550-MONOMER	:ENZYME		5353189	T		SYNONYMS$ACCESSION-1$ACCESSION-2$ABBREV-NAME	GA4$at1g15550			Genes
G-12392							jadH		3501607284	|caspi|			(ENTREZ "AY773079" PART-OF |caspi| 3501607382 NIL NIL)							COMMON-NAME					jadH				MONOMER-16086				T		SYNONYMS$ACCESSION-1$ACCESSION-2$ABBREV-NAME				Genes
G-12656							mbhN		3509811375	|brito|										COMMON-NAME					mbhN				MONOMER-16399				T		SYNONYMS$ACCESSION-1$ACCESSION-2$ABBREV-NAME				Genes
G-8870				1916282			todF		3337025766	|fulcher|			(ENTREZ "M64080" PART-OF |fulcher| 3337026430 NIL NIL)							COMMON-NAME					todF				MONOMER-11393				T		SYNONYMS$ACCESSION-1$ACCESSION-2$ABBREV-NAME				Genes
G-8608				15821883			ADH2		3335813703	|tissier|			(ENTREZ "AY619947" PART-OF |tissier| 3335816176 NIL NIL)							COMMON-NAME					ADH2				MONOMER-11088	:ENZYME			T		SYNONYMS$ACCESSION-1$ACCESSION-2$ABBREV-NAME				Genes
G-15055							livQ		3541270517	|caspi|			(ENTREZ "AJ748832" PART-OF |caspi| 3541270553 NIL NIL)							COMMON-NAME					livQ				MONOMER-17269				T		SYNONYMS$ACCESSION-1$ACCESSION-2$ABBREV-NAME				Genes
HS06259							MYC		3545057286	|caspi|	SRI$|caspi|		(NCBI-GENE "4609" NIL |paley| 3423430942 NIL NIL)$(UCSC "NM_002467" NIL |paley| 3423430942 NIL NIL)$(MIM "190080" NIL |paley| 3423430942 NIL NIL)$(ENTREZ "V00568" NIL |paley| 3423430942 NIL NIL)$(ENTREZ "K02276" NIL |paley| 3423430942 NIL NIL)$(ENTREZ "BC000917" NIL |paley| 3423430942 NIL NIL)$(ENTREZ "BC000141" NIL |paley| 3423430942 NIL NIL)$(ENTREZ "X00364" NIL |paley| 3423430942 NIL NIL)$(ENT…							COMMON-NAME			128836578		MYC$c-Myc				ENSG00000136997-MONOMER			128841922	T		SYNONYMS$ACCESSION-1$ACCESSION-2$ABBREV-NAME	c-Myc		+	Genes
G-12775				20350545			SGT2		3511476485	|caspi|			(NCBI-GENE "AB473730" NIL |caspi| 3511476618 NIL NIL)							COMMON-NAME					SGT2				MONOMER-16512				T		SYNONYMS$ACCESSION-1$ACCESSION-2$ABBREV-NAME				Genes
HS00395							CYP24A1		3567274677	|brito|	SRI$|brito|		(NCBI-GENE "1591" NIL |paley| 3423430896 NIL NIL)$(UCSC "NM_000782" NIL |paley| 3423430896 NIL NIL)$(MIM "126065" NIL |paley| 3423430896 NIL NIL)$(ENTREZ "S67623" NIL |paley| 3423430896 NIL NIL)$(ENTREZ "L13286" NIL |paley| 3423430896 NIL NIL)$(ENTREZ "U60669" NIL |paley| 3423430896 NIL NIL)$(ENTREZ "AL138805" NIL |paley| 3423430896 NIL NIL)$(UNIGENE "89663" NIL |paley| 3423430896 NIL NIL)$(REFSE…							COMMON-NAME			52458360		CYP24A1$CYP24				HS00395-MONOMER			52478896	T		SYNONYMS$ACCESSION-1$ACCESSION-2$ABBREV-NAME	CYP24		-	Genes
G-11101				9371463			porC		3444784218	|Ron Caspi|										COMMON-NAME					porC$MTH_1740				MONOMER-14531				T		SYNONYMS$ACCESSION-1$ACCESSION-2$ABBREV-NAME	MTH_1740			Genes
AT5G26000							AT5G26000		3361632735	|peifenz|			(TAIR "AT5G26000" NIL |peifenz| 3361632906 NIL NIL)							COMMON-NAME					AT5G26000$TGG1				AT5G26000-MONOMER	:ENZYME			T		SYNONYMS$ACCESSION-1$ACCESSION-2$ABBREV-NAME	TGG1			Genes
G-15458							F3'HIIb		3559665723	|hartmut|			(ENTREZ "FJ919633" NIL |hartmut| 3559665892 NIL NIL)							COMMON-NAME					F3'HIIb				MONOMER-17785				T		SYNONYMS$ACCESSION-1$ACCESSION-2$ABBREV-NAME				Genes
G-15161							mtmMII		3544905500	|caspi|			(ENTREZ "X89899" PART-OF |caspi| 3544905537 NIL NIL)							COMMON-NAME					mtmMII				MONOMER-17382				T		SYNONYMS$ACCESSION-1$ACCESSION-2$ABBREV-NAME				Genes
G-12581							imt1		3508095615	|peifenz|										COMMON-NAME					imt1				MONOMER-16307				T		SYNONYMS$ACCESSION-1$ACCESSION-2$ABBREV-NAME				Genes
G-11647	VSAL_I0134			18956041			bibA		3467384870	|caspi|			(NCBI-GENE "6986341" NIL |caspi| 3467384925 NIL NIL)							COMMON-NAME					bibA$VSAL_I0134				MONOMER-15217				T		SYNONYMS$ACCESSION-1$ACCESSION-2$ABBREV-NAME				Genes
G-12809							AT1		3512919079	|anuradha|			(ENTREZ "HO772635" NIL |anuradha| 3512923782 NIL NIL)							COMMON-NAME					AT1				MONOMER-16563				T		SYNONYMS$ACCESSION-1$ACCESSION-2$ABBREV-NAME				Genes
G-11157				10716724			aiiA		3446224765	|caspi|			(ENTREZ "AF196486" PART-OF |caspi| 3446224859 NIL NIL)							COMMON-NAME					aiiA				MONOMER-14588				T		SYNONYMS$ACCESSION-1$ACCESSION-2$ABBREV-NAME				Genes
G-9600				7691984$7887608			dsrB		3367941307	|Ron Caspi|			(ENTREZ "M95624" RELATED-TO |paley| 3439827433 NIL NIL)							COMMON-NAME					dsrB				MONOMER-12501	:ENZYME			T		SYNONYMS$ACCESSION-1$ACCESSION-2$ABBREV-NAME				Genes
G-11413				19454282			OLS		3456053268	|anuradha|			(ENTREZ "AB164375" NIL |anuradha| 3456054915 NIL NIL)							COMMON-NAME					OLS				MONOMER-17637				T		SYNONYMS$ACCESSION-1$ACCESSION-2$ABBREV-NAME				Genes
REUT_A1589				14660355			tcpD		3447002152	|caspi|			(NCBI-GENE "3609647" NIL |caspi| 3447002200 NIL NIL)							COMMON-NAME					tcpD				REUT_A1589-MONOMER				T		SYNONYMS$ACCESSION-1$ACCESSION-2$ABBREV-NAME				Genes
G-11381				2546948			crtI		3454961263	|caspi|			(ENTREZ "J04969" NIL |caspi| 3454961430 NIL NIL)							COMMON-NAME					crtI				MONOMER-14931				T		SYNONYMS$ACCESSION-1$ACCESSION-2$ABBREV-NAME				Genes
G-9465				8631705$8932317			mtsB		3359744226	|caspi|			(ENTREZ "U36337" RELATED-TO |paley| 3439827433 NIL NIL)							COMMON-NAME					mtsB				MONOMER-12242	:CARRIER			T		SYNONYMS$ACCESSION-1$ACCESSION-2$ABBREV-NAME				Genes
G-11205				17172348			catA		3447093701	|caspi|			(ENTREZ "DQ870624" PART-OF |caspi| 3447093827 NIL NIL)							COMMON-NAME					catA				MONOMER-14642				T		SYNONYMS$ACCESSION-1$ACCESSION-2$ABBREV-NAME				Genes
G-11059				17928701			MCA2873		3442251399	|caspi|			(NCBI-GENE "3103501" NIL |caspi| 3442251570 NIL NIL)							COMMON-NAME					MCA2873$osc				MONOMER-14484				T		SYNONYMS$ACCESSION-1$ACCESSION-2$ABBREV-NAME	osc			Genes
AT3G45140				7567995			LOX2		3242581105	|peifenz|			(ENTREZ "L23968" NIL |caspi| 3556566670 NIL NIL)$(TAIR "AT3G45140" NIL |peifenz| 3244997676 NIL NIL)							COMMON-NAME					LOX2$at3g45140				AT3G45140-MONOMER	:ENZYME			T		SYNONYMS$ACCESSION-1$ACCESSION-2$ABBREV-NAME	at3g45140			Genes
G-11936				18713763			GABA-TP1		3478949318	|anuradha|			(ENTREZ "AB359916" NIL |anuradha| 3478963296 NIL NIL)							COMMON-NAME					GABA-TP1				MONOMER-15561				T		SYNONYMS$ACCESSION-1$ACCESSION-2$ABBREV-NAME				Genes
G-1542							fft-1		3258897816	|peifenz|										COMMON-NAME					fft-1				MONOMER-2182				T		SYNONYMS$ACCESSION-1$ACCESSION-2$ABBREV-NAME				Genes
G-5283				15299118$15388982	Levels of <i>OsDTS2</i> mRNA increase in methyl jasmonate-elicited rice cells and UV-irradiated rice leaves |CITS:[15299118]|.		DTS2		3319748181	|christ|			(ENTREZ "AB126934" PART-OF |tissier| 3350339507 NIL NIL)$(ENTREZ "AY616862" PART-OF |christ| 3319748647 NIL NIL)							COMMON-NAME					DTS2$<i>OsDTS2</i>$<i>OsKS4</i>				MONOMER-6803	:ENZYME			T		SYNONYMS$ACCESSION-1$ACCESSION-2$ABBREV-NAME	<i>OsDTS2</i>$<i>OsKS4</i>			Genes
AT1G14810				11812229			AT1G14810		3347832300	|peifenz|			(ENTREZ "AF207064" PART-OF |peifenz| 3347832765 NIL NIL)$(TAIR "AT1G14810" NIL |peifenz| 3347832765 NIL NIL)							COMMON-NAME					AT1G14810				AT1G14810-MONOMER	:ENZYME			T		SYNONYMS$ACCESSION-1$ACCESSION-2$ABBREV-NAME				Genes
G-816							aliB		3235307047	|pkarp|										COMMON-NAME					aliB				MONOMER-944				T		SYNONYMS$ACCESSION-1$ACCESSION-2$ABBREV-NAME				Genes
G-10304							HCHL		3404562750	|anuradha|										COMMON-NAME					HCHL				MONOMER-13534				T		SYNONYMS$ACCESSION-1$ACCESSION-2$ABBREV-NAME				Genes
G-8874				8621661			ALDH4A1		3337032430	|caspi|			(ENTREZ "U24267" PART-OF |caspi| 3337032603 NIL NIL)							COMMON-NAME					ALDH4A1				HS14757-MONOMER	:ENZYME			T		SYNONYMS$ACCESSION-1$ACCESSION-2$ABBREV-NAME				Genes
G-10195				10666320			TAT		3399310833	|anuradha|			(ENTREZ "AF190130" PART-OF |anuradha| 3399311777 NIL NIL)							COMMON-NAME					TAT				MONOMER-13400	:ENZYME			T		SYNONYMS$ACCESSION-1$ACCESSION-2$ABBREV-NAME				Genes
HS02151				6087295			PNP		3513528394	|paley|			(NCBI-GENE "4860" NIL |paley| 3423430912 NIL NIL)$(UCSC "NM_000270" NIL |paley| 3423430912 NIL NIL)$(MIM "164050" NIL |paley| 3423430912 NIL NIL)$(ENTREZ "X00737" NIL |paley| 3423430912 NIL NIL)$(ENTREZ "M13953" NIL |paley| 3423430912 NIL NIL)$(ENTREZ "M13952" NIL |paley| 3423430912 NIL NIL)$(ENTREZ "M13951" NIL |paley| 3423430912 NIL NIL)$(ENTREZ "J02672" NIL |paley| 3423430912 NIL NIL)$(UNIGENE…			10/31/2011 (caspi) Merged genes G-8141/NP into HS02151/PNP				COMMON-NAME			14725032		PNP$NP				HS02151-MONOMER			14732705	T		SYNONYMS$ACCESSION-1$ACCESSION-2$ABBREV-NAME	NP		+	Genes
G-12447	TM_0936						mtaD		3503962805	|caspi|			(NCBI-GENE "898610" NIL |caspi| 3503962902 NIL NIL)							COMMON-NAME					mtaD$TM_0936				MONOMER-16147				T		SYNONYMS$ACCESSION-1$ACCESSION-2$ABBREV-NAME				Genes
G-10184							GMPP		3399144414	|caspi|										COMMON-NAME					GMPP				MONOMER-13388				T		SYNONYMS$ACCESSION-1$ACCESSION-2$ABBREV-NAME				Genes
G-12289				18304669			gumD		3497625718	|caspi|			(NCBI-GENE "6324642" NIL |caspi| 3497636001 NIL NIL)							COMMON-NAME					gumD				MONOMER-15979				T		SYNONYMS$ACCESSION-1$ACCESSION-2$ABBREV-NAME				Genes
G-9826							f-<i>E</i>&alpha;bis		3375471616	|tissier|										COMMON-NAME					f-<i>E</i>&alpha;bis$ag1				MONOMER-12817				T		SYNONYMS$ACCESSION-1$ACCESSION-2$ABBREV-NAME	ag1			Genes
HS02389							GLA		3504885481	|caspi|			(NCBI-GENE "2717" NIL PALEY 3423430915 NIL NIL)							COMMON-NAME			97623578		GLA$GALA				HS02389-MONOMER			97634088	T		SYNONYMS$ACCESSION-1$ACCESSION-2$ABBREV-NAME	GALA		-	Genes
G-12637				15256587			echE		3509383410	|brito|			(NCBI-GENE "AAZ69133" |Homolog| |brito| 3509385410 NIL NIL)							COMMON-NAME					echE$Mbar_A0148				MONOMER-16368				T		SYNONYMS$ACCESSION-1$ACCESSION-2$ABBREV-NAME	Mbar_A0148			Genes
G-12042				18047844			baiCD		3484583575	|fulcher|			(ENTREZ "U57489" PART-OF |fulcher| 3484685152 NIL NIL)							COMMON-NAME					baiCD$baiC$baiD				BAI3OXOEUBSP-MONOMER				T		SYNONYMS$ACCESSION-1$ACCESSION-2$ABBREV-NAME	baiC$baiD			Genes
HS06405				2175886			ITPKA		3464962036	|caspi|			(ENTREZ "X54938" NIL |caspi| 3464964333 NIL NIL)							COMMON-NAME			34681900		ITPKA				HS06405-MONOMER			34691572	T		SYNONYMS$ACCESSION-1$ACCESSION-2$ABBREV-NAME			+	Genes
G-10095							bchP		3393782601	|Ron Caspi|			(ENTREZ "CP000230" PART-OF |caspi| 3393789637 NIL NIL)							COMMON-NAME					bchP				MONOMER-13261	:ENZYME			T		SYNONYMS$ACCESSION-1$ACCESSION-2$ABBREV-NAME				Genes
G-12433							al-2		3503684487	|anuradha|			(ENTREZ "BX842641" NIL |anuradha| 3503684689 NIL NIL)							COMMON-NAME					al-2				MONOMER-16129				T		SYNONYMS$ACCESSION-1$ACCESSION-2$ABBREV-NAME				Genes
G-9709				9477253			frhA		3370359188	|Ron Caspi|			(ENTREZ "Y13763" RELATED-TO |paley| 3439827433 NIL NIL)							COMMON-NAME					frhA				MONOMER-12647	:ENZYME			T		SYNONYMS$ACCESSION-1$ACCESSION-2$ABBREV-NAME				Genes
AT3G53130							LUT1		3351549721	|tissier|			(ENTREZ "NM_115173" PART-OF |tissier| 3351550368 NIL NIL)$(NCBI-GENE "LUT1" NIL |tissier| 3351550299 NIL NIL)$(TAIR "AT3G53130" NIL |tissier| 3351550299 NIL NIL)							COMMON-NAME					LUT1				AT3G53130-MONOMER	:ENZYME			T		SYNONYMS$ACCESSION-1$ACCESSION-2$ABBREV-NAME				Genes
G-6304							AAPT1		3324330134	|hartmut|			(ENTREZ "U12735" PART-OF |hartmut| 3324330293 NIL NIL)							COMMON-NAME					AAPT1				MONOMER-8324	:ENZYME			T		SYNONYMS$ACCESSION-1$ACCESSION-2$ABBREV-NAME				Genes
G-15115	YCR034W						ELO2		3542730393	|caspi|			(NCBI-GENE "850400" NIL |caspi| 3542730520 NIL NIL)							COMMON-NAME					ELO2$FEN1$GNS1$VBM2$YCR034W				MONOMER-17330				T		SYNONYMS$ACCESSION-1$ACCESSION-2$ABBREV-NAME	FEN1$GNS1$VBM2			Genes
G-15381							PEPCK		3556639481	|peifenz|										COMMON-NAME					PEPCK				MONOMER-17676				T		SYNONYMS$ACCESSION-1$ACCESSION-2$ABBREV-NAME				Genes
G-11639				19684143			Msed_1993		3467055757	|caspi|			(NCBI-GENE "5103380" NIL |caspi| 3467055785 NIL NIL)							COMMON-NAME					Msed_1993				MONOMER-13727				T		SYNONYMS$ACCESSION-1$ACCESSION-2$ABBREV-NAME				Genes
G-14904							oal		3536942237	|brito|										COMMON-NAME					oal				MONOMER-17101				T		SYNONYMS$ACCESSION-1$ACCESSION-2$ABBREV-NAME				Genes
G-505				1655697			cobO		3230581812	|pkarp|			(ENTREZ "M62866" RELATED-TO |paley| 3439827433 NIL NIL)							COMMON-NAME					cobO				MONOMER-123	:ENZYME			T		SYNONYMS$ACCESSION-1$ACCESSION-2$ABBREV-NAME				Genes
G-10339				11976110			ipuI		3405368823	|caspi|			(ENTREZ "AJ311159" RELATED-TO |paley| 3439827433 NIL NIL)							COMMON-NAME					ipuI				MONOMER-13568	:ENZYME			T		SYNONYMS$ACCESSION-1$ACCESSION-2$ABBREV-NAME				Genes
G-11510				17388807			PA0266		3461429252	|caspi|			(NCBI-GENE "880917" NIL |caspi| 3461430060 NIL NIL)							COMMON-NAME					PA0266$gabT				MONOMER-15074				T		SYNONYMS$ACCESSION-1$ACCESSION-2$ABBREV-NAME	gabT			Genes
AT3G24220				11532178			NCED6		3356900956	|tissier|			(TAIR "AT3G24220" NIL |tissier| 3356901165 NIL NIL)							COMMON-NAME					NCED6				AT3G24220-MONOMER	:ENZYME			T		SYNONYMS$ACCESSION-1$ACCESSION-2$ABBREV-NAME				Genes
G-6562				3027698$7744082			Ahcy		3325519330	|fulcher|			(NCBI-GENE "29443" NIL |fulcher| 3325525568 NIL NIL)							COMMON-NAME			145544834		Ahcy				MONOMER-8582	:ENZYME		145560058	T		SYNONYMS$ACCESSION-1$ACCESSION-2$ABBREV-NAME			-	Genes
HS07832							PFKM		3572633950	|caspi|	SRI$|caspi|		(NCBI-GENE "5213" NIL |paley| 3423430954 NIL NIL)$(UCSC "NM_000289" NIL |paley| 3423430954 NIL NIL)$(MIM "232800" NIL |paley| 3423430954 NIL NIL)$(MIM "171850" NIL |paley| 3423430954 NIL NIL)$(ENTREZ "Y00698" NIL |paley| 3423430954 NIL NIL)$(ENTREZ "U24183" NIL |paley| 3423430954 NIL NIL)$(ENTREZ "M26066" NIL |paley| 3423430954 NIL NIL)$(ENTREZ "BC021203" NIL |paley| 3423430954 NIL NIL)$(ENTREZ "…							COMMON-NAME			48412358		PFKM$PFKX				HS07832-MONOMER			48439085	T		SYNONYMS$ACCESSION-1$ACCESSION-2$ABBREV-NAME	PFKX		+	Genes
ATCG00280							psbC		3232473852	|peifenz|										COMMON-NAME					psbC				ATCG00280-MONOMER				T		SYNONYMS$ACCESSION-1$ACCESSION-2$ABBREV-NAME				Genes
G-12825							UGT73B6		3513095197	|anuradha|			(ENTREZ "AY547304" NIL |anuradha| 3513096497 NIL NIL)							COMMON-NAME					UGT73B6				MONOMER-16580				T		SYNONYMS$ACCESSION-1$ACCESSION-2$ABBREV-NAME				Genes
G-15237				22221333			hpnP		3550608946	|fulcher|			(NCBI-GENE "6411953" NIL |fulcher| 3550609713 NIL NIL)							COMMON-NAME			4591007		hpnP$Rpal_4269				MONOMER-17493			4592590	T		SYNONYMS$ACCESSION-1$ACCESSION-2$ABBREV-NAME	Rpal_4269		-	Genes
G-9347							argE		3354038364	|Ron Caspi|			(NCBI-GENE "3380419" NIL |caspi| 3354039508 NIL NIL)							COMMON-NAME					argE$XC_1872				MONOMER-12074	:ENZYME			T		SYNONYMS$ACCESSION-1$ACCESSION-2$ABBREV-NAME	XC_1872			Genes
G-11469				11437245			PKS1		3459091745	|anuradha|			(ENTREZ "AF292367" NIL |anuradha| 3459092655 NIL NIL)							COMMON-NAME					PKS1				MONOMER-15027				T		SYNONYMS$ACCESSION-1$ACCESSION-2$ABBREV-NAME				Genes
HS08719							EXTL2		3489937177	|caspi|			(NCBI-GENE "2135" NIL |paley| 3423430959 NIL NIL)$(UCSC "NM_001439" NIL |paley| 3423430959 NIL NIL)$(MIM "602411" NIL |paley| 3423430959 NIL NIL)$(ENTREZ "U76189" NIL |paley| 3423430959 NIL NIL)$(ENTREZ "BC036015" NIL |paley| 3423430959 NIL NIL)$(ENTREZ "BC014910" NIL |paley| 3423430959 NIL NIL)$(ENTREZ "AF000416" NIL |paley| 3423430959 NIL NIL)$(ENTREZ "AB009284" NIL |paley| 3423430959 NIL NIL)$…							COMMON-NAME			100519018		EXTL2$EXTR2				HS08719-MONOMER			100541442	T		SYNONYMS$ACCESSION-1$ACCESSION-2$ABBREV-NAME	EXTR2		-	Genes
G-10387				17567742			prpF		3406414100	|Ron Caspi|										COMMON-NAME					prpF				MONOMER-13620	:ENZYME			T		SYNONYMS$ACCESSION-1$ACCESSION-2$ABBREV-NAME				Genes
G-10735				8892809$9023192			ntaB		3424017722	|fulcher|			(ENTREZ "U39411" RELATED-TO |paley| 3439827433 NIL NIL)							COMMON-NAME					ntaB$nmoB				MONOMER-14048	:ENZYME			T		SYNONYMS$ACCESSION-1$ACCESSION-2$ABBREV-NAME	nmoB			Genes
G-5223				10415126			SM12		3319483293	|christ|			(ENTREZ "AF124815" PART-OF |christ| 3319486935 NIL NIL)							COMMON-NAME					SM12$CYP71D18				MONOMER-6743	:ENZYME			T		SYNONYMS$ACCESSION-1$ACCESSION-2$ABBREV-NAME	CYP71D18			Genes
AT3G10870							AT3G10870		3456255595	|Kate|										COMMON-NAME					AT3G10870$MES17				AT3G10870-MONOMER				T		SYNONYMS$ACCESSION-1$ACCESSION-2$ABBREV-NAME	MES17			Genes
G-11925				20228795			T6ODM		3478564631	|caspi|			(ENTREZ "GQ500139" NIL |caspi| 3478564700 NIL NIL)							COMMON-NAME					T6ODM				MONOMER-15552				T		SYNONYMS$ACCESSION-1$ACCESSION-2$ABBREV-NAME				Genes
G-11369				18296628			tps23		3454249355	|anuradha|			(ENTREZ "EU259633" NIL |anuradha| 3454253552 NIL NIL)							COMMON-NAME					tps23				MONOMER-14917				T		SYNONYMS$ACCESSION-1$ACCESSION-2$ABBREV-NAME				Genes
G-10220				9576862$10858348			blaB		3400441757	|fulcher|			(ENTREZ "X96858" PART-OF |fulcher| 3400442077 NIL NIL)							COMMON-NAME					blaB$blaB1				MONOMER-13428	:ENZYME			T		SYNONYMS$ACCESSION-1$ACCESSION-2$ABBREV-NAME	blaB1			Genes
G-11678	Rv3265c			10934214			wbbL		3469221465	|caspi|			(NCBI-GENE "888714" NIL |caspi| 3469221780 NIL NIL)							COMMON-NAME					wbbL$Rv3265c				MONOMER-15253				T		SYNONYMS$ACCESSION-1$ACCESSION-2$ABBREV-NAME				Genes
G-7864				7823905			Bx5		3332522738	|christ|			(ENTREZ "Y11403" PART-OF |christ| 3332524893 NIL NIL)							COMMON-NAME					Bx5$cyp71c3				MONOMER-10172	:ENZYME			T		SYNONYMS$ACCESSION-1$ACCESSION-2$ABBREV-NAME	cyp71c3			Genes
G-360				8550451			cdhD1		3230581811	|pkarp|			(ENTREZ "U30484" PART-OF |caspi| 3532486910 NIL NIL)							COMMON-NAME					cdhD1$cdhD				CDHDMSARC-MONOMER				T		SYNONYMS$ACCESSION-1$ACCESSION-2$ABBREV-NAME	cdhD			Genes
G-15549							MTPSL22		3568955750	|dreher|										COMMON-NAME					MTPSL22				MONOMER-17912				T		SYNONYMS$ACCESSION-1$ACCESSION-2$ABBREV-NAME				Genes
AT5G23670							LCB2		3350422862	|peifenz|			(TAIR "AT5G23670" NIL |peifenz| 3350427129 NIL NIL)							COMMON-NAME					LCB2				AT5G23670-MONOMER	:ENZYME			T		SYNONYMS$ACCESSION-1$ACCESSION-2$ABBREV-NAME				Genes
G-12277	PA1310						phnW		3496608453	|caspi|			(NCBI-GENE "881491" NIL |caspi| 3496608648 NIL NIL)							COMMON-NAME					phnW$PA1310				MONOMER-15967				T		SYNONYMS$ACCESSION-1$ACCESSION-2$ABBREV-NAME				Genes
G-14743				1657885$12902225			tesH		3527614596	|caspi|			(ENTREZ "M68488" NIL |caspi| 3527614697 NIL NIL)							COMMON-NAME					tesH				MONOMER-16924				T		SYNONYMS$ACCESSION-1$ACCESSION-2$ABBREV-NAME				Genes
AT4G13250							NYC1		3468081596	|Kate|			(TAIR "AT4G13250" NIL |dreher| 3468081963 NIL NIL)							COMMON-NAME					NYC1$Non-yellow coloring 1				AT4G13250-MONOMER				T		SYNONYMS$ACCESSION-1$ACCESSION-2$ABBREV-NAME	Non-yellow coloring 1			Genes
IMPDH							IMPDH		3236372592	|peifenz|			(ENTREZ "AJ010201" PART-OF |hartmut| 3343831454 NIL NIL)							COMMON-NAME					IMPDH$inosine monophosphate dehydrogenase				MONOMER-1261	:ENZYME			T		SYNONYMS$ACCESSION-1$ACCESSION-2$ABBREV-NAME	inosine monophosphate dehydrogenase			Genes
G-11994				18364348			gudD		3481306549	|fulcher|			(NCBI-GENE "2879250" NIL |fulcher| 3481307101 NIL NIL)							COMMON-NAME			132209		gudD				MONOMER-15624			133543	T		SYNONYMS$ACCESSION-1$ACCESSION-2$ABBREV-NAME			+	Genes
AT5G37510							at5g37510		3326138299	|christ|			(ENTREZ "AY056140" PART-OF |christ| 3326142939 NIL NIL)$(TAIR "at5g37510" NIL |christ| 3326142939 NIL NIL)							COMMON-NAME					at5g37510				AT5G37510-MONOMER				T		SYNONYMS$ACCESSION-1$ACCESSION-2$ABBREV-NAME				Genes
G-11390							asbF		3455308588	|caspi|			(NCBI-GENE "2815037" NIL |caspi| 3455308723 NIL NIL)$(NCBI-GENE "1085888" NIL |caspi| 3455308723 NIL NIL)							COMMON-NAME					asbF$BA1986				MONOMER-14940				T		SYNONYMS$ACCESSION-1$ACCESSION-2$ABBREV-NAME	BA1986			Genes
G-11153							OsHAK1		3446214830	|anuradha|			(ENTREZ "AL606610" PART-OF |anuradha| 3446215255 NIL NIL)							COMMON-NAME					OsHAK1				MONOMER-14582				T		SYNONYMS$ACCESSION-1$ACCESSION-2$ABBREV-NAME				Genes
AT5G49810							MMT		3377281447	|peifenz|										COMMON-NAME					MMT				AT5G49810-MONOMER				T		SYNONYMS$ACCESSION-1$ACCESSION-2$ABBREV-NAME				Genes
G-12010				20190091			mrsA		3481924442	|caspi|			(ENTREZ "FJ788104" PART-OF |caspi| 3481924690 NIL NIL)							COMMON-NAME					mrsA				MONOMER-15641				T		SYNONYMS$ACCESSION-1$ACCESSION-2$ABBREV-NAME				Genes
G-11047				8910599			pyrK		3439151021	|caspi|			(NCBI-GENE "1114997" NIL |caspi| 3439151518 NIL NIL)							COMMON-NAME					pyrK				MONOMER-14472				T		SYNONYMS$ACCESSION-1$ACCESSION-2$ABBREV-NAME				Genes
G-424							psbN		3230581811	|pkarp|										COMMON-NAME					psbN				PSBN-MONOMER				T		SYNONYMS$ACCESSION-1$ACCESSION-2$ABBREV-NAME				Genes
HS06790							GALNS		3490041611	|caspi|			(NCBI-GENE "2588" NIL PALEY 3423430945 NIL NIL)							COMMON-NAME			90059774		GALNS$GALNAC6S$MPS4A$GAS				HS06790-MONOMER			90102968	T		SYNONYMS$ACCESSION-1$ACCESSION-2$ABBREV-NAME	GALNAC6S$MPS4A$GAS		+	Genes
HS03788				8999962			PIK3R4		3464538989	|caspi|			(ENTREZ "Y08991" NIL |caspi| 3464543494 NIL NIL)							COMMON-NAME			131114089		PIK3R4$VPS15				HS03788-MONOMER			131181973	T		SYNONYMS$ACCESSION-1$ACCESSION-2$ABBREV-NAME	VPS15		-	Genes
AT3G02020				11569502			AT3G02020		3347832057	|peifenz|			(TAIR "AT3G02020" NIL |peifenz| 3347832141 NIL NIL)							COMMON-NAME					AT3G02020$AK-LYS3				AT3G02020-MONOMER	:ENZYME			T		SYNONYMS$ACCESSION-1$ACCESSION-2$ABBREV-NAME	AK-LYS3			Genes
G-12358							dsrC		3501262535	|caspi|			(NCBI-GENE "8786601" NIL |caspi| 3501262591 NIL NIL)							COMMON-NAME					dsrC				MONOMER-16053				T		SYNONYMS$ACCESSION-1$ACCESSION-2$ABBREV-NAME				Genes
G-11721	PA2413			15317763			pvdH		3471622204	|caspi|			(NCBI-GENE "882857" NIL |caspi| 3471622541 NIL NIL)							COMMON-NAME					pvdH$PA2413				MONOMER-15309				T		SYNONYMS$ACCESSION-1$ACCESSION-2$ABBREV-NAME				Genes
G-142				2376563			baiA3		3230581808	|pkarp|			(ENTREZ "M34658" NIL |fulcher| 3484678889 NIL NIL)							COMMON-NAME					baiA3				BAIA3EUBSP-MONOMER				T		SYNONYMS$ACCESSION-1$ACCESSION-2$ABBREV-NAME				Genes
G-11103				9371463			eno		3444785019	|Ron Caspi|			(NCBI-GENE "1470005" NIL |caspi| 3444785118 NIL NIL)							COMMON-NAME					eno$MTH_43				MONOMER-14533				T		SYNONYMS$ACCESSION-1$ACCESSION-2$ABBREV-NAME	MTH_43			Genes
HS09033							MOCS2		3517607161	|caspi|			(NCBI-GENE "4338" NIL PALEY 3423430960 NIL NIL)							COMMON-NAME			53821807		MOCS2$MOCO1$MPTS				MONOMER-16667$HS09033-MONOMER			53835481	T		SYNONYMS$ACCESSION-1$ACCESSION-2$ABBREV-NAME	MOCO1$MPTS		-	Genes
G-9672							FADX-1		3369494942	|peifenz|			(ENTREZ "AF310155" PART-OF |peifenz| 3369495344 NIL NIL)							COMMON-NAME					FADX-1				MONOMER-12601	:ENZYME			T		SYNONYMS$ACCESSION-1$ACCESSION-2$ABBREV-NAME				Genes
G-92	CA_C3298						bdhB		3230581807	|pkarp|			(NCBI-GENE "1119480" NIL |caspi| 3493395774 NIL NIL)							COMMON-NAME					bdhB$CA_C3298				BDHBCLOS-MONOMER				T		SYNONYMS$ACCESSION-1$ACCESSION-2$ABBREV-NAME				Genes
G-10542				8905231			menA		3414530813	|Ron Caspi|			(NCBI-GENE "954697" NIL |caspi| 3414530978 NIL NIL)							COMMON-NAME					menA				MONOMER-13822	:ENZYME			T		SYNONYMS$ACCESSION-1$ACCESSION-2$ABBREV-NAME				Genes
HS06881							PFKL		3572633945	|caspi|	SRI$|caspi|		(NCBI-GENE "5211" NIL |paley| 3423430946 NIL NIL)$(UCSC "NM_002626" NIL |paley| 3423430946 NIL NIL)$(MIM "171860" NIL |paley| 3423430946 NIL NIL)$(MIM "171850" NIL |paley| 3423430946 NIL NIL)$(ENTREZ "X15573" NIL |paley| 3423430946 NIL NIL)$(ENTREZ "BC009919" NIL |paley| 3423430946 NIL NIL)$(ENTREZ "BC008964" NIL |paley| 3423430946 NIL NIL)$(ENTREZ "BC007536" NIL |paley| 3423430946 NIL NIL)$(ENTR…							COMMON-NAME			42312742		PFKL				HS06881-MONOMER			42340025	T		SYNONYMS$ACCESSION-1$ACCESSION-2$ABBREV-NAME			+	Genes
HS08136							HK1		3572633934	|caspi|	SRI$|caspi|		(NCBI-GENE "3098" NIL |paley| 3423430955 NIL NIL)$(UCSC "NM_033500" NIL |paley| 3423430955 NIL NIL)$(MIM "142600" NIL |paley| 3423430955 NIL NIL)$(MIM "235700" NIL |paley| 3423430955 NIL NIL)$(ENTREZ "X66957" NIL |paley| 3423430955 NIL NIL)$(ENTREZ "M75126" NIL |paley| 3423430955 NIL NIL)$(ENTREZ "BC008730" NIL |paley| 3423430955 NIL NIL)$(ENTREZ "AF073786" NIL |paley| 3423430955 NIL NIL)$(ENTREZ…							COMMON-NAME			70116485		HK1$HXK1$HKI				HS08136-MONOMER			70248367	T		SYNONYMS$ACCESSION-1$ACCESSION-2$ABBREV-NAME	HXK1$HKI		+	Genes
HS09394							IDH3A		3572633354	|caspi|	SRI$|caspi|		(NCBI-GENE "3419" NIL |paley| 3423430962 NIL NIL)$(UCSC "NM_005530" NIL |paley| 3423430962 NIL NIL)$(MIM "601149" NIL |paley| 3423430962 NIL NIL)$(ENTREZ "U07681" NIL |paley| 3423430962 NIL NIL)$(ENTREZ "BC036227" NIL |paley| 3423430962 NIL NIL)$(ENTREZ "BC021967" NIL |paley| 3423430962 NIL NIL)$(ENTREZ "AL442090" NIL |paley| 3423430962 NIL NIL)$(ENTREZ "AK093531" NIL |paley| 3423430962 NIL NIL)$…							COMMON-NAME			71531430		IDH3A				ENSG00000166411-MONOMER			71552598	T		SYNONYMS$ACCESSION-1$ACCESSION-2$ABBREV-NAME			+	Genes
G-3041				9168623			fae		3302638691	|caspi|			(ENTREZ "AF032114" RELATED-TO |paley| 3439827433 NIL NIL)							COMMON-NAME					fae$orf18				MONOMER-4002	:ENZYME			T		SYNONYMS$ACCESSION-1$ACCESSION-2$ABBREV-NAME	orf18			Genes$BC-1.1.1
HS09011							NDST3		3489508510	|caspi|			(NCBI-GENE "9348" NIL |paley| 3423430960 NIL NIL)$(UCSC "NM_004784" NIL |paley| 3423430960 NIL NIL)$(MIM "603950" NIL |paley| 3423430960 NIL NIL)$(ENTREZ "AF074924" NIL |paley| 3423430960 NIL NIL)$(UNIGENE "20028" NIL |paley| 3423430960 NIL NIL)$(REFSEQ "NP_004775" NIL |paley| 3423430960 NIL NIL)$(REFSEQ "NM_004784" NIL |paley| 3423430960 NIL NIL)$(ENSEMBL "ENSG00000164100" NIL |paley| 3423430960…							COMMON-NAME			119236230		NDST3$HSST3$UNQ2544/PRO4998				HS09011-MONOMER			119457759	T		SYNONYMS$ACCESSION-1$ACCESSION-2$ABBREV-NAME	HSST3$UNQ2544/PRO4998		+	Genes
G-9593				11577113			oraE		3367862410	|fulcher|			(ENTREZ "AY038595" RELATED-TO |paley| 3439827433 NIL NIL)							COMMON-NAME					oraE				MONOMER-12493				T		SYNONYMS$ACCESSION-1$ACCESSION-2$ABBREV-NAME				Genes
AT5G51100							FSD2		3373811373	|hartmut|			(TAIR "At5g51100" NIL |hartmut| 3373811603 NIL NIL)$(ENTREZ "M55910" RELATED-TO |paley| 3439827433 NIL NIL)							COMMON-NAME					FSD2$At5g51100				AT5G51100-MONOMER	:ENZYME			T		SYNONYMS$ACCESSION-1$ACCESSION-2$ABBREV-NAME	At5g51100			Genes
AT1G63970				16231155			IspF		3350222221	|tissier|			(TAIR "AT1G63970" NIL |tissier| 3350222781 NIL NIL)$(ENTREZ "NM_180640" PART-OF |tissier| 3350222769 NIL NIL)$(NCBI-GENE "ISPF" NIL |tissier| 3350222769 NIL NIL)							COMMON-NAME					IspF				AT1G63970-MONOMER	:ENZYME			T		SYNONYMS$ACCESSION-1$ACCESSION-2$ABBREV-NAME				Genes
G-8825				2670929			todA		3336932998	|fulcher|			(ENTREZ "J04996" RELATED-TO |paley| 3439827433 NIL NIL)							COMMON-NAME					todA				MONOMER-11350				T		SYNONYMS$ACCESSION-1$ACCESSION-2$ABBREV-NAME				Genes
G-11871	EF_2150						BppA2		3477277691	|caspi|			(NCBI-GENE "1201026" NIL |caspi| 3477278624 NIL NIL)							COMMON-NAME					BppA2$fibB$murN$EF_2150				MONOMER-15490				T		SYNONYMS$ACCESSION-1$ACCESSION-2$ABBREV-NAME	fibB$murN			Genes
G-15271				11544225			kre		3552939708	|fulcher|			(ENTREZ "AF355468" PART-OF |fulcher| 3552939861 NIL NIL)							COMMON-NAME					kre				MONOMER-17551				T		SYNONYMS$ACCESSION-1$ACCESSION-2$ABBREV-NAME				Genes
G-9255				8399220			bcd		3349037738	|caspi|			(ENTREZ "L04528" PART-OF |caspi| 3349038895 NIL NIL)							COMMON-NAME					bcd				MONOMER-11937	:ENZYME			T		SYNONYMS$ACCESSION-1$ACCESSION-2$ABBREV-NAME				Genes
G-260				9515900			linD		3230581809	|pkarp|			(ENTREZ "D89733" PART-OF |caspi| 3447007910 NIL NIL)							COMMON-NAME					linD				LINDPSEPA-MONOMER				T		SYNONYMS$ACCESSION-1$ACCESSION-2$ABBREV-NAME				Genes
G-2292				7961399			pcaF		3290460616	|awang|			(ENTREZ "U10895" PART-OF |caspi| 3375210938 NIL NIL)							COMMON-NAME					pcaF				MONOMER-3207	:ENZYME			T		SYNONYMS$ACCESSION-1$ACCESSION-2$ABBREV-NAME				Genes
HS07128				3182832$2445749			CALM1		3438542587	|caspi|			(ENTREZ "M19311" PART-OF |caspi| 3438549264 NIL NIL)$(ENTREZ "J04046" PART-OF |caspi| 3438549264 NIL NIL)							COMMON-NAME			47556046		CALM1$CALML2$DD132$PHKD$CAMI$CALM3$CALM2				ENSG00000143933-MONOMER			47572398	T		SYNONYMS$ACCESSION-1$ACCESSION-2$ABBREV-NAME	CALML2$DD132$PHKD$CAMI$CALM3$CALM2		-	Genes
G-11389				8395826$8180698			crtX		3455048420	|caspi|			(ENTREZ "M90698" NIL |caspi| 3455050229 NIL NIL)							COMMON-NAME					crtX				MONOMER-14939				T		SYNONYMS$ACCESSION-1$ACCESSION-2$ABBREV-NAME				Genes
G-11454				9180257			Kynu		3458483391	|fulcher|			(NCBI-GENE "116682" NIL |fulcher| 3458483705 NIL NIL)							COMMON-NAME			24046242		Kynu				MONOMER-15007			24195898	T		SYNONYMS$ACCESSION-1$ACCESSION-2$ABBREV-NAME			+	Genes
G-12238				15006746			sdgD		3495395766	|fulcher|			(ENTREZ "AB112586" PART-OF |fulcher| 3495395871 NIL NIL)							COMMON-NAME					sdgD				MONOMER-15921				T		SYNONYMS$ACCESSION-1$ACCESSION-2$ABBREV-NAME				Genes
G-8706							tbuC		3336406761	|fulcher|										COMMON-NAME					tbuC				MONOMER-11187				T		SYNONYMS$ACCESSION-1$ACCESSION-2$ABBREV-NAME				Genes
G-8704				15126473$10671442$8892837$7867951			tbuA2		3336404116	|fulcher|			(ENTREZ "AY541701" RELATED-TO |paley| 3439827433 NIL NIL)							COMMON-NAME					tbuA2				MONOMER-11185				T		SYNONYMS$ACCESSION-1$ACCESSION-2$ABBREV-NAME				Genes
G-10516				8071227			ascF		3413584758	|caspi|			(ENTREZ "L33181" RELATED-TO |paley| 3439827433 NIL NIL)							COMMON-NAME					ascF				MONOMER-13785	:ENZYME			T		SYNONYMS$ACCESSION-1$ACCESSION-2$ABBREV-NAME				Genes
G-8402							arrB		3335108714	|caspi|										COMMON-NAME					arrB				MONOMER-10842				T		SYNONYMS$ACCESSION-1$ACCESSION-2$ABBREV-NAME				Genes
G-6561				9878564			Dnmt1		3325510909	|fulcher|			(NCBI-GENE "84350" NIL |fulcher| 3325514452 NIL NIL)							COMMON-NAME			19927666		Dnmt1				MONOMER-8581	:ENZYME		19973220	T		SYNONYMS$ACCESSION-1$ACCESSION-2$ABBREV-NAME			-	Genes
G-14478				11358695			spnN		3515270727	|fulcher|			(ENTREZ "AY007564" PART-OF |fulcher| 3515271224 NIL NIL)							COMMON-NAME					spnN				MONOMER-16620				T		SYNONYMS$ACCESSION-1$ACCESSION-2$ABBREV-NAME				Genes
G-15491	slr1171						gpx-1		3562337667	|caspi|			(NCBI-GENE "12254377" NIL |paley| 3562943725 NIL NIL)							COMMON-NAME					gpx-1$slr1171				MONOMER-17842				T		SYNONYMS$ACCESSION-1$ACCESSION-2$ABBREV-NAME				Genes
AT4G02580							at4g02580		3326138300	|christ|			(TAIR "at4g02580" NIL |christ| 3326645096 NIL NIL)							COMMON-NAME					at4g02580				AT4G02580-MONOMER				T		SYNONYMS$ACCESSION-1$ACCESSION-2$ABBREV-NAME				Genes
G-9399				11226339			LCYe		3356296709	|tissier|			(ENTREZ "AF321538" PART-OF |tissier| 3356352348 NIL NIL)							COMMON-NAME					LCYe				MONOMER-12151	:ENZYME			T		SYNONYMS$ACCESSION-1$ACCESSION-2$ABBREV-NAME				Genes
G-14930				7588797			UGP1		3537744235	|fulcher|			(NCBI-GENE "853830" NIL |fulcher| 3537744787 NIL NIL)							COMMON-NAME					UGP1				MONOMER-17138				T		SYNONYMS$ACCESSION-1$ACCESSION-2$ABBREV-NAME				Genes
G-10656				9342321			gatA		3419181976	|fulcher|			(NCBI-GENE "938748" NIL |fulcher| 3419182961 NIL NIL)							COMMON-NAME			728377		gatA$yedB$yerM				MONOMER-13955			729834	T		SYNONYMS$ACCESSION-1$ACCESSION-2$ABBREV-NAME	yedB$yerM		+	Genes
HS05516			7.7882504				HACL1		3556042375	|promero|			(NCBI-GENE "26061" NIL |paley| 3423430938 NIL NIL)$(UCSC "NM_012260" NIL |paley| 3423430938 NIL NIL)$(MIM "604300" NIL |paley| 3423430938 NIL NIL)$(ENTREZ "BC001627" NIL |paley| 3423430938 NIL NIL)$(ENTREZ "AK056977" NIL |paley| 3423430938 NIL NIL)$(ENTREZ "AJ131753" NIL |paley| 3423430938 NIL NIL)$(UNIGENE "63290" NIL |paley| 3423430938 NIL NIL)$(REFSEQ "NP_036392" NIL |paley| 3423430938 NIL NIL…							COMMON-NAME			15542104		HACL1$HPCL$HPCL2$HSPC279$PHYH2				HS05516-MONOMER			15582958	T		SYNONYMS$ACCESSION-1$ACCESSION-2$ABBREV-NAME	HPCL$HPCL2$HSPC279$PHYH2		-	Genes
G-15456							PFL-AE		3559664964	|dreher|										COMMON-NAME					PFL-AE$PFLA$PFLA1				MONOMER-17783				T		SYNONYMS$ACCESSION-1$ACCESSION-2$ABBREV-NAME	PFLA$PFLA1			Genes
G-306				9260941			soxD		3230581810	|pkarp|			(ENTREZ "X79242" RELATED-TO |paley| 3439827433 NIL NIL)							COMMON-NAME					soxD				MONOMER-12240$SOXDDENIT-MONOMER	:ENZYME			T		SYNONYMS$ACCESSION-1$ACCESSION-2$ABBREV-NAME				Genes
G-10226							SGT1		3400871922	|anuradha|			(ENTREZ "U82367" PART-OF |anuradha| 3400872546 NIL NIL)							COMMON-NAME					SGT1$SGT1.1$SOLtu:SGT1				MONOMER-13434	:ENZYME			T		SYNONYMS$ACCESSION-1$ACCESSION-2$ABBREV-NAME	SGT1.1$SOLtu:SGT1			Genes
G-436							psbA1		3230581811	|pkarp|										COMMON-NAME					psbA1				PSBA1-MONOMER				T		SYNONYMS$ACCESSION-1$ACCESSION-2$ABBREV-NAME				Genes
G-282							aroD		3230581810	|pkarp|										COMMON-NAME					aroD				ARODBACSU-MONOMER				T		SYNONYMS$ACCESSION-1$ACCESSION-2$ABBREV-NAME				Genes
G-11325							PatTps177		3452435754	|anuradha|			(ENTREZ "DQ355151" NIL |anuradha| 3452436335 NIL NIL)							COMMON-NAME					PatTps177				MONOMER-14859				T		SYNONYMS$ACCESSION-1$ACCESSION-2$ABBREV-NAME				Genes
G-262				7678243			pcpB		3230581809	|pkarp|			(ENTREZ "U12290" PART-OF |caspi| 3447689463 NIL NIL)							COMMON-NAME					pcpB				PCPBFLAVO-MONOMER				T		SYNONYMS$ACCESSION-1$ACCESSION-2$ABBREV-NAME				Genes
SYNPCC7942_0970							pds		3508783494	|caspi|			(NCBI-GENE "3774170" NIL |caspi| 3508783603 NIL NIL)							COMMON-NAME					pds				SYNPCC7942_0970-MONOMER				T		SYNONYMS$ACCESSION-1$ACCESSION-2$ABBREV-NAME				Genes
AT5G34930				12354106			TyrAAT1		3323617700	|peifenz|			(TAIR "AT5G34930" NIL |peifenz| 3323618268 NIL NIL)$(ENTREZ "AF434681" PART-OF |peifenz| 3323618268 NIL NIL)							COMMON-NAME					TyrAAT1				AT5G34930-MONOMER	:ENZYME			T		SYNONYMS$ACCESSION-1$ACCESSION-2$ABBREV-NAME				Genes
G-15083							gntK		3541873780	|caspi|			(ENTREZ "AJ628149" PART-OF |caspi| 3541873935 NIL NIL)							COMMON-NAME					gntK$gacD$genK				MONOMER-17296				T		SYNONYMS$ACCESSION-1$ACCESSION-2$ABBREV-NAME	gacD$genK			Genes
G-11099				9371463			porA		3444784217	|Ron Caspi|			(NCBI-GENE "1470824" NIL |caspi| 3444784621 NIL NIL)							COMMON-NAME					porA$MTH_1739				MONOMER-14529				T		SYNONYMS$ACCESSION-1$ACCESSION-2$ABBREV-NAME	MTH_1739			Genes
G-15333							OLE1		3554744306	|brito|										COMMON-NAME					OLE1				MONOMER-17617				T		SYNONYMS$ACCESSION-1$ACCESSION-2$ABBREV-NAME				Genes
G-2482				1938949			xylG		3294595960	|awang|			(ENTREZ "M64747" RELATED-TO |paley| 3439827433 NIL NIL)							COMMON-NAME					xylG				MONOMER-3402	:ENZYME			T		SYNONYMS$ACCESSION-1$ACCESSION-2$ABBREV-NAME				Genes
G-60							GA2ox1		3340547449	|christ|										COMMON-NAME					GA2ox1				MONOMER-68				T		SYNONYMS$ACCESSION-1$ACCESSION-2$ABBREV-NAME				Genes
G-15394							mae1		3556985210	|brito|										COMMON-NAME					mae1				MONOMER-17696				T		SYNONYMS$ACCESSION-1$ACCESSION-2$ABBREV-NAME				Genes
G-12418							gag-pol		3502470606	|caspi|										COMMON-NAME					gag-pol				MONOMER-16109$MONOMER-16108				T		SYNONYMS$ACCESSION-1$ACCESSION-2$ABBREV-NAME				Genes
G-15460	sll1214						acsF1		3559932926	|caspi|			(NCBI-GENE "12255294" NIL |caspi| 3559933075 NIL NIL)							COMMON-NAME					acsF1$chlA(I)$cycI$sll1214				MONOMER-17787				T		SYNONYMS$ACCESSION-1$ACCESSION-2$ABBREV-NAME	chlA(I)$cycI			Genes
HS05429							UCK1		3568053996	|caspi|	SRI$|caspi|		(NCBI-GENE "83549" NIL |paley| 3423430934 NIL NIL)$(UCSC "NM_031432" NIL |paley| 3423430934 NIL NIL)$(ENTREZ "BC015547" NIL |paley| 3423430934 NIL NIL)$(ENTREZ "AK057848" NIL |paley| 3423430934 NIL NIL)$(ENTREZ "AK022317" NIL |paley| 3423430934 NIL NIL)$(ENTREZ "AF254133" NIL |paley| 3423430934 NIL NIL)$(ENTREZ "AF237290" NIL |paley| 3423430934 NIL NIL)$(UNIGENE "9597" NIL |paley| 3423430934 NIL …							COMMON-NAME			125945717		UCK1$URK1				HS05429-MONOMER			125953181	T		SYNONYMS$ACCESSION-1$ACCESSION-2$ABBREV-NAME	URK1		-	Genes
AG9							g-teo		3319385772	|christ|										COMMON-NAME					g-teo$ag9				AG9-MONOMER				T		SYNONYMS$ACCESSION-1$ACCESSION-2$ABBREV-NAME	ag9			Genes
HS02015				3035541			CYB5R3		3427055316	|caspi|			(NCBI-GENE "1727" NIL |fulcher| 3466285250 NIL NIL)$(ENTREZ "Y09501" PART-OF |caspi| 3427056125 NIL NIL)							COMMON-NAME			39617252		CYB5R3$DIA1				HS02015-MONOMER	:ENZYME		39645451	T		SYNONYMS$ACCESSION-1$ACCESSION-2$ABBREV-NAME	DIA1		-	Genes
G-14854				10908114			oleA2		3533419274	|caspi|			(ENTREZ "AF220951" PART-OF |caspi| 3533503299 NIL NIL)							COMMON-NAME					oleA2$oleAII				MONOMER-17051				T		SYNONYMS$ACCESSION-1$ACCESSION-2$ABBREV-NAME	oleAII			Genes
AT3G61580				Sperling98			AT3G61580		3350668390	|peifenz|			(TAIR "AT3G61580" NIL |peifenz| 3350668749 NIL NIL)$(ENTREZ "AJ224161" PART-OF |peifenz| 3350668749 NIL NIL)							COMMON-NAME					AT3G61580$AtDES8				AT3G61580-MONOMER	:ENZYME			T		SYNONYMS$ACCESSION-1$ACCESSION-2$ABBREV-NAME	AtDES8			Genes
AT5G56970				11154345			CKX3		3317163296	|christ|			(NCBI-GENE "at5g56970" NIL |christ| 3323035816 NIL NIL)$(ENTREZ "AF303979" PART-OF |christ| 3323035816 NIL NIL)$(TAIR "at5g56970" NIL |christ| 3323035816 NIL NIL)							COMMON-NAME					CKX3$cytokinin oxidase3				AT5G56970-MONOMER	:ENZYME			T		SYNONYMS$ACCESSION-1$ACCESSION-2$ABBREV-NAME	cytokinin oxidase3			Genes
G-15265				17298375			nirK		3552750553	|caspi|			(ENTREZ "EF016124" NIL |caspi| 3552750616 NIL NIL)							COMMON-NAME					nirK				MONOMER-17546				T		SYNONYMS$ACCESSION-1$ACCESSION-2$ABBREV-NAME				Genes
G-1442							ATR2		3255465459	|peifenz|			(TAIR "AT4G30210" NIL |peifenz| 3255465661 NIL NIL)							COMMON-NAME					ATR2$at4g30210				MONOMER-2102				T		SYNONYMS$ACCESSION-1$ACCESSION-2$ABBREV-NAME	at4g30210			Genes
BBSC							bbsC		3230564193	|krieger|										COMMON-NAME					bbsC				MONOMER-689				T		SYNONYMS$ACCESSION-1$ACCESSION-2$ABBREV-NAME				Genes
G-12438							PME1.9		3503840197	|anuradha|			(ENTREZ "U50986" NIL |anuradha| 3503840887 NIL NIL)							COMMON-NAME					PME1.9				MONOMER-16134				T		SYNONYMS$ACCESSION-1$ACCESSION-2$ABBREV-NAME				Genes
AT4G13770							At4g13770		3275159261	|peifenz|			(TAIR "AT4G13770")$(TAIR "AT4G13770" NIL |peifenz| 3275159312 NIL NIL)							COMMON-NAME					At4g13770$CYP83A1				AT4G13770-MONOMER				T		SYNONYMS$ACCESSION-1$ACCESSION-2$ABBREV-NAME	CYP83A1			Genes
G-15402	YER019W						ISC1		3557858941	|caspi|			(NCBI-GENE "856739" NIL |caspi| 3557859025 NIL NIL)							COMMON-NAME					ISC1$YER019W				MONOMER-17704				T		SYNONYMS$ACCESSION-1$ACCESSION-2$ABBREV-NAME				Genes
G-15540							PPOX3		3568639253	|hartmut|			(ENTREZ "BT000605" NIL |hartmut| 3568639819 NIL NIL)$(TAIR "At5g49970" NIL |hartmut| 3568639819 NIL NIL)							COMMON-NAME					PPOX3$At5g49970$PDX3				MONOMER-17901				T		SYNONYMS$ACCESSION-1$ACCESSION-2$ABBREV-NAME	At5g49970$PDX3			Genes
G-15344							megDII		3555102322	|caspi|			(ENTREZ "AF263245" PART-OF |caspi| 3555102361 NIL NIL)							COMMON-NAME					megDII				MONOMER-17629				T		SYNONYMS$ACCESSION-1$ACCESSION-2$ABBREV-NAME				Genes
G-2361							VTE1		3292008449	|peifenz|			(TAIR "At4g32770" NIL |peifenz| 3292010125 NIL NIL)							COMMON-NAME					VTE1$At4g32770				MONOMER-3281	:ENZYME			T		SYNONYMS$ACCESSION-1$ACCESSION-2$ABBREV-NAME	At4g32770			Genes
G-14867							oleV		3533823581	|caspi|			(ENTREZ "AF055579" PART-OF |caspi| 3533823655 NIL NIL)							COMMON-NAME					oleV				MONOMER-17064				T		SYNONYMS$ACCESSION-1$ACCESSION-2$ABBREV-NAME				Genes
