# Supplementary material for: A computational platform to maintain and migrate manual functional annotations for BioCyc databases
Source: BMC Syst Biol. 2014 Oct 12;8:115. doi: 10.1186/s12918-014-0115-1 (PMC4203924; doi:10.1186/s12918-014-0115-1)
Supplement: Additional file 1 — Examples of file formats. This file contains examples of the “Lisp-format” and the “spreadsheet format” file formats accepted by the Pathway Tools import utility. [file 12918_2014_115_MOESM1_ESM.zip › README.txt]

This folder provides examples of the types of import file formats supported by Pathway Tools.

The Lisp formatted file was created by exporting the Glycolysis pathway object from Pathway Tools (EcoCyc) using the built in export feature.  Only the Glycolysis frame was selected for export, however Pathway Tools automatically exports several additional frames as well.

The spreadsheet formatted was created by exporting all genes from Pathway Tools (EcoCyc) using the built in export feature.  We arbitrarily cut off the file at about 1000 lines for brevity (originally over 8000).  This format shows how frames and slot data are exported, but not annotation data.
