# Supplementary material for: A computational platform to maintain and migrate manual functional annotations for BioCyc databases
Source: BMC Syst Biol. 2014 Oct 12;8:115. doi: 10.1186/s12918-014-0115-1 (PMC4203924; doi:10.1186/s12918-014-0115-1)
Supplement: Additional file 2 — CycTools user’s manual and installation instructions. This file contains instructions for installing CycTools and its dependencies. This file also includes descriptions of the options available in CycTools. [file 12918_2014_115_MOESM2_ESM.zip]

Archive with 1 entries (1 files):
- CycTools_User_Guide.pdf
