# Supplementary material for: A computational platform to maintain and migrate manual functional annotations for BioCyc databases
Source: BMC Syst Biol. 2014 Oct 12;8:115. doi: 10.1186/s12918-014-0115-1 (PMC4203924; doi:10.1186/s12918-014-0115-1)
Supplement: Additional file 3 — BioCyc database copy utility. This file contains a bash shell script which will copy a BioCyc database file and automatically perform the necessary renaming steps required to differentiate the new copy from the old. This is required to allow both copies to be loaded in Pathway Tools memory simultaneously. [file 12918_2014_115_MOESM3_ESM.zip]

Archive with 1 entries (1 files):
- Additional file 3.sh
