# Supplementary material for: A computational platform to maintain and migrate manual functional annotations for BioCyc databases
Source: BMC Syst Biol. 2014 Oct 12;8:115. doi: 10.1186/s12918-014-0115-1 (PMC4203924; doi:10.1186/s12918-014-0115-1)
Supplement: Additional file 3 — BioCyc database copy utility. This file contains a bash shell script which will copy a BioCyc database file and automatically perform the necessary renaming steps required to differentiate the new copy from the old. This is required to allow both copies to be loaded in Pathway Tools memory simultaneously. [file 12918_2014_115_MOESM3_ESM.zip › Additional file 3.sh]

#!/bin/bash
# BioCycCopy.sh
#
# BioCyc PGDB Copy Tool
#
# Written by Jesse R Walsh
#
# Variables:
# FILE : the flat file downloaded from SRI containing the database to be copied.
# LOWER_CASE_FILE_ORG_ABBREV : lowercase version of FILE_ORG_ABBREV
# FILE_ORG_ABBREV : abbreviation of the organism to be used in some naming situations.  For EcoCyc, this is "ECO"
# ORIGINAL_ID : original database ID, as found in the ID value of the organism.dat file.
# VERSION : database version.  Also the name of the file created when FILE is decompressed
#
# ID : new database ID
# ID_LOWER_CASE : lowercase version of ID, used in file naming
# STORAGE : set in organism.dat, this script is designed to handle only FILE type storage and is not tested on MYSQL type storage.
# NAME : set in organism.dat, this is used as a display name
# ABBREV : set in organism.dat, this is optional
# STRAIN : set in organism.dat, this is optional

#######  Variables  ########
FILE="ecoli.tar.gz"
LOWER_CASE_FILE_ORG_ABBREV="eco"
FILE_ORG_ABBREV="ECO"
ORIGINAL_ID="ECOLI"
VERSION=17.0
############################
ID_LOWER_CASE="manualtest"
ID="MANUALTEST"
STORAGE="FILE"
NAME="Escherichia coli (Test)"
ABBREV="E. coli"
STRAIN="K-12 substr. MG1655 (Test)"
############################
TARGETDIR=$ID_LOWER_CASE'cyc'
EXTRACTEDFILE=$VERSION
INPUTDIR=$TARGETDIR/$EXTRACTEDFILE/input
KBDIR=$TARGETDIR/$EXTRACTEDFILE/kb
DATADIR=$TARGETDIR/$EXTRACTEDFILE/data
############################


# Check tar.gz file exists
function verify_input_file
{
echo "Checking input file $FILE ..."
if [[ ! -f $FILE ]]
then
 echo "$FILE : does not exists"
 exit 1
elif [[ ! -r $FILE ]]
then
 echo "$FILE: can not read"
 exit 2
elif [[ $FILE != *.tar.gz ]]
then
 echo "Input file is not a .tar.gz file"
 exit 3
fi
echo "$FILE found"
}

# Check if extracted file exists
function verify_extract_target_location
{
echo "Checking if input file $EXTRACTEDFILE has been unpacked."
if [[ -d $EXTRACTEDFILE ]]
then
 echo "File already unpacked"
 exit 4
fi
}

# Check if target location exists
function verify_target_location
{
echo "Checking if target directory $TARGETDIR exists."
if [[ -d $TARGETDIR ]]
then
 echo "Directory already exists"
 exit 5
fi
}


# Run
verify_input_file
verify_extract_target_location
verify_target_location

echo "Unpacking database flat file ..."
tar -xvf $FILE > /dev/null 

echo "Creating target directory ..."
mkdir $TARGETDIR

echo "Moving extracted files into target directory ..."
mv $EXTRACTEDFILE $TARGETDIR

echo "Creating default-version file ..."
echo $VERSION > $TARGETDIR/default-version

echo "Modify input/organism.dat file ..."
sed -e 's|^ID.*|ID\t'"$ID"'|g' $INPUTDIR/organism.dat > $INPUTDIR/organism.dat.tmp && mv $INPUTDIR/organism.dat.tmp $INPUTDIR/organism.dat
sed -e 's|^STORAGE.*|STORAGE\t'"$STORAGE"'|g' $INPUTDIR/organism.dat > $INPUTDIR/organism.dat.tmp && mv $INPUTDIR/organism.dat.tmp $INPUTDIR/organism.dat
sed -e 's|^NAME.*|NAME\t'"$NAME"'|g' $INPUTDIR/organism.dat > $INPUTDIR/organism.dat.tmp && mv $INPUTDIR/organism.dat.tmp $INPUTDIR/organism.dat
sed -e 's|^ABBREV-NAME.*|ABBREV-NAME\t'"$ABBREV"'|g' $INPUTDIR/organism.dat > $INPUTDIR/organism.dat.tmp && mv $INPUTDIR/organism.dat.tmp $INPUTDIR/organism.dat
sed -e 's|^STRAIN.*|STRAIN\t'"$STRAIN"'|g' $INPUTDIR/organism.dat > $INPUTDIR/organism.dat.tmp && mv $INPUTDIR/organism.dat.tmp $INPUTDIR/organism.dat

echo "Rename kb/"$LOWER_CASE_FILE_ORG_ABBREV"base.ocelot file ..."
OCELOT_FILE_NAME=$ID_LOWER_CASE'base.ocelot'
mv $KBDIR/$LOWER_CASE_FILE_ORG_ABBREV'base.ocelot' $KBDIR/$OCELOT_FILE_NAME

echo "Modify kb/"$LOWER_CASE_FILE_ORG_ABBREV"base.ocelot file ..."
sed -e 's|:OCELOT-KB :NAME '"$FILE_ORG_ABBREV"'BASE|:OCELOT-KB :NAME '"$ID"'BASE|g' $KBDIR/$OCELOT_FILE_NAME > $KBDIR/$OCELOT_FILE_NAME.tmp && mv $KBDIR/$OCELOT_FILE_NAME.tmp $KBDIR/$OCELOT_FILE_NAME

sed -e 's|^('"$FILE_ORG_ABBREV"'CYC NIL|('"$ID"'CYC NIL|g' $KBDIR/$OCELOT_FILE_NAME > $KBDIR/$OCELOT_FILE_NAME.tmp && mv $KBDIR/$OCELOT_FILE_NAME.tmp $KBDIR/$OCELOT_FILE_NAME

sed -e 's|^('"$ORIGINAL_ID"' NIL|('"$ID"' NIL|g' $KBDIR/$OCELOT_FILE_NAME > $KBDIR/$OCELOT_FILE_NAME.tmp && mv $KBDIR/$OCELOT_FILE_NAME.tmp $KBDIR/$OCELOT_FILE_NAME

echo "Rename data/* files ..."
for x in $DATADIR/ecobase*
do
 NEWNAME=$(echo $x | sed 's|'"$LOWER_CASE_FILE_ORG_ABBREV"'|'"$ID_LOWER_CASE"'|g')
 echo $NEWNAME
 mv $x $NEWNAME
done

echo "Ignoring renaming data/*.fsa file ..."
echo "Ignoring renaming data/fba/* files ..."
