# Supplementary material for: A computational platform to maintain and migrate manual functional annotations for BioCyc databases
Source: BMC Syst Biol. 2014 Oct 12;8:115. doi: 10.1186/s12918-014-0115-1 (PMC4203924; doi:10.1186/s12918-014-0115-1)
Supplement: Additional file 4 — GO term annotation data from MaizeCyc. This file contains the GO term annotations that were extracted from MaizeCyc and were imported into CornCyc. The file is formatted as comma delimited values. [file 12918_2014_115_MOESM4_ESM.csv]

GivenID	GO-TERMS	PubMedID	EV-CODE	TimeStamp	Curator
GRMZM2G158657_P01	GO:0045549	20670614	EV-AS-TAS	04-25-2014 12-00-00	MaizeGDB
spi1	GO:0004499	18799737	EV-AS-TAS	04-25-2014 12-00-00	MaizeGDB
sal1	GO:0016192	12750475	EV-AS-TAS	04-25-2014 12-00-00	MaizeGDB
wc1	GO:0045549	20670614	EV-EXP	04-25-2014 12-00-00	MaizeGDB
FLS1	GO:0005783	20059741	EV-EXP-IDA	04-25-2014 12-00-00	MaizeGDB
FLS1	GO:0045431	20059741	EV-EXP-IDA	04-25-2014 12-00-00	MaizeGDB
Bz2	GO:0004364	9008391	EV-EXP-IDA	04-25-2014 12-00-00	MaizeGDB
Bz2	GO:0004364	7760932	EV-EXP-IDA	04-25-2014 12-00-00	MaizeGDB
Bz2	GO:0004364	17991994	EV-EXP-IDA	04-25-2014 12-00-00	MaizeGDB
FLS2	GO:0045431	22654889	EV-EXP-IDA	04-25-2014 12-00-00	MaizeGDB
lg1	GO:0005634	9119226	EV-EXP-IDA	04-25-2014 12-00-00	MaizeGDB
GRMZM2G068506	GO:0019252	8202085	EV-EXP-IMP	04-25-2014 12-00-00	MaizeGDB
GRMZM2G068506	GO:0008878	8202085	EV-EXP-IMP	04-25-2014 12-00-00	MaizeGDB
b1	GO:0006355	1427078	EV-EXP-IMP	04-25-2014 12-00-00	MaizeGDB
b1	GO:0030528	1427078	EV-EXP-IMP	04-25-2014 12-00-00	MaizeGDB
b1	GO:0005634	1427078	EV-EXP-IMP	04-25-2014 12-00-00	MaizeGDB
GRMZM2G410515	GO:0016166	9491075	EV-EXP-IMP	04-25-2014 12-00-00	MaizeGDB
GRMZM2G410515	GO:0010162	9491075	EV-EXP-IMP	04-25-2014 12-00-00	MaizeGDB
te1	GO:0090176	9811795	EV-EXP-IMP	04-25-2014 12-00-00	MaizeGDB
te1	GO:0008017	11149933	EV-EXP-IMP	04-25-2014 12-00-00	MaizeGDB
te1	GO:0048281	9603518	EV-EXP-IMP	04-25-2014 12-00-00	MaizeGDB
ts2	GO:0004022	8358795	EV-EXP-IMP	04-25-2014 12-00-00	MaizeGDB
tb1	GO:0006355	9087405	EV-EXP-IMP	04-25-2014 12-00-00	MaizeGDB
tb1	GO:0045926	12524360	EV-EXP-IMP	04-25-2014 12-00-00	MaizeGDB
r1	GO:0009718	7489721	EV-EXP-IMP	04-25-2014 12-00-00	MaizeGDB
r1	GO:0006355	7489721	EV-EXP-IMP	04-25-2014 12-00-00	MaizeGDB
r1	GO:0030528	7489721	EV-EXP-IMP	04-25-2014 12-00-00	MaizeGDB
sxd1	GO:0033231	11340186	EV-EXP-IMP	04-25-2014 12-00-00	MaizeGDB
sbe3	GO:0019252	11244119	EV-EXP-IMP	04-25-2014 12-00-00	MaizeGDB
sbe3	GO:0003844	11244119	EV-EXP-IMP	04-25-2014 12-00-00	MaizeGDB
gzr1	GO:0045735	20615951	EV-EXP-IMP	04-25-2014 12-00-00	MaizeGDB
ts4	GO:0010451	18026103	EV-EXP-IMP	04-25-2014 12-00-00	MaizeGDB
ts4	GO:0007530	18026103	EV-EXP-IMP	04-25-2014 12-00-00	MaizeGDB
ts4	GO:0035195	18026103	EV-EXP-IMP	04-25-2014 12-00-00	MaizeGDB
adh2	GO:0004022	2987807	EV-EXP-IMP	04-25-2014 12-00-00	MaizeGDB
su1	GO:0005975	7773016	EV-EXP-IMP	04-25-2014 12-00-00	MaizeGDB
ts6	GO:0010451	18701544	EV-EXP-IMP	04-25-2014 12-00-00	MaizeGDB
ts6	GO:0007530	18701544	EV-EXP-IMP	04-25-2014 12-00-00	MaizeGDB
ts6	GO:0048281	18701544	EV-EXP-IMP	04-25-2014 12-00-00	MaizeGDB
vp15	GO:0010162	16367969	EV-EXP-IMP	04-25-2014 12-00-00	MaizeGDB
vp15	GO:0006777	16367969	EV-EXP-IMP	04-25-2014 12-00-00	MaizeGDB
d8	GO:0009755	10421366	EV-EXP-IMP	04-25-2014 12-00-00	MaizeGDB
vp1	GO:0010162	12857845	EV-EXP-IMP	04-25-2014 12-00-00	MaizeGDB
vp1	GO:0009688	12857845	EV-EXP-IMP	04-25-2014 12-00-00	MaizeGDB
vp1	GO:0006355	12857845	EV-EXP-IMP	04-25-2014 12-00-00	MaizeGDB
si1	GO:0010093	7489721	EV-EXP-IMP	04-25-2014 12-00-00	MaizeGDB
si1	GO:0030528	7489721	EV-EXP-IMP	04-25-2014 12-00-00	MaizeGDB
si1	GO:0006355	7489721	EV-EXP-IMP	04-25-2014 12-00-00	MaizeGDB
spi1	GO:0010451	18799737	EV-EXP-IMP	04-25-2014 12-00-00	MaizeGDB
spi1	GO:0009851	21335375	EV-EXP-IMP	04-25-2014 12-00-00	MaizeGDB
fl2	GO:0045735	7808405	EV-EXP-IMP	04-25-2014 12-00-00	MaizeGDB
sal1	GO:0045735	12750475	EV-EXP-IMP	04-25-2014 12-00-00	MaizeGDB
tga1	GO:0006355	16079849	EV-EXP-IMP	04-25-2014 12-00-00	MaizeGDB
tga1	GO:0048281	16079849	EV-EXP-IMP	04-25-2014 12-00-00	MaizeGDB
vp14	GO:0010162	11576422	EV-EXP-IMP	04-25-2014 12-00-00	MaizeGDB
vp14	GO:0045549	11576422	EV-EXP-IMP	04-25-2014 12-00-00	MaizeGDB
wc1	GO:0045549	18285342	EV-EXP-IMP	04-25-2014 12-00-00	MaizeGDB
SH-1	GO:0016157	16593784	EV-EXP-IMP	04-25-2014 12-00-00	MaizeGDB
su2	GO:0009011	15604657	EV-EXP-IMP	04-25-2014 12-00-00	MaizeGDB
phyB2	GO:2000028	17181778	EV-EXP-IMP	04-25-2014 12-00-00	MaizeGDB
phyB2	GO:0031517	17181778	EV-EXP-IMP	04-25-2014 12-00-00	MaizeGDB
why1	GO:0000373	18676978	EV-EXP-IMP	04-25-2014 12-00-00	MaizeGDB
du1	GO:0009250	9501113	EV-EXP-IMP	04-25-2014 12-00-00	MaizeGDB
du1	GO:0009058	9501113	EV-EXP-IMP	04-25-2014 12-00-00	MaizeGDB
sgo1	GO:0051177	15916952	EV-EXP-IMP	04-25-2014 12-00-00	MaizeGDB
whp1	GO:0016210	15956664	EV-EXP-IMP	04-25-2014 12-00-00	MaizeGDB
stc1	GO:0016114	11106370	EV-EXP-IMP	04-25-2014 12-00-00	MaizeGDB
tsh1	GO:0048281	20305121	EV-EXP-IMP	04-25-2014 12-00-00	MaizeGDB
tsh1	GO:0006355	20305121	EV-EXP-IMP	04-25-2014 12-00-00	MaizeGDB
phyB1	GO:0031517	17181778	EV-EXP-IMP	04-25-2014 12-00-00	MaizeGDB
zfl1	GO:0010229	12702653	EV-EXP-IMP	04-25-2014 12-00-00	MaizeGDB
zfl1	GO:0006355	12702653	EV-EXP-IMP	04-25-2014 12-00-00	MaizeGDB
c2	GO:0016210	15956664	EV-EXP-IMP	04-25-2014 12-00-00	MaizeGDB
wx1	GO:0033840	16660720	EV-EXP-IMP	04-25-2014 12-00-00	MaizeGDB
sh2	GO:0019252	8202085	EV-EXP-IMP	04-25-2014 12-00-00	MaizeGDB
sh2	GO:0008878	8202085	EV-EXP-IMP	04-25-2014 12-00-00	MaizeGDB
adh1	GO:0004022	8639750	EV-EXP-IMP	04-25-2014 12-00-00	MaizeGDB
tha5	GO:0031969	20409008	EV-EXP-IMP	04-25-2014 12-00-00	MaizeGDB
tha5	GO:0031204	20409008	EV-EXP-IMP	04-25-2014 12-00-00	MaizeGDB
ts1	GO:0009695	19131630	EV-EXP-IMP	04-25-2014 12-00-00	MaizeGDB
ts1	GO:0007530	19131630	EV-EXP-IMP	04-25-2014 12-00-00	MaizeGDB
ts1	GO:0016165	19131630	EV-EXP-IMP	04-25-2014 12-00-00	MaizeGDB
cat3	GO:0004096	8400123	EV-EXP-IMP	04-25-2014 12-00-00	MaizeGDB
pr1	GO:0016711	2138574	EV-EXP-IMP	04-25-2014 12-00-00	MaizeGDB
wtf1	GO:0000373	19251672	EV-EXP-IMP	04-25-2014 12-00-00	MaizeGDB
cat2	GO:0004096	8639750	EV-EXP-IMP	04-25-2014 12-00-00	MaizeGDB
cat1	GO:0004096	8220459	EV-EXP-IMP	04-25-2014 12-00-00	MaizeGDB
vp8	GO:0010162	18203869	EV-EXP-IMP	04-25-2014 12-00-00	MaizeGDB
vp8	GO:0009687	18203869	EV-EXP-IMP	04-25-2014 12-00-00	MaizeGDB
vp10	GO:0006777	16367968	EV-EXP-IMP	04-25-2014 12-00-00	MaizeGDB
vp10	GO:0010162	16367968	EV-EXP-IMP	04-25-2014 12-00-00	MaizeGDB
sus1	GO:0016157	16593784	EV-EXP-IMP	04-25-2014 12-00-00	MaizeGDB
ys1	GO:0015343	15107503	EV-EXP-IMP	04-25-2014 12-00-00	MaizeGDB
ys1	GO:0055085	15107503	EV-EXP-IMP	04-25-2014 12-00-00	MaizeGDB
tdy1	GO:0033231	17071639	EV-EXP-IMP	04-25-2014 12-00-00	MaizeGDB
GRMZM2G027115_P01	GO:0008531	16183635	EV-EXP	04-25-2014 12-00-00	jaiswalp
GRMZM2G135586_P01	GO:0008531	16183635	EV-EXP	04-25-2014 12-00-00	jaiswalp
GRMZM2G477236_P03	GO:0031361	20089766	EV-EXP-IDA	04-25-2014 12-00-00	jaiswalp
GRMZM2G018441_P01	GO:0009532	20089766	EV-EXP-IDA	04-25-2014 12-00-00	jaiswalp
GRMZM2G701201_P02	GO:0031361	20089766	EV-EXP-IDA	04-25-2014 12-00-00	jaiswalp
aoc1	GO:0009536	20089766	EV-EXP-IDA	04-25-2014 12-00-00	jaiswalp
GRMZM2G360021_P01	GO:0009547	20089766	EV-EXP-IDA	04-25-2014 12-00-00	jaiswalp
GRMZM2G371271_P01	GO:0044464	20089766	EV-EXP-IDA	04-25-2014 12-00-00	jaiswalp
GRMZM2G112728_P01	GO:0009532	20089766	EV-EXP-IDA	04-25-2014 12-00-00	jaiswalp
GRMZM2G169207_P01	GO:0009532	20089766	EV-EXP-IDA	04-25-2014 12-00-00	jaiswalp
gsr1	GO:0009532	20089766	EV-EXP-IDA	04-25-2014 12-00-00	jaiswalp
GRMZM2G078118_P02	GO:0031976	20089766	EV-EXP-IDA	04-25-2014 12-00-00	jaiswalp
GRMZM2G089696_P01	GO:0044464	20089766	EV-EXP-IDA	04-25-2014 12-00-00	jaiswalp
GRMZM2G036880_P01	GO:0031361	20089766	EV-EXP-IDA	04-25-2014 12-00-00	jaiswalp
GRMZM2G410515	GO:0009536	20089766	EV-EXP-IDA	04-25-2014 12-00-00	jaiswalp
GRMZM2G072174_P01	GO:0042651	20089766	EV-EXP-IDA	04-25-2014 12-00-00	jaiswalp
GRMZM2G154725_P01	GO:0010287	20089766	EV-EXP-IDA	04-25-2014 12-00-00	jaiswalp
GRMZM2G127139	GO:0031976	20089766	EV-EXP-IDA	04-25-2014 12-00-00	jaiswalp
GRMZM2G067908_P01	GO:0009532	20089766	EV-EXP-IDA	04-25-2014 12-00-00	jaiswalp
GRMZM2G122337_P01	GO:0009532	20089766	EV-EXP-IDA	04-25-2014 12-00-00	jaiswalp
GRMZM2G001750_P01	GO:0042170	20089766	EV-EXP-IDA	04-25-2014 12-00-00	jaiswalp
GRMZM2G449496_P01	GO:0042646	20089766	EV-EXP-IDA	04-25-2014 12-00-00	jaiswalp
GRMZM2G451224_P01	GO:0031361	20089766	EV-EXP-IDA	04-25-2014 12-00-00	jaiswalp
GRMZM2G083016_P01	GO:0009532	20089766	EV-EXP-IDA	04-25-2014 12-00-00	jaiswalp
nbp1	GO:0009532	20089766	EV-EXP-IDA	04-25-2014 12-00-00	jaiswalp
GRMZM2G180612_P06	GO:0044464	20089766	EV-EXP-IDA	04-25-2014 12-00-00	jaiswalp
GRMZM2G124644_P01	GO:0042170	20089766	EV-EXP-IDA	04-25-2014 12-00-00	jaiswalp
GRMZM2G132607_P01	GO:0009532	20089766	EV-EXP-IDA	04-25-2014 12-00-00	jaiswalp
GRMZM2G030299_P01	GO:0009532	20089766	EV-EXP-IDA	04-25-2014 12-00-00	jaiswalp
GRMZM2G700683_P01	GO:0009532	20089766	EV-EXP-IDA	04-25-2014 12-00-00	jaiswalp
GRMZM2G034243_P01	GO:0009536	20089766	EV-EXP-IDA	04-25-2014 12-00-00	jaiswalp
GRMZM2G163437	GO:0009532	20089766	EV-EXP-IDA	04-25-2014 12-00-00	jaiswalp
GRMZM2G026656_P01	GO:0009532	20089766	EV-EXP-IDA	04-25-2014 12-00-00	jaiswalp
GRMZM2G049349_P01	GO:0031361	20089766	EV-EXP-IDA	04-25-2014 12-00-00	jaiswalp
GRMZM2G163809_P02	GO:0009532	20089766	EV-EXP-IDA	04-25-2014 12-00-00	jaiswalp
GRMZM2G101617_P01	GO:0042651	20089766	EV-EXP-IDA	04-25-2014 12-00-00	jaiswalp
GRMZM2G167766_P01	GO:0016020	20089766	EV-EXP-IDA	04-25-2014 12-00-00	jaiswalp
GRMZM2G012276_P02	GO:0042651	20089766	EV-EXP-IDA	04-25-2014 12-00-00	jaiswalp
GRMZM2G051403_P01	GO:0009536	20089766	EV-EXP-IDA	04-25-2014 12-00-00	jaiswalp
GRMZM2G038494_P01	GO:0009532	20089766	EV-EXP-IDA	04-25-2014 12-00-00	jaiswalp
GRMZM2G072041_P01	GO:0009532	20089766	EV-EXP-IDA	04-25-2014 12-00-00	jaiswalp
GRMZM2G180080_P01	GO:0044464	20089766	EV-EXP-IDA	04-25-2014 12-00-00	jaiswalp
GRMZM2G174984_P01	GO:0031361	20089766	EV-EXP-IDA	04-25-2014 12-00-00	jaiswalp
GRMZM2G158228_P01	GO:0009532	20089766	EV-EXP-IDA	04-25-2014 12-00-00	jaiswalp
GRMZM2G046900_P01	GO:0044464	20089766	EV-EXP-IDA	04-25-2014 12-00-00	jaiswalp
GRMZM2G050842_P01	GO:0031361	20089766	EV-EXP-IDA	04-25-2014 12-00-00	jaiswalp
GRMZM2G123719_P01	GO:0009532	20089766	EV-EXP-IDA	04-25-2014 12-00-00	jaiswalp
GRMZM2G110258_P03	GO:0009532	20089766	EV-EXP-IDA	04-25-2014 12-00-00	jaiswalp
GRMZM2G138258_P01	GO:0009526	20089766	EV-EXP-IDA	04-25-2014 12-00-00	jaiswalp
GRMZM2G043109_P01	GO:0009528	20089766	EV-EXP-IDA	04-25-2014 12-00-00	jaiswalp
GRMZM2G120579_P01	GO:0009532	20089766	EV-EXP-IDA	04-25-2014 12-00-00	jaiswalp
iso2	GO:0009536	20089766	EV-EXP-IDA	04-25-2014 12-00-00	jaiswalp
GRMZM2G137816_P02	GO:0016020	20089766	EV-EXP-IDA	04-25-2014 12-00-00	jaiswalp
GRMZM2G035620_P01	GO:0044464	20089766	EV-EXP-IDA	04-25-2014 12-00-00	jaiswalp
GRMZM2G089136_P02	GO:0009532	20089766	EV-EXP-IDA	04-25-2014 12-00-00	jaiswalp
GRMZM2G178958_P01	GO:0009532	20089766	EV-EXP-IDA	04-25-2014 12-00-00	jaiswalp
GRMZM2G463913_P01	GO:0009547	20089766	EV-EXP-IDA	04-25-2014 12-00-00	jaiswalp
GRMZM2G025648_P01	GO:0031976	20089766	EV-EXP-IDA	04-25-2014 12-00-00	jaiswalp
GRMZM2G016236_P01	GO:0010287	20089766	EV-EXP-IDA	04-25-2014 12-00-00	jaiswalp
GRMZM2G177895_P01	GO:0009532	20089766	EV-EXP-IDA	04-25-2014 12-00-00	jaiswalp
GRMZM2G071996_P01	GO:0009536	20089766	EV-EXP-IDA	04-25-2014 12-00-00	jaiswalp
GRMZM2G094224_P01	GO:0031361	20089766	EV-EXP-IDA	04-25-2014 12-00-00	jaiswalp
GRMZM2G119471_P01	GO:0009547	20089766	EV-EXP-IDA	04-25-2014 12-00-00	jaiswalp
GRMZM2G118646_P01	GO:0042651	20089766	EV-EXP-IDA	04-25-2014 12-00-00	jaiswalp
GRMZM2G127230_P01	GO:0009532	20089766	EV-EXP-IDA	04-25-2014 12-00-00	jaiswalp
GRMZM2G033894_P01	GO:0009528	20089766	EV-EXP-IDA	04-25-2014 12-00-00	jaiswalp
sxd1	GO:0010287	20089766	EV-EXP-IDA	04-25-2014 12-00-00	jaiswalp
sbe3	GO:0009532	20089766	EV-EXP-IDA	04-25-2014 12-00-00	jaiswalp
GRMZM2G068316_P01	GO:0031361	20089766	EV-EXP-IDA	04-25-2014 12-00-00	jaiswalp
GRMZM2G009048_P01	GO:0042651	20089766	EV-EXP-IDA	04-25-2014 12-00-00	jaiswalp
GRMZM2G076631_P01	GO:0042170	20089766	EV-EXP-IDA	04-25-2014 12-00-00	jaiswalp
GRMZM2G048591_P01	GO:0009532	20089766	EV-EXP-IDA	04-25-2014 12-00-00	jaiswalp
GRMZM2G048497_P01	GO:0009532	20089766	EV-EXP-IDA	04-25-2014 12-00-00	jaiswalp
GRMZM2G044697_P04	GO:0031361	20089766	EV-EXP-IDA	04-25-2014 12-00-00	jaiswalp
GRMZM2G048836_P01	GO:0031361	20089766	EV-EXP-IDA	04-25-2014 12-00-00	jaiswalp
GRMZM2G423137_P01	GO:0016020	20089766	EV-EXP-IDA	04-25-2014 12-00-00	jaiswalp
gln1	GO:0009532	20089766	EV-EXP-IDA	04-25-2014 12-00-00	jaiswalp
GRMZM2G133121_P01	GO:0009536	20089766	EV-EXP-IDA	04-25-2014 12-00-00	jaiswalp
GRMZM2G008892_P01	GO:0044464	20089766	EV-EXP-IDA	04-25-2014 12-00-00	jaiswalp
GRMZM2G159250_P01	GO:0009532	20089766	EV-EXP-IDA	04-25-2014 12-00-00	jaiswalp
GRMZM2G145870_P01	GO:0009532	20089766	EV-EXP-IDA	04-25-2014 12-00-00	jaiswalp
IDP88	GO:0009536	20089766	EV-EXP-IDA	04-25-2014 12-00-00	jaiswalp
GRMZM2G092427_P02	GO:0031361	20089766	EV-EXP-IDA	04-25-2014 12-00-00	jaiswalp
GRMZM2G088138_P01	GO:0009536	20089766	EV-EXP-IDA	04-25-2014 12-00-00	jaiswalp
GRMZM2G087570_P01	GO:0042651	20089766	EV-EXP-IDA	04-25-2014 12-00-00	jaiswalp
GRMZM2G136522_P01	GO:0009532	20089766	EV-EXP-IDA	04-25-2014 12-00-00	jaiswalp
GRMZM2G010389_P01	GO:0009526	20089766	EV-EXP-IDA	04-25-2014 12-00-00	jaiswalp
GRMZM2G436986_P01	GO:0042651	20089766	EV-EXP-IDA	04-25-2014 12-00-00	jaiswalp
GRMZM2G161306_P01	GO:0031361	20089766	EV-EXP-IDA	04-25-2014 12-00-00	jaiswalp
GRMZM2G063592_P01	GO:0009532	20089766	EV-EXP-IDA	04-25-2014 12-00-00	jaiswalp
GRMZM2G177970_P01	GO:0009532	20089766	EV-EXP-IDA	04-25-2014 12-00-00	jaiswalp
GRMZM2G121878_P03	GO:0009532	20089766	EV-EXP-IDA	04-25-2014 12-00-00	jaiswalp
GRMZM2G321053_P01	GO:0044464	20089766	EV-EXP-IDA	04-25-2014 12-00-00	jaiswalp
plt2	GO:0016020	20089766	EV-EXP-IDA	04-25-2014 12-00-00	jaiswalp
GRMZM2G061442_P01	GO:0016020	20089766	EV-EXP-IDA	04-25-2014 12-00-00	jaiswalp
GRMZM2G302195_P01	GO:0009536	20089766	EV-EXP-IDA	04-25-2014 12-00-00	jaiswalp
GRMZM2G367092_P02	GO:0031976	20089766	EV-EXP-IDA	04-25-2014 12-00-00	jaiswalp
GRMZM2G145496_P01	GO:0009547	20089766	EV-EXP-IDA	04-25-2014 12-00-00	jaiswalp
GRMZM2G113349_P01	GO:0042651	20089766	EV-EXP-IDA	04-25-2014 12-00-00	jaiswalp
GRMZM2G157369_P01	GO:0010287	20089766	EV-EXP-IDA	04-25-2014 12-00-00	jaiswalp
GRMZM2G073743_P03	GO:0031976	20089766	EV-EXP-IDA	04-25-2014 12-00-00	jaiswalp
GRMZM2G149428_P01	GO:0031361	20089766	EV-EXP-IDA	04-25-2014 12-00-00	jaiswalp
GRMZM2G001500_P02	GO:0009532	20089766	EV-EXP-IDA	04-25-2014 12-00-00	jaiswalp
GRMZM2G158595_P01	GO:0009532	20089766	EV-EXP-IDA	04-25-2014 12-00-00	jaiswalp
GRMZM2G012102_P01	GO:0031976	20089766	EV-EXP-IDA	04-25-2014 12-00-00	jaiswalp
GRMZM2G002178_P01	GO:0010287	20089766	EV-EXP-IDA	04-25-2014 12-00-00	jaiswalp
GRMZM2G172410_P01	GO:0016020	20089766	EV-EXP-IDA	04-25-2014 12-00-00	jaiswalp
GRMZM2G087041_P01	GO:0031976	20089766	EV-EXP-IDA	04-25-2014 12-00-00	jaiswalp
GRMZM2G067028_P01	GO:0044464	20089766	EV-EXP-IDA	04-25-2014 12-00-00	jaiswalp
GRMZM2G139803_P01	GO:0009532	20089766	EV-EXP-IDA	04-25-2014 12-00-00	jaiswalp
GRMZM2G032348_P01	GO:0009532	20089766	EV-EXP-IDA	04-25-2014 12-00-00	jaiswalp
GRMZM2G059083_P01	GO:0042651	20089766	EV-EXP-IDA	04-25-2014 12-00-00	jaiswalp
GRMZM2G119852_P01	GO:0009532	20089766	EV-EXP-IDA	04-25-2014 12-00-00	jaiswalp
GRMZM2G393671_P01	GO:0009532	20089766	EV-EXP-IDA	04-25-2014 12-00-00	jaiswalp
GRMZM2G383154_P01	GO:0031361	20089766	EV-EXP-IDA	04-25-2014 12-00-00	jaiswalp
GRMZM2G047695_P01	GO:0009536	20089766	EV-EXP-IDA	04-25-2014 12-00-00	jaiswalp
GRMZM2G074083_P01	GO:0044464	20089766	EV-EXP-IDA	04-25-2014 12-00-00	jaiswalp
GRMZM2G123234_P01	GO:0009532	20089766	EV-EXP-IDA	04-25-2014 12-00-00	jaiswalp
ij1	GO:0009532	20089766	EV-EXP-IDA	04-25-2014 12-00-00	jaiswalp
GRMZM2G113093_P01	GO:0009532	20089766	EV-EXP-IDA	04-25-2014 12-00-00	jaiswalp
GRMZM2G043162_P01	GO:0042651	20089766	EV-EXP-IDA	04-25-2014 12-00-00	jaiswalp
GRMZM2G007441_P01	GO:0009532	20089766	EV-EXP-IDA	04-25-2014 12-00-00	jaiswalp
GRMZM2G122715_P02	GO:0031361	20089766	EV-EXP-IDA	04-25-2014 12-00-00	jaiswalp
ssu2	GO:0009532	20089766	EV-EXP-IDA	04-25-2014 12-00-00	jaiswalp
GRMZM2G110192_P01	GO:0010287	20089766	EV-EXP-IDA	04-25-2014 12-00-00	jaiswalp
GRMZM2G161295_P01	GO:0031976	20089766	EV-EXP-IDA	04-25-2014 12-00-00	jaiswalp
GRMZM2G347766_P01	GO:0042651	20089766	EV-EXP-IDA	04-25-2014 12-00-00	jaiswalp
GRMZM2G113340_P01	GO:0009536	20089766	EV-EXP-IDA	04-25-2014 12-00-00	jaiswalp
GRMZM2G145396_P01	GO:0044464	20089766	EV-EXP-IDA	04-25-2014 12-00-00	jaiswalp
GRMZM2G057281_P01	GO:0031361	20089766	EV-EXP-IDA	04-25-2014 12-00-00	jaiswalp
GRMZM2G075074_P01	GO:0031976	20089766	EV-EXP-IDA	04-25-2014 12-00-00	jaiswalp
GRMZM2G005973_P01	GO:0009547	20089766	EV-EXP-IDA	04-25-2014 12-00-00	jaiswalp
GRMZM2G129804_P01	GO:0009532	20089766	EV-EXP-IDA	04-25-2014 12-00-00	jaiswalp
GRMZM2G394500_P01	GO:0044464	20089766	EV-EXP-IDA	04-25-2014 12-00-00	jaiswalp
GRMZM2G084783_P02	GO:0009532	20089766	EV-EXP-IDA	04-25-2014 12-00-00	jaiswalp
GRMZM2G039996_P01	GO:0031361	20089766	EV-EXP-IDA	04-25-2014 12-00-00	jaiswalp
GRMZM2G047720_P01	GO:0031361	20089766	EV-EXP-IDA	04-25-2014 12-00-00	jaiswalp
GRMZM2G087598_P01	GO:0031361	20089766	EV-EXP-IDA	04-25-2014 12-00-00	jaiswalp
GRMZM2G169160_P03	GO:0009532	20089766	EV-EXP-IDA	04-25-2014 12-00-00	jaiswalp
GRMZM2G056686_P07	GO:0044464	20089766	EV-EXP-IDA	04-25-2014 12-00-00	jaiswalp
im30p1	GO:0009536	20089766	EV-EXP-IDA	04-25-2014 12-00-00	jaiswalp
GRMZM2G040933_P01	GO:0031352	20089766	EV-EXP-IDA	04-25-2014 12-00-00	jaiswalp
GRMZM2G131489_P01	GO:0031361	20089766	EV-EXP-IDA	04-25-2014 12-00-00	jaiswalp
GRMZM2G130332_P01	GO:0009532	20089766	EV-EXP-IDA	04-25-2014 12-00-00	jaiswalp
gpm564	GO:0009532	20089766	EV-EXP-IDA	04-25-2014 12-00-00	jaiswalp
GRMZM2G027663_P01	GO:0009532	20089766	EV-EXP-IDA	04-25-2014 12-00-00	jaiswalp
GRMZM2G086763_P01	GO:0009536	20089766	EV-EXP-IDA	04-25-2014 12-00-00	jaiswalp
GRMZM2G123922_P01	GO:0009532	20089766	EV-EXP-IDA	04-25-2014 12-00-00	jaiswalp
GRMZM2G329040_P02	GO:0009532	20089766	EV-EXP-IDA	04-25-2014 12-00-00	jaiswalp
GRMZM2G111216_P01	GO:0009532	20089766	EV-EXP-IDA	04-25-2014 12-00-00	jaiswalp
GRMZM2G179941_P01	GO:0009532	20089766	EV-EXP-IDA	04-25-2014 12-00-00	jaiswalp
GRMZM2G162451_P01	GO:0031976	20089766	EV-EXP-IDA	04-25-2014 12-00-00	jaiswalp
GRMZM2G075958_P01	GO:0009536	20089766	EV-EXP-IDA	04-25-2014 12-00-00	jaiswalp
bx9	GO:0044464	20089766	EV-EXP-IDA	04-25-2014 12-00-00	jaiswalp
chlorophyll synthetase	GO:0031976	20089766	EV-EXP-IDA	04-25-2014 12-00-00	jaiswalp
GRMZM2G025531_P01	GO:0009532	20089766	EV-EXP-IDA	04-25-2014 12-00-00	jaiswalp
GRMZM2G152419_P01	GO:0031352	20089766	EV-EXP-IDA	04-25-2014 12-00-00	jaiswalp
GRMZM2G051129_P02	GO:0009536	20089766	EV-EXP-IDA	04-25-2014 12-00-00	jaiswalp
GRMZM2G377115_P01	GO:0010287	20089766	EV-EXP-IDA	04-25-2014 12-00-00	jaiswalp
GRMZM2G141273_P01	GO:0009532	20089766	EV-EXP-IDA	04-25-2014 12-00-00	jaiswalp
GRMZM2G048672_P01	GO:0009536	20089766	EV-EXP-IDA	04-25-2014 12-00-00	jaiswalp
GRMZM2G171444_P01	GO:0009547	20089766	EV-EXP-IDA	04-25-2014 12-00-00	jaiswalp
GRMZM2G130305_P02	GO:0044464	20089766	EV-EXP-IDA	04-25-2014 12-00-00	jaiswalp
GRMZM2G086788_P01	GO:0009547	20089766	EV-EXP-IDA	04-25-2014 12-00-00	jaiswalp
GRMZM2G074040_P01	GO:0010287	20089766	EV-EXP-IDA	04-25-2014 12-00-00	jaiswalp
GRMZM2G044237_P03	GO:0009532	20089766	EV-EXP-IDA	04-25-2014 12-00-00	jaiswalp
GRMZM2G089147_P02	GO:0009532	20089766	EV-EXP-IDA	04-25-2014 12-00-00	jaiswalp
GRMZM2G149383_P01	GO:0009536	20089766	EV-EXP-IDA	04-25-2014 12-00-00	jaiswalp
GRMZM2G109526_P01	GO:0009532	20089766	EV-EXP-IDA	04-25-2014 12-00-00	jaiswalp
GRMZM2G061990_P01	GO:0009532	20089766	EV-EXP-IDA	04-25-2014 12-00-00	jaiswalp
GRMZM2G096391_P01	GO:0031976	20089766	EV-EXP-IDA	04-25-2014 12-00-00	jaiswalp
GRMZM2G058948_P01	GO:0009536	20089766	EV-EXP-IDA	04-25-2014 12-00-00	jaiswalp
GRMZM2G029543_P01	GO:0009532	20089766	EV-EXP-IDA	04-25-2014 12-00-00	jaiswalp
GRMZM2G117609_P01	GO:0009532	20089766	EV-EXP-IDA	04-25-2014 12-00-00	jaiswalp
GRMZM2G371670_P01	GO:0009536	20089766	EV-EXP-IDA	04-25-2014 12-00-00	jaiswalp
GRMZM2G082034_P01	GO:0009536	20089766	EV-EXP-IDA	04-25-2014 12-00-00	jaiswalp
GRMZM2G122793_P01	GO:0009532	20089766	EV-EXP-IDA	04-25-2014 12-00-00	jaiswalp
GRMZM2G433025_P01	GO:0044464	20089766	EV-EXP-IDA	04-25-2014 12-00-00	jaiswalp
GRMZM2G076544_P01	GO:0042651	20089766	EV-EXP-IDA	04-25-2014 12-00-00	jaiswalp
GRMZM2G117412_P02	GO:0031361	20089766	EV-EXP-IDA	04-25-2014 12-00-00	jaiswalp
GRMZM2G059026_P01	GO:0044464	20089766	EV-EXP-IDA	04-25-2014 12-00-00	jaiswalp
GRMZM2G029573_P03	GO:0009532	20089766	EV-EXP-IDA	04-25-2014 12-00-00	jaiswalp
GRMZM2G148709_P01	GO:0009532	20089766	EV-EXP-IDA	04-25-2014 12-00-00	jaiswalp
tip2a	GO:0016020	20089766	EV-EXP-IDA	04-25-2014 12-00-00	jaiswalp
GRMZM2G471357_P01	GO:0044464	20089766	EV-EXP-IDA	04-25-2014 12-00-00	jaiswalp
GRMZM2G463280_P02	GO:0009532	20089766	EV-EXP-IDA	04-25-2014 12-00-00	jaiswalp
GRMZM2G102786_P01	GO:0009528	20089766	EV-EXP-IDA	04-25-2014 12-00-00	jaiswalp
GRMZM2G118597_P02	GO:0009536	20089766	EV-EXP-IDA	04-25-2014 12-00-00	jaiswalp
GRMZM2G119583_P01	GO:0009532	20089766	EV-EXP-IDA	04-25-2014 12-00-00	jaiswalp
GRMZM2G377609_P03	GO:0009532	20089766	EV-EXP-IDA	04-25-2014 12-00-00	jaiswalp
GRMZM2G059121_P01	GO:0009532	20089766	EV-EXP-IDA	04-25-2014 12-00-00	jaiswalp
GRMZM2G007630_P01	GO:0009532	20089766	EV-EXP-IDA	04-25-2014 12-00-00	jaiswalp
GRMZM2G092311_P02	GO:0031361	20089766	EV-EXP-IDA	04-25-2014 12-00-00	jaiswalp
GRMZM2G114584_P03	GO:0044464	20089766	EV-EXP-IDA	04-25-2014 12-00-00	jaiswalp
GRMZM2G103101_P02	GO:0031361	20089766	EV-EXP-IDA	04-25-2014 12-00-00	jaiswalp
gpm298	GO:0009532	20089766	EV-EXP-IDA	04-25-2014 12-00-00	jaiswalp
GRMZM2G054076_P01	GO:0042646	20089766	EV-EXP-IDA	04-25-2014 12-00-00	jaiswalp
GRMZM2G070723_P02	GO:0009536	20089766	EV-EXP-IDA	04-25-2014 12-00-00	jaiswalp
GRMZM2G106164_P01	GO:0009532	20089766	EV-EXP-IDA	04-25-2014 12-00-00	jaiswalp
GRMZM2G122324_P01	GO:0009532	20089766	EV-EXP-IDA	04-25-2014 12-00-00	jaiswalp
GRMZM2G113476_P03	GO:0016020	20089766	EV-EXP-IDA	04-25-2014 12-00-00	jaiswalp
GRMZM2G039711_P01	GO:0009526	20089766	EV-EXP-IDA	04-25-2014 12-00-00	jaiswalp
plt1	GO:0016020	20089766	EV-EXP-IDA	04-25-2014 12-00-00	jaiswalp
GRMZM2G117642_P02	GO:0009532	20089766	EV-EXP-IDA	04-25-2014 12-00-00	jaiswalp
GRMZM2G163193_P02	GO:0031352	20089766	EV-EXP-IDA	04-25-2014 12-00-00	jaiswalp
GRMZM2G399284_P01	GO:0009532	20089766	EV-EXP-IDA	04-25-2014 12-00-00	jaiswalp
GRMZM2G090271_P01	GO:0009532	20089766	EV-EXP-IDA	04-25-2014 12-00-00	jaiswalp
GRMZM2G060470_P02	GO:0009532	20089766	EV-EXP-IDA	04-25-2014 12-00-00	jaiswalp
GRMZM2G011213_P01	GO:0044464	20089766	EV-EXP-IDA	04-25-2014 12-00-00	jaiswalp
GRMZM2G061876_P02	GO:0009532	20089766	EV-EXP-IDA	04-25-2014 12-00-00	jaiswalp
GRMZM2G095082_P02	GO:0031976	20089766	EV-EXP-IDA	04-25-2014 12-00-00	jaiswalp
GRMZM2G068963_P01	GO:0042651	20089766	EV-EXP-IDA	04-25-2014 12-00-00	jaiswalp
GRMZM2G097457_P01	GO:0009532	20089766	EV-EXP-IDA	04-25-2014 12-00-00	jaiswalp
GRMZM2G441888_P01	GO:0042651	20089766	EV-EXP-IDA	04-25-2014 12-00-00	jaiswalp
GRMZM2G305851_P01	GO:0009526	20089766	EV-EXP-IDA	04-25-2014 12-00-00	jaiswalp
GRMZM2G312910_P02	GO:0042651	20089766	EV-EXP-IDA	04-25-2014 12-00-00	jaiswalp
GRMZM2G124473_P01	GO:0010287	20089766	EV-EXP-IDA	04-25-2014 12-00-00	jaiswalp
GRMZM2G036290_P02	GO:0009532	20089766	EV-EXP-IDA	04-25-2014 12-00-00	jaiswalp
GRMZM2G418752_P01	GO:0009532	20089766	EV-EXP-IDA	04-25-2014 12-00-00	jaiswalp
GRMZM2G076006_P03	GO:0009532	20089766	EV-EXP-IDA	04-25-2014 12-00-00	jaiswalp
GRMZM2G017853_P02	GO:0009532	20089766	EV-EXP-IDA	04-25-2014 12-00-00	jaiswalp
GRMZM2G022192_P01	GO:0009532	20089766	EV-EXP-IDA	04-25-2014 12-00-00	jaiswalp
GRMZM2G306732_P01	GO:0009532	20089766	EV-EXP-IDA	04-25-2014 12-00-00	jaiswalp
GRMZM2G126128_P01	GO:0009532	20089766	EV-EXP-IDA	04-25-2014 12-00-00	jaiswalp
GRMZM2G359127_P01	GO:0009536	20089766	EV-EXP-IDA	04-25-2014 12-00-00	jaiswalp
GRMZM2G078756_P01	GO:0009532	20089766	EV-EXP-IDA	04-25-2014 12-00-00	jaiswalp
GRMZM2G076950_P01	GO:0044464	20089766	EV-EXP-IDA	04-25-2014 12-00-00	jaiswalp
GRMZM2G388855_P01	GO:0044464	20089766	EV-EXP-IDA	04-25-2014 12-00-00	jaiswalp
GRMZM2G015967_P01	GO:0042651	20089766	EV-EXP-IDA	04-25-2014 12-00-00	jaiswalp
GRMZM2G012479_P01	GO:0009532	20089766	EV-EXP-IDA	04-25-2014 12-00-00	jaiswalp
GRMZM2G044247_P01	GO:0009532	20089766	EV-EXP-IDA	04-25-2014 12-00-00	jaiswalp
GRMZM2G413652_P06	GO:0009532	20089766	EV-EXP-IDA	04-25-2014 12-00-00	jaiswalp
GRMZM2G169405_P01	GO:0031976	20089766	EV-EXP-IDA	04-25-2014 12-00-00	jaiswalp
ppp1	GO:0009532	20089766	EV-EXP-IDA	04-25-2014 12-00-00	jaiswalp
GRMZM2G412611_P01	GO:0009532	20089766	EV-EXP-IDA	04-25-2014 12-00-00	jaiswalp
GRMZM2G387360_P01	GO:0016020	20089766	EV-EXP-IDA	04-25-2014 12-00-00	jaiswalp
GRMZM2G133844_P01	GO:0031976	20089766	EV-EXP-IDA	04-25-2014 12-00-00	jaiswalp
GRMZM2G011520_P01	GO:0044464	20089766	EV-EXP-IDA	04-25-2014 12-00-00	jaiswalp
ae1	GO:0009532	20089766	EV-EXP-IDA	04-25-2014 12-00-00	jaiswalp
GRMZM2G172204_P02	GO:0044464	20089766	EV-EXP-IDA	04-25-2014 12-00-00	jaiswalp
GRMZM2G339699_P01	GO:0009536	20089766	EV-EXP-IDA	04-25-2014 12-00-00	jaiswalp
GRMZM2G079759_P01	GO:0031976	20089766	EV-EXP-IDA	04-25-2014 12-00-00	jaiswalp
GRMZM2G099907_P01	GO:0009536	20089766	EV-EXP-IDA	04-25-2014 12-00-00	jaiswalp
GRMZM2G028640_P01	GO:0009536	20089766	EV-EXP-IDA	04-25-2014 12-00-00	jaiswalp
GRMZM2G073312_P01	GO:0009532	20089766	EV-EXP-IDA	04-25-2014 12-00-00	jaiswalp
GRMZM2G066496_P01	GO:0009532	20089766	EV-EXP-IDA	04-25-2014 12-00-00	jaiswalp
GRMZM2G135029_P01	GO:0044464	20089766	EV-EXP-IDA	04-25-2014 12-00-00	jaiswalp
GRMZM2G348873_P01	GO:0042651	20089766	EV-EXP-IDA	04-25-2014 12-00-00	jaiswalp
GRMZM2G033198_P01	GO:0042651	20089766	EV-EXP-IDA	04-25-2014 12-00-00	jaiswalp
GRMZM2G372297_P01	GO:0009536	20089766	EV-EXP-IDA	04-25-2014 12-00-00	jaiswalp
GRMZM2G140432_P01	GO:0009532	20089766	EV-EXP-IDA	04-25-2014 12-00-00	jaiswalp
GRMZM2G143870_P02	GO:0042651	20089766	EV-EXP-IDA	04-25-2014 12-00-00	jaiswalp
GRMZM2G030494_P01	GO:0042651	20089766	EV-EXP-IDA	04-25-2014 12-00-00	jaiswalp
mdh6	GO:0009532	20089766	EV-EXP-IDA	04-25-2014 12-00-00	jaiswalp
GRMZM2G035948_P01	GO:0009532	20089766	EV-EXP-IDA	04-25-2014 12-00-00	jaiswalp
GRMZM2G030628_P01	GO:0009536	20089766	EV-EXP-IDA	04-25-2014 12-00-00	jaiswalp
GRMZM2G007038_P01	GO:0009532	20089766	EV-EXP-IDA	04-25-2014 12-00-00	jaiswalp
fer1	GO:0009532	20089766	EV-EXP-IDA	04-25-2014 12-00-00	jaiswalp
GRMZM2G139123_P01	GO:0009532	20089766	EV-EXP-IDA	04-25-2014 12-00-00	jaiswalp
GRMZM2G116258_P01	GO:0009532	20089766	EV-EXP-IDA	04-25-2014 12-00-00	jaiswalp
GRMZM2G110294_P01	GO:0009536	20089766	EV-EXP-IDA	04-25-2014 12-00-00	jaiswalp
GRMZM2G157564_P02	GO:0016020	20089766	EV-EXP-IDA	04-25-2014 12-00-00	jaiswalp
GRMZM2G010973_P01	GO:0009536	20089766	EV-EXP-IDA	04-25-2014 12-00-00	jaiswalp
GRMZM2G113325_P01	GO:0009536	20089766	EV-EXP-IDA	04-25-2014 12-00-00	jaiswalp
GRMZM2G016677_P01	GO:0042651	20089766	EV-EXP-IDA	04-25-2014 12-00-00	jaiswalp
GRMZM2G347956_P01	GO:0009547	20089766	EV-EXP-IDA	04-25-2014 12-00-00	jaiswalp
lls1	GO:0009528	20089766	EV-EXP-IDA	04-25-2014 12-00-00	jaiswalp
GRMZM2G107089_P01	GO:0009532	20089766	EV-EXP-IDA	04-25-2014 12-00-00	jaiswalp
GRMZM2G025031_P01	GO:0009532	20089766	EV-EXP-IDA	04-25-2014 12-00-00	jaiswalp
GRMZM2G149751_P05	GO:0044464	20089766	EV-EXP-IDA	04-25-2014 12-00-00	jaiswalp
GRMZM2G149534_P01	GO:0044464	20089766	EV-EXP-IDA	04-25-2014 12-00-00	jaiswalp
GRMZM2G077531_P01	GO:0009528	20089766	EV-EXP-IDA	04-25-2014 12-00-00	jaiswalp
GRMZM2G004006_P02	GO:0042651	20089766	EV-EXP-IDA	04-25-2014 12-00-00	jaiswalp
GRMZM2G047968_P01	GO:0009532	20089766	EV-EXP-IDA	04-25-2014 12-00-00	jaiswalp
GRMZM2G148769_P01	GO:0009532	20089766	EV-EXP-IDA	04-25-2014 12-00-00	jaiswalp
GRMZM2G063048_P01	GO:0009536	20089766	EV-EXP-IDA	04-25-2014 12-00-00	jaiswalp
GRMZM2G402092_P01	GO:0016020	20089766	EV-EXP-IDA	04-25-2014 12-00-00	jaiswalp
GRMZM2G036921_P01	GO:0009532	20089766	EV-EXP-IDA	04-25-2014 12-00-00	jaiswalp
GRMZM2G031721_P01	GO:0042646	20089766	EV-EXP-IDA	04-25-2014 12-00-00	jaiswalp
GRMZM2G101271_P01	GO:0009532	20089766	EV-EXP-IDA	04-25-2014 12-00-00	jaiswalp
GRMZM2G012119_P01	GO:0009536	20089766	EV-EXP-IDA	04-25-2014 12-00-00	jaiswalp
GRMZM2G170870_P01	GO:0009547	20089766	EV-EXP-IDA	04-25-2014 12-00-00	jaiswalp
GRMZM2G090722_P01	GO:0009532	20089766	EV-EXP-IDA	04-25-2014 12-00-00	jaiswalp
GRMZM2G054387_P02	GO:0044464	20089766	EV-EXP-IDA	04-25-2014 12-00-00	jaiswalp
GRMZM2G048085_P01	GO:0009532	20089766	EV-EXP-IDA	04-25-2014 12-00-00	jaiswalp
kin1	GO:0016020	20089766	EV-EXP-IDA	04-25-2014 12-00-00	jaiswalp
GRMZM2G074158_P01	GO:0009532	20089766	EV-EXP-IDA	04-25-2014 12-00-00	jaiswalp
GRMZM2G480850_P01	GO:0009532	20089766	EV-EXP-IDA	04-25-2014 12-00-00	jaiswalp
GRMZM2G070605_P01	GO:0031352	20089766	EV-EXP-IDA	04-25-2014 12-00-00	jaiswalp
GRMZM2G145895_P01	GO:0009536	20089766	EV-EXP-IDA	04-25-2014 12-00-00	jaiswalp
GRMZM2G025855_P01	GO:0009547	20089766	EV-EXP-IDA	04-25-2014 12-00-00	jaiswalp
GRMZM2G126361_P01	GO:0031361	20089766	EV-EXP-IDA	04-25-2014 12-00-00	jaiswalp
GRMZM2G035338_P02	GO:0009536	20089766	EV-EXP-IDA	04-25-2014 12-00-00	jaiswalp
GRMZM2G051697_P02	GO:0044464	20089766	EV-EXP-IDA	04-25-2014 12-00-00	jaiswalp
ss1	GO:0009532	20089766	EV-EXP-IDA	04-25-2014 12-00-00	jaiswalp
GRMZM2G143469_P01	GO:0031361	20089766	EV-EXP-IDA	04-25-2014 12-00-00	jaiswalp
GRMZM2G099529_P01	GO:0009532	20089766	EV-EXP-IDA	04-25-2014 12-00-00	jaiswalp
GRMZM2G010196_P01	GO:0009536	20089766	EV-EXP-IDA	04-25-2014 12-00-00	jaiswalp
GRMZM2G320325_P02	GO:0009532	20089766	EV-EXP-IDA	04-25-2014 12-00-00	jaiswalp
GRMZM2G086750_P02	GO:0016020	20089766	EV-EXP-IDA	04-25-2014 12-00-00	jaiswalp
GRMZM2G096153_P02	GO:0009536	20089766	EV-EXP-IDA	04-25-2014 12-00-00	jaiswalp
GRMZM2G052666_P01	GO:0009532	20089766	EV-EXP-IDA	04-25-2014 12-00-00	jaiswalp
GRMZM2G002515_P01	GO:0016020	20089766	EV-EXP-IDA	04-25-2014 12-00-00	jaiswalp
GRMZM2G022876_P01	GO:0042651	20089766	EV-EXP-IDA	04-25-2014 12-00-00	jaiswalp
GRMZM2G064096_P01	GO:0016020	20089766	EV-EXP-IDA	04-25-2014 12-00-00	jaiswalp
GRMZM2G122126_P01	GO:0009532	20089766	EV-EXP-IDA	04-25-2014 12-00-00	jaiswalp
GRMZM2G021256_P01	GO:0042651	20089766	EV-EXP-IDA	04-25-2014 12-00-00	jaiswalp
GRMZM2G081114_P01	GO:0042651	20089766	EV-EXP-IDA	04-25-2014 12-00-00	jaiswalp
GRMZM2G124321_P01	GO:0009532	20089766	EV-EXP-IDA	04-25-2014 12-00-00	jaiswalp
fgs1	GO:0009532	20089766	EV-EXP-IDA	04-25-2014 12-00-00	jaiswalp
GRMZM2G110277_P01	GO:0031976	20089766	EV-EXP-IDA	04-25-2014 12-00-00	jaiswalp
GRMZM2G080380_P01	GO:0009532	20089766	EV-EXP-IDA	04-25-2014 12-00-00	jaiswalp
oy1	GO:0009536	20089766	EV-EXP-IDA	04-25-2014 12-00-00	jaiswalp
GRMZM2G004352_P02	GO:0009536	20089766	EV-EXP-IDA	04-25-2014 12-00-00	jaiswalp
GRMZM2G109244_P01	GO:0031976	20089766	EV-EXP-IDA	04-25-2014 12-00-00	jaiswalp
GRMZM2G048907_P01	GO:0042651	20089766	EV-EXP-IDA	04-25-2014 12-00-00	jaiswalp
GRMZM2G106928_P02	GO:0009532	20089766	EV-EXP-IDA	04-25-2014 12-00-00	jaiswalp
gpa1	GO:0009532	20089766	EV-EXP-IDA	04-25-2014 12-00-00	jaiswalp
GRMZM2G040878_P01	GO:0010287	20089766	EV-EXP-IDA	04-25-2014 12-00-00	jaiswalp
GRMZM2G378717_P01	GO:0009536	20089766	EV-EXP-IDA	04-25-2014 12-00-00	jaiswalp
GRMZM2G032282_P01	GO:0009532	20089766	EV-EXP-IDA	04-25-2014 12-00-00	jaiswalp
GRMZM2G158147_P01	GO:0009532	20089766	EV-EXP-IDA	04-25-2014 12-00-00	jaiswalp
GRMZM2G121456_P01	GO:0009532	20089766	EV-EXP-IDA	04-25-2014 12-00-00	jaiswalp
GRMZM2G048928_P03	GO:0044464	20089766	EV-EXP-IDA	04-25-2014 12-00-00	jaiswalp
GRMZM2G059191_P01	GO:0042651	20089766	EV-EXP-IDA	04-25-2014 12-00-00	jaiswalp
GRMZM2G090338_P01	GO:0009532	20089766	EV-EXP-IDA	04-25-2014 12-00-00	jaiswalp
GRMZM2G302778_P01	GO:0044464	20089766	EV-EXP-IDA	04-25-2014 12-00-00	jaiswalp
GRMZM2G134067_P01	GO:0044464	20089766	EV-EXP-IDA	04-25-2014 12-00-00	jaiswalp
GRMZM2G361569_P01	GO:0009547	20089766	EV-EXP-IDA	04-25-2014 12-00-00	jaiswalp
GRMZM2G098011_P02	GO:0031352	20089766	EV-EXP-IDA	04-25-2014 12-00-00	jaiswalp
GRMZM2G067514_P01	GO:0009536	20089766	EV-EXP-IDA	04-25-2014 12-00-00	jaiswalp
GRMZM2G120517_P02	GO:0031361	20089766	EV-EXP-IDA	04-25-2014 12-00-00	jaiswalp
GRMZM2G016066_P01	GO:0042651	20089766	EV-EXP-IDA	04-25-2014 12-00-00	jaiswalp
GRMZM2G077333_P01	GO:0031361	20089766	EV-EXP-IDA	04-25-2014 12-00-00	jaiswalp
GRMZM2G001755_P01	GO:0009532	20089766	EV-EXP-IDA	04-25-2014 12-00-00	jaiswalp
GRMZM2G085885_P01	GO:0009536	20089766	EV-EXP-IDA	04-25-2014 12-00-00	jaiswalp
GRMZM2G420436_P01	GO:0009526	20089766	EV-EXP-IDA	04-25-2014 12-00-00	jaiswalp
GRMZM2G070167_P01	GO:0044464	20089766	EV-EXP-IDA	04-25-2014 12-00-00	jaiswalp
GRMZM2G015285_P01	GO:0010287	20089766	EV-EXP-IDA	04-25-2014 12-00-00	jaiswalp
GRMZM2G132506_P01	GO:0042651	20089766	EV-EXP-IDA	04-25-2014 12-00-00	jaiswalp
GRMZM2G010555_P02	GO:0031361	20089766	EV-EXP-IDA	04-25-2014 12-00-00	jaiswalp
GRMZM2G107968_P01	GO:0009532	20089766	EV-EXP-IDA	04-25-2014 12-00-00	jaiswalp
GRMZM2G176840_P01	GO:0042651	20089766	EV-EXP-IDA	04-25-2014 12-00-00	jaiswalp
GRMZM2G155253_P02	GO:0009532	20089766	EV-EXP-IDA	04-25-2014 12-00-00	jaiswalp
why1	GO:0042646	20089766	EV-EXP-IDA	04-25-2014 12-00-00	jaiswalp
GRMZM2G012404_P01	GO:0009532	20089766	EV-EXP-IDA	04-25-2014 12-00-00	jaiswalp
GRMZM2G701801_P02	GO:0009532	20089766	EV-EXP-IDA	04-25-2014 12-00-00	jaiswalp
GRMZM2G087079_P01	GO:0031976	20089766	EV-EXP-IDA	04-25-2014 12-00-00	jaiswalp
GRMZM2G040300_P02	GO:0009532	20089766	EV-EXP-IDA	04-25-2014 12-00-00	jaiswalp
GRMZM2G059252_P01	GO:0031976	20089766	EV-EXP-IDA	04-25-2014 12-00-00	jaiswalp
GRMZM2G080355_P01	GO:0031361	20089766	EV-EXP-IDA	04-25-2014 12-00-00	jaiswalp
lox6	GO:0009536	20089766	EV-EXP-IDA	04-25-2014 12-00-00	jaiswalp
GRMZM2G160925_P01	GO:0009532	20089766	EV-EXP-IDA	04-25-2014 12-00-00	jaiswalp
GRMZM2G053322_P01	GO:0009532	20089766	EV-EXP-IDA	04-25-2014 12-00-00	jaiswalp
GRMZM2G174107_P01	GO:0031352	20089766	EV-EXP-IDA	04-25-2014 12-00-00	jaiswalp
GRMZM2G089317_P01	GO:0009532	20089766	EV-EXP-IDA	04-25-2014 12-00-00	jaiswalp
GRMZM2G010406_P01	GO:0009532	20089766	EV-EXP-IDA	04-25-2014 12-00-00	jaiswalp
GRMZM2G004880_P01	GO:0009532	20089766	EV-EXP-IDA	04-25-2014 12-00-00	jaiswalp
GRMZM2G163988_P01	GO:0009547	20089766	EV-EXP-IDA	04-25-2014 12-00-00	jaiswalp
GRMZM2G084279_P01	GO:0009532	20089766	EV-EXP-IDA	04-25-2014 12-00-00	jaiswalp
GRMZM2G328893_P01	GO:0009532	20089766	EV-EXP-IDA	04-25-2014 12-00-00	jaiswalp
GRMZM2G080107_P01	GO:0042651	20089766	EV-EXP-IDA	04-25-2014 12-00-00	jaiswalp
GRMZM2G383088_P01	GO:0031352	20089766	EV-EXP-IDA	04-25-2014 12-00-00	jaiswalp
GRMZM2G020446_P01	GO:0009532	20089766	EV-EXP-IDA	04-25-2014 12-00-00	jaiswalp
GRMZM2G141241_P01	GO:0009536	20089766	EV-EXP-IDA	04-25-2014 12-00-00	jaiswalp
GRMZM2G025854_P01	GO:0009532	20089766	EV-EXP-IDA	04-25-2014 12-00-00	jaiswalp
GRMZM2G096792_P01	GO:0042651	20089766	EV-EXP-IDA	04-25-2014 12-00-00	jaiswalp
GRMZM2G025882_P01	GO:0042651	20089766	EV-EXP-IDA	04-25-2014 12-00-00	jaiswalp
GRMZM2G143917_P01	GO:0031976	20089766	EV-EXP-IDA	04-25-2014 12-00-00	jaiswalp
GRMZM2G377168_P01	GO:0031361	20089766	EV-EXP-IDA	04-25-2014 12-00-00	jaiswalp
GRMZM2G137409_P01	GO:0009532	20089766	EV-EXP-IDA	04-25-2014 12-00-00	jaiswalp
GRMZM2G021170_P01	GO:0009532	20089766	EV-EXP-IDA	04-25-2014 12-00-00	jaiswalp
GRMZM2G036829_P01	GO:0044464	20089766	EV-EXP-IDA	04-25-2014 12-00-00	jaiswalp
GRMZM2G050570_P01	GO:0009532	20089766	EV-EXP-IDA	04-25-2014 12-00-00	jaiswalp
GRMZM2G069708_P01	GO:0009536	20089766	EV-EXP-IDA	04-25-2014 12-00-00	jaiswalp
GRMZM2G090675_P01	GO:0009532	20089766	EV-EXP-IDA	04-25-2014 12-00-00	jaiswalp
GRMZM2G051952_P02	GO:0009536	20089766	EV-EXP-IDA	04-25-2014 12-00-00	jaiswalp
GRMZM2G153184_P01	GO:0031361	20089766	EV-EXP-IDA	04-25-2014 12-00-00	jaiswalp
GRMZM2G300801_P01	GO:0009532	20089766	EV-EXP-IDA	04-25-2014 12-00-00	jaiswalp
GRMZM2G052893_P01	GO:0009536	20089766	EV-EXP-IDA	04-25-2014 12-00-00	jaiswalp
GRMZM2G059353_P01	GO:0031352	20089766	EV-EXP-IDA	04-25-2014 12-00-00	jaiswalp
GRMZM2G118005_P01	GO:0009547	20089766	EV-EXP-IDA	04-25-2014 12-00-00	jaiswalp
GRMZM2G179292_P01	GO:0016020	20089766	EV-EXP-IDA	04-25-2014 12-00-00	jaiswalp
GRMZM2G432390_P01	GO:0009526	20089766	EV-EXP-IDA	04-25-2014 12-00-00	jaiswalp
GRMZM2G150337_P01	GO:0042651	20089766	EV-EXP-IDA	04-25-2014 12-00-00	jaiswalp
GRMZM2G052610_P01	GO:0031976	20089766	EV-EXP-IDA	04-25-2014 12-00-00	jaiswalp
GRMZM2G478212_P01	GO:0031352	20089766	EV-EXP-IDA	04-25-2014 12-00-00	jaiswalp
GRMZM2G109165_P01	GO:0009547	20089766	EV-EXP-IDA	04-25-2014 12-00-00	jaiswalp
GRMZM2G155753_P03	GO:0042651	20089766	EV-EXP-IDA	04-25-2014 12-00-00	jaiswalp
geranylgeranyl hydrogenase	GO:0031976	20089766	EV-EXP-IDA	04-25-2014 12-00-00	jaiswalp
glu2	GO:0009536	20089766	EV-EXP-IDA	04-25-2014 12-00-00	jaiswalp
GRMZM2G023906_P01	GO:0044464	20089766	EV-EXP-IDA	04-25-2014 12-00-00	jaiswalp
GRMZM2G119345_P01	GO:0009526	20089766	EV-EXP-IDA	04-25-2014 12-00-00	jaiswalp
GRMZM2G166441_P01	GO:0031352	20089766	EV-EXP-IDA	04-25-2014 12-00-00	jaiswalp
GRMZM2G140288_P01	GO:0009532	20089766	EV-EXP-IDA	04-25-2014 12-00-00	jaiswalp
GRMZM2G098545_P01	GO:0042646	20089766	EV-EXP-IDA	04-25-2014 12-00-00	jaiswalp
GRMZM2G002807_P01	GO:0009532	20089766	EV-EXP-IDA	04-25-2014 12-00-00	jaiswalp
GRMZM2G047219_P01	GO:0009532	20089766	EV-EXP-IDA	04-25-2014 12-00-00	jaiswalp
ssu1	GO:0009532	20089766	EV-EXP-IDA	04-25-2014 12-00-00	jaiswalp
GRMZM2G127393_P01	GO:0009532	20089766	EV-EXP-IDA	04-25-2014 12-00-00	jaiswalp
GRMZM2G163407_P01	GO:0031976	20089766	EV-EXP-IDA	04-25-2014 12-00-00	jaiswalp
GRMZM2G131708_P01	GO:0009536	20089766	EV-EXP-IDA	04-25-2014 12-00-00	jaiswalp
GRMZM2G408768_P01	GO:0044464	20089766	EV-EXP-IDA	04-25-2014 12-00-00	jaiswalp
GRMZM2G003246_P01	GO:0009532	20089766	EV-EXP-IDA	04-25-2014 12-00-00	jaiswalp
GRMZM2G002220_P01	GO:0009532	20089766	EV-EXP-IDA	04-25-2014 12-00-00	jaiswalp
GRMZM2G004382_P01	GO:0009532	20089766	EV-EXP-IDA	04-25-2014 12-00-00	jaiswalp
GRMZM2G177937_P01	GO:0009532	20089766	EV-EXP-IDA	04-25-2014 12-00-00	jaiswalp
GRMZM2G027331_P01	GO:0009532	20089766	EV-EXP-IDA	04-25-2014 12-00-00	jaiswalp
GRMZM2G001905_P01	GO:0009536	20089766	EV-EXP-IDA	04-25-2014 12-00-00	jaiswalp
GRMZM2G076962_P02	GO:0016020	20089766	EV-EXP-IDA	04-25-2014 12-00-00	jaiswalp
GRMZM2G019358_P01	GO:0009532	20089766	EV-EXP-IDA	04-25-2014 12-00-00	jaiswalp
GRMZM2G064960_P01	GO:0044464	20089766	EV-EXP-IDA	04-25-2014 12-00-00	jaiswalp
GRMZM2G169699_P04	GO:0009532	20089766	EV-EXP-IDA	04-25-2014 12-00-00	jaiswalp
GRMZM2G130379_P01	GO:0031361	20089766	EV-EXP-IDA	04-25-2014 12-00-00	jaiswalp
GRMZM2G121034_P01	GO:0009536	20089766	EV-EXP-IDA	04-25-2014 12-00-00	jaiswalp
GRMZM2G025659_P01	GO:0044464	20089766	EV-EXP-IDA	04-25-2014 12-00-00	jaiswalp
GRMZM2G099045_P01	GO:0009532	20089766	EV-EXP-IDA	04-25-2014 12-00-00	jaiswalp
GRMZM2G076885_P01	GO:0009532	20089766	EV-EXP-IDA	04-25-2014 12-00-00	jaiswalp
GRMZM2G166877_P01	GO:0044464	20089766	EV-EXP-IDA	04-25-2014 12-00-00	jaiswalp
GRMZM2G055899_P06	GO:0009532	20089766	EV-EXP-IDA	04-25-2014 12-00-00	jaiswalp
GRMZM2G136262_P01	GO:0009532	20089766	EV-EXP-IDA	04-25-2014 12-00-00	jaiswalp
GRMZM2G132811_P01	GO:0009536	20089766	EV-EXP-IDA	04-25-2014 12-00-00	jaiswalp
GRMZM2G082260_P01	GO:0009536	20089766	EV-EXP-IDA	04-25-2014 12-00-00	jaiswalp
GRMZM2G371795_P01	GO:0031361	20089766	EV-EXP-IDA	04-25-2014 12-00-00	jaiswalp
GRMZM2G154664_P02	GO:0009532	20089766	EV-EXP-IDA	04-25-2014 12-00-00	jaiswalp
GRMZM2G034120_P01	GO:0009536	20089766	EV-EXP-IDA	04-25-2014 12-00-00	jaiswalp
GRMZM2G039396_P01	GO:0009536	20089766	EV-EXP-IDA	04-25-2014 12-00-00	jaiswalp
crp4	GO:0009532	20089766	EV-EXP-IDA	04-25-2014 12-00-00	jaiswalp
GRMZM2G035213_P01	GO:0009536	20089766	EV-EXP-IDA	04-25-2014 12-00-00	jaiswalp
GRMZM2G090112_P01	GO:0044464	20089766	EV-EXP-IDA	04-25-2014 12-00-00	jaiswalp
GRMZM2G079256_P01	GO:0009532	20089766	EV-EXP-IDA	04-25-2014 12-00-00	jaiswalp
GRMZM2G025171_P01	GO:0042651	20089766	EV-EXP-IDA	04-25-2014 12-00-00	jaiswalp
GRMZM2G178576_P06	GO:0044464	20089766	EV-EXP-IDA	04-25-2014 12-00-00	jaiswalp
GRMZM2G007651_P01	GO:0009532	20089766	EV-EXP-IDA	04-25-2014 12-00-00	jaiswalp
GRMZM2G102167_P01	GO:0009532	20089766	EV-EXP-IDA	04-25-2014 12-00-00	jaiswalp
GRMZM2G007939_P01	GO:0009536	20089766	EV-EXP-IDA	04-25-2014 12-00-00	jaiswalp
GRMZM2G104608_P02	GO:0009536	20089766	EV-EXP-IDA	04-25-2014 12-00-00	jaiswalp
GRMZM2G058584_P01	GO:0009532	20089766	EV-EXP-IDA	04-25-2014 12-00-00	jaiswalp
GRMZM2G161932_P02	GO:0044464	20089766	EV-EXP-IDA	04-25-2014 12-00-00	jaiswalp
GRMZM2G016084_P01	GO:0009532	20089766	EV-EXP-IDA	04-25-2014 12-00-00	jaiswalp
GRMZM2G019807_P01	GO:0031361	20089766	EV-EXP-IDA	04-25-2014 12-00-00	jaiswalp
GRMZM2G414537_P01	GO:0016020	20089766	EV-EXP-IDA	04-25-2014 12-00-00	jaiswalp
GRMZM2G161244_P01	GO:0009532	20089766	EV-EXP-IDA	04-25-2014 12-00-00	jaiswalp
GRMZM2G020295_P02	GO:0044464	20089766	EV-EXP-IDA	04-25-2014 12-00-00	jaiswalp
GRMZM2G053726_P01	GO:0009532	20089766	EV-EXP-IDA	04-25-2014 12-00-00	jaiswalp
GRMZM2G074393_P01	GO:0031976	20089766	EV-EXP-IDA	04-25-2014 12-00-00	jaiswalp
GRMZM2G035063_P01	GO:0009532	20089766	EV-EXP-IDA	04-25-2014 12-00-00	jaiswalp
GRMZM2G127609_P01	GO:0009532	20089766	EV-EXP-IDA	04-25-2014 12-00-00	jaiswalp
GRMZM2G170008_P01	GO:0009532	20089766	EV-EXP-IDA	04-25-2014 12-00-00	jaiswalp
GRMZM2G092632_P02	GO:0009532	20089766	EV-EXP-IDA	04-25-2014 12-00-00	jaiswalp
GRMZM2G085153_P02	GO:0009532	20089766	EV-EXP-IDA	04-25-2014 12-00-00	jaiswalp
GRMZM2G035708_P01	GO:0042651	20089766	EV-EXP-IDA	04-25-2014 12-00-00	jaiswalp
GRMZM2G359038_P02	GO:0031352	20089766	EV-EXP-IDA	04-25-2014 12-00-00	jaiswalp
GRMZM2G047457_P01	GO:0009526	20089766	EV-EXP-IDA	04-25-2014 12-00-00	jaiswalp
GRMZM2G157156_P01	GO:0042651	20089766	EV-EXP-IDA	04-25-2014 12-00-00	jaiswalp
GRMZM2G036590_P01	GO:0009532	20089766	EV-EXP-IDA	04-25-2014 12-00-00	jaiswalp
GRMZM2G095826_P01	GO:0009532	20089766	EV-EXP-IDA	04-25-2014 12-00-00	jaiswalp
GRMZM2G027955	GO:0009532	20089766	EV-EXP-IDA	04-25-2014 12-00-00	jaiswalp
GRMZM2G068862_P01	GO:0009532	20089766	EV-EXP-IDA	04-25-2014 12-00-00	jaiswalp
GRMZM2G436199_P01	GO:0009532	20089766	EV-EXP-IDA	04-25-2014 12-00-00	jaiswalp
GRMZM2G145850_P01	GO:0009532	20089766	EV-EXP-IDA	04-25-2014 12-00-00	jaiswalp
GRMZM2G033885_P01	GO:0031361	20089766	EV-EXP-IDA	04-25-2014 12-00-00	jaiswalp
GRMZM2G051276_P01	GO:0009532	20089766	EV-EXP-IDA	04-25-2014 12-00-00	jaiswalp
GRMZM2G151440_P01	GO:0009536	20089766	EV-EXP-IDA	04-25-2014 12-00-00	jaiswalp
GRMZM2G108418_P01	GO:0009536	20089766	EV-EXP-IDA	04-25-2014 12-00-00	jaiswalp
GRMZM2G349062_P01	GO:0009536	20089766	EV-EXP-IDA	04-25-2014 12-00-00	jaiswalp
GRMZM2G018484_P01	GO:0031352	20089766	EV-EXP-IDA	04-25-2014 12-00-00	jaiswalp
GRMZM2G047954_P02	GO:0042651	20089766	EV-EXP-IDA	04-25-2014 12-00-00	jaiswalp
GRMZM2G023591_P01	GO:0009532	20089766	EV-EXP-IDA	04-25-2014 12-00-00	jaiswalp
GRMZM2G130121_P01	GO:0009532	20089766	EV-EXP-IDA	04-25-2014 12-00-00	jaiswalp
GRMZM2G018786_P04	GO:0009532	20089766	EV-EXP-IDA	04-25-2014 12-00-00	jaiswalp
GRMZM2G161673_P01	GO:0009536	20089766	EV-EXP-IDA	04-25-2014 12-00-00	jaiswalp
GRMZM2G181568_P01	GO:0016020	20089766	EV-EXP-IDA	04-25-2014 12-00-00	jaiswalp
IDP1438	GO:0009532	20089766	EV-EXP-IDA	04-25-2014 12-00-00	jaiswalp
GRMZM2G158462_P01	GO:0009532	20089766	EV-EXP-IDA	04-25-2014 12-00-00	jaiswalp
GRMZM2G024482_P02	GO:0009532	20089766	EV-EXP-IDA	04-25-2014 12-00-00	jaiswalp
GRMZM2G003765_P01	GO:0009532	20089766	EV-EXP-IDA	04-25-2014 12-00-00	jaiswalp
GRMZM2G017957_P01	GO:0044464	20089766	EV-EXP-IDA	04-25-2014 12-00-00	jaiswalp
GRMZM2G464328_P01	GO:0009536	20089766	EV-EXP-IDA	04-25-2014 12-00-00	jaiswalp
GRMZM2G086648_P03	GO:0009536	20089766	EV-EXP-IDA	04-25-2014 12-00-00	jaiswalp
GRMZM2G315125_P01	GO:0010287	20089766	EV-EXP-IDA	04-25-2014 12-00-00	jaiswalp
GRMZM2G100976_P01	GO:0009536	20089766	EV-EXP-IDA	04-25-2014 12-00-00	jaiswalp
GRMZM2G091811_P01	GO:0031976	20089766	EV-EXP-IDA	04-25-2014 12-00-00	jaiswalp
GRMZM2G150791_P01	GO:0009532	20089766	EV-EXP-IDA	04-25-2014 12-00-00	jaiswalp
GRMZM2G170595_P01	GO:0009532	20089766	EV-EXP-IDA	04-25-2014 12-00-00	jaiswalp
GRMZM2G167156_P01	GO:0009532	20089766	EV-EXP-IDA	04-25-2014 12-00-00	jaiswalp
GRMZM2G136889_P01	GO:0009536	20089766	EV-EXP-IDA	04-25-2014 12-00-00	jaiswalp
GRMZM2G076017_P01	GO:0031976	20089766	EV-EXP-IDA	04-25-2014 12-00-00	jaiswalp
GRMZM2G081268_P01	GO:0009532	20089766	EV-EXP-IDA	04-25-2014 12-00-00	jaiswalp
GRMZM2G140809_P01	GO:0009532	20089766	EV-EXP-IDA	04-25-2014 12-00-00	jaiswalp
GRMZM2G064663_P01	GO:0044464	20089766	EV-EXP-IDA	04-25-2014 12-00-00	jaiswalp
GRMZM2G176521_P01	GO:0009536	20089766	EV-EXP-IDA	04-25-2014 12-00-00	jaiswalp
GRMZM2G017419_P01	GO:0009532	20089766	EV-EXP-IDA	04-25-2014 12-00-00	jaiswalp
GRMZM2G129208_P01	GO:0009532	20089766	EV-EXP-IDA	04-25-2014 12-00-00	jaiswalp
GRMZM2G094978_P02	GO:0009532	20089766	EV-EXP-IDA	04-25-2014 12-00-00	jaiswalp
GRMZM2G077214_P01	GO:0009532	20089766	EV-EXP-IDA	04-25-2014 12-00-00	jaiswalp
GRMZM2G024607_P01	GO:0009536	20089766	EV-EXP-IDA	04-25-2014 12-00-00	jaiswalp
GRMZM2G164965_P01	GO:0009547	20089766	EV-EXP-IDA	04-25-2014 12-00-00	jaiswalp
GRMZM2G031169_P01	GO:0010287	20089766	EV-EXP-IDA	04-25-2014 12-00-00	jaiswalp
GRMZM2G032266_P01	GO:0009532	20089766	EV-EXP-IDA	04-25-2014 12-00-00	jaiswalp
GRMZM2G054065_P01	GO:0016020	20089766	EV-EXP-IDA	04-25-2014 12-00-00	jaiswalp
GRMZM2G082998_P01	GO:0009528	20089766	EV-EXP-IDA	04-25-2014 12-00-00	jaiswalp
GRMZM2G078324_P01	GO:0009536	20089766	EV-EXP-IDA	04-25-2014 12-00-00	jaiswalp
GRMZM2G142413_P01	GO:0042646	20089766	EV-EXP-IDA	04-25-2014 12-00-00	jaiswalp
GRMZM2G046070_P03	GO:0044464	20089766	EV-EXP-IDA	04-25-2014 12-00-00	jaiswalp
GRMZM2G175019_P01	GO:0044464	20089766	EV-EXP-IDA	04-25-2014 12-00-00	jaiswalp
GRMZM2G093526_P01	GO:0044464	20089766	EV-EXP-IDA	04-25-2014 12-00-00	jaiswalp
GRMZM2G391936	GO:0009532	20089766	EV-EXP-IDA	04-25-2014 12-00-00	jaiswalp
GRMZM2G162968_P01	GO:0009532	20089766	EV-EXP-IDA	04-25-2014 12-00-00	jaiswalp
GRMZM2G052546_P03	GO:0009532	20089766	EV-EXP-IDA	04-25-2014 12-00-00	jaiswalp
GRMZM2G030240_P01	GO:0009536	20089766	EV-EXP-IDA	04-25-2014 12-00-00	jaiswalp
GRMZM2G122843_P01	GO:0031361	20089766	EV-EXP-IDA	04-25-2014 12-00-00	jaiswalp
GRMZM2G040968_P01	GO:0009532	20089766	EV-EXP-IDA	04-25-2014 12-00-00	jaiswalp
GRMZM2G010044_P01	GO:0009532	20089766	EV-EXP-IDA	04-25-2014 12-00-00	jaiswalp
rpl29	GO:0009547	20089766	EV-EXP-IDA	04-25-2014 12-00-00	jaiswalp
GRMZM2G140782_P01	GO:0031976	20089766	EV-EXP-IDA	04-25-2014 12-00-00	jaiswalp
GRMZM2G127361_P01	GO:0009532	20089766	EV-EXP-IDA	04-25-2014 12-00-00	jaiswalp
GRMZM2G091560_P01	GO:0009532	20089766	EV-EXP-IDA	04-25-2014 12-00-00	jaiswalp
GRMZM2G042253_P01	GO:0009532	20089766	EV-EXP-IDA	04-25-2014 12-00-00	jaiswalp
GRMZM2G031761_P02	GO:0009528	20089766	EV-EXP-IDA	04-25-2014 12-00-00	jaiswalp
GRMZM2G047592_P02	GO:0009532	20089766	EV-EXP-IDA	04-25-2014 12-00-00	jaiswalp
GRMZM2G018771_P01	GO:0009536	20089766	EV-EXP-IDA	04-25-2014 12-00-00	jaiswalp
GRMZM2G368902_P01	GO:0009532	20089766	EV-EXP-IDA	04-25-2014 12-00-00	jaiswalp
GRMZM2G172723_P01	GO:0042651	20089766	EV-EXP-IDA	04-25-2014 12-00-00	jaiswalp
GRMZM2G095287_P01	GO:0009532	20089766	EV-EXP-IDA	04-25-2014 12-00-00	jaiswalp
GRMZM2G455085_P01	GO:0009532	20089766	EV-EXP-IDA	04-25-2014 12-00-00	jaiswalp
GRMZM2G119691_P01	GO:0009536	20089766	EV-EXP-IDA	04-25-2014 12-00-00	jaiswalp
GRMZM2G148872_P01	GO:0031976	20089766	EV-EXP-IDA	04-25-2014 12-00-00	jaiswalp
GRMZM2G073814_P02	GO:0009532	20089766	EV-EXP-IDA	04-25-2014 12-00-00	jaiswalp
GRMZM2G172032_P01	GO:0009532	20089766	EV-EXP-IDA	04-25-2014 12-00-00	jaiswalp
GRMZM2G446625_P03	GO:0031976	20089766	EV-EXP-IDA	04-25-2014 12-00-00	jaiswalp
GRMZM2G025322_P01	GO:0009532	20089766	EV-EXP-IDA	04-25-2014 12-00-00	jaiswalp
GRMZM2G164714_P02	GO:0009536	20089766	EV-EXP-IDA	04-25-2014 12-00-00	jaiswalp
GRMZM2G102838_P01	GO:0042651	20089766	EV-EXP-IDA	04-25-2014 12-00-00	jaiswalp
GRMZM2G471904_P03	GO:0042651	20089766	EV-EXP-IDA	04-25-2014 12-00-00	jaiswalp
GRMZM2G161868_P01	GO:0009532	20089766	EV-EXP-IDA	04-25-2014 12-00-00	jaiswalp
GRMZM2G178192_P01	GO:0009532	20089766	EV-EXP-IDA	04-25-2014 12-00-00	jaiswalp
GRMZM2G085301_P01	GO:0009526	20089766	EV-EXP-IDA	04-25-2014 12-00-00	jaiswalp
GRMZM2G019695_P01	GO:0009527	20089766	EV-EXP-IDA	04-25-2014 12-00-00	jaiswalp
GRMZM2G145962_P01	GO:0009547	20089766	EV-EXP-IDA	04-25-2014 12-00-00	jaiswalp
GRMZM2G013652_P01	GO:0009532	20089766	EV-EXP-IDA	04-25-2014 12-00-00	jaiswalp
GRMZM2G307600_P01	GO:0009536	20089766	EV-EXP-IDA	04-25-2014 12-00-00	jaiswalp
GRMZM2G086869_P03	GO:0044464	20089766	EV-EXP-IDA	04-25-2014 12-00-00	jaiswalp
GRMZM2G096962_P01	GO:0009547	20089766	EV-EXP-IDA	04-25-2014 12-00-00	jaiswalp
GRMZM2G069569_P02	GO:0031976	20089766	EV-EXP-IDA	04-25-2014 12-00-00	jaiswalp
GRMZM2G048313_P01	GO:0009532	20089766	EV-EXP-IDA	04-25-2014 12-00-00	jaiswalp
GRMZM2G434173_P01	GO:0009532	20089766	EV-EXP-IDA	04-25-2014 12-00-00	jaiswalp
GRMZM2G110408_P01	GO:0031361	20089766	EV-EXP-IDA	04-25-2014 12-00-00	jaiswalp
GRMZM2G044684_P01	GO:0009532	20089766	EV-EXP-IDA	04-25-2014 12-00-00	jaiswalp
GRMZM2G156356_P02	GO:0031352	20089766	EV-EXP-IDA	04-25-2014 12-00-00	jaiswalp
GRMZM2G120300_P01	GO:0009532	20089766	EV-EXP-IDA	04-25-2014 12-00-00	jaiswalp
GRMZM2G380457_P02	GO:0031361	20089766	EV-EXP-IDA	04-25-2014 12-00-00	jaiswalp
GRMZM2G323024_P01	GO:0009536	20089766	EV-EXP-IDA	04-25-2014 12-00-00	jaiswalp
GRMZM2G121612_P01	GO:0009532	20089766	EV-EXP-IDA	04-25-2014 12-00-00	jaiswalp
GRMZM2G148106_P01	GO:0009532	20089766	EV-EXP-IDA	04-25-2014 12-00-00	jaiswalp
les22	GO:0009532	20089766	EV-EXP-IDA	04-25-2014 12-00-00	jaiswalp
bsd2	GO:0009532	20089766	EV-EXP-IDA	04-25-2014 12-00-00	jaiswalp
GRMZM2G454952	GO:0009536	20089766	EV-EXP-IDA	04-25-2014 12-00-00	jaiswalp
GRMZM2G002165_P01	GO:0031976	20089766	EV-EXP-IDA	04-25-2014 12-00-00	jaiswalp
GRMZM2G000219_P01	GO:0009528	20089766	EV-EXP-IDA	04-25-2014 12-00-00	jaiswalp
GRMZM2G164558_P01	GO:0031361	20089766	EV-EXP-IDA	04-25-2014 12-00-00	jaiswalp
GRMZM2G011479_P01	GO:0016020	20089766	EV-EXP-IDA	04-25-2014 12-00-00	jaiswalp
GRMZM2G052036_P01	GO:0009532	20089766	EV-EXP-IDA	04-25-2014 12-00-00	jaiswalp
GRMZM2G095333_P01	GO:0042651	20089766	EV-EXP-IDA	04-25-2014 12-00-00	jaiswalp
GRMZM2G013811_P01	GO:0009532	20089766	EV-EXP-IDA	04-25-2014 12-00-00	jaiswalp
GRMZM2G045135_P01	GO:0044464	20089766	EV-EXP-IDA	04-25-2014 12-00-00	jaiswalp
GRMZM2G080724_P01	GO:0009532	20089766	EV-EXP-IDA	04-25-2014 12-00-00	jaiswalp
GRMZM2G169516_P02	GO:0009532	20089766	EV-EXP-IDA	04-25-2014 12-00-00	jaiswalp
GRMZM2G012397_P01	GO:0031361	20089766	EV-EXP-IDA	04-25-2014 12-00-00	jaiswalp
GRMZM2G031780_P02	GO:0010287	20089766	EV-EXP-IDA	04-25-2014 12-00-00	jaiswalp
GRMZM2G143767_P01	GO:0009532	20089766	EV-EXP-IDA	04-25-2014 12-00-00	jaiswalp
GRMZM2G124059_P01	GO:0009532	20089766	EV-EXP-IDA	04-25-2014 12-00-00	jaiswalp
GRMZM2G156227_P01	GO:0042651	20089766	EV-EXP-IDA	04-25-2014 12-00-00	jaiswalp
GRMZM2G025954_P01	GO:0009532	20089766	EV-EXP-IDA	04-25-2014 12-00-00	jaiswalp
GRMZM2G031057_P01	GO:0031976	20089766	EV-EXP-IDA	04-25-2014 12-00-00	jaiswalp
GRMZM2G407626_P01	GO:0044464	20089766	EV-EXP-IDA	04-25-2014 12-00-00	jaiswalp
GRMZM2G130085_P01	GO:0042651	20089766	EV-EXP-IDA	04-25-2014 12-00-00	jaiswalp
GRMZM2G071208_P01	GO:0009532	20089766	EV-EXP-IDA	04-25-2014 12-00-00	jaiswalp
GRMZM2G105539_P01	GO:0009536	20089766	EV-EXP-IDA	04-25-2014 12-00-00	jaiswalp
GRMZM2G043602_P01	GO:0009532	20089766	EV-EXP-IDA	04-25-2014 12-00-00	jaiswalp
GRMZM2G010929_P02	GO:0042651	20089766	EV-EXP-IDA	04-25-2014 12-00-00	jaiswalp
GRMZM2G033208_P01	GO:0009532	20089766	EV-EXP-IDA	04-25-2014 12-00-00	jaiswalp
GRMZM2G091189_P02	GO:0009532	20089766	EV-EXP-IDA	04-25-2014 12-00-00	jaiswalp
GRMZM2G086258_P02	GO:0031352	20089766	EV-EXP-IDA	04-25-2014 12-00-00	jaiswalp
GRMZM2G039841_P01	GO:0031976	20089766	EV-EXP-IDA	04-25-2014 12-00-00	jaiswalp
GRMZM2G162233_P01	GO:0031361	20089766	EV-EXP-IDA	04-25-2014 12-00-00	jaiswalp
GRMZM2G315121_P01	GO:0042651	20089766	EV-EXP-IDA	04-25-2014 12-00-00	jaiswalp
GRMZM2G123558_P02	GO:0044464	20089766	EV-EXP-IDA	04-25-2014 12-00-00	jaiswalp
iso3	GO:0009532	20089766	EV-EXP-IDA	04-25-2014 12-00-00	jaiswalp
GRMZM2G082214_P01	GO:0009532	20089766	EV-EXP-IDA	04-25-2014 12-00-00	jaiswalp
GRMZM2G315931_P01	GO:0009528	20089766	EV-EXP-IDA	04-25-2014 12-00-00	jaiswalp
GRMZM2G177508_P01	GO:0031361	20089766	EV-EXP-IDA	04-25-2014 12-00-00	jaiswalp
GRMZM2G024738_P04	GO:0009532	20089766	EV-EXP-IDA	04-25-2014 12-00-00	jaiswalp
GRMZM2G701207_P01	GO:0009536	20089766	EV-EXP-IDA	04-25-2014 12-00-00	jaiswalp
GRMZM2G024389_P02	GO:0009536	20089766	EV-EXP-IDA	04-25-2014 12-00-00	jaiswalp
GRMZM2G042516_P01	GO:0009532	20089766	EV-EXP-IDA	04-25-2014 12-00-00	jaiswalp
GRMZM2G157458_P01	GO:0009532	20089766	EV-EXP-IDA	04-25-2014 12-00-00	jaiswalp
GRMZM2G072091_P01	GO:0009532	20089766	EV-EXP-IDA	04-25-2014 12-00-00	jaiswalp
GRMZM2G030606_P01	GO:0042646	20089766	EV-EXP-IDA	04-25-2014 12-00-00	jaiswalp
GRMZM2G457621_P01	GO:0009532	20089766	EV-EXP-IDA	04-25-2014 12-00-00	jaiswalp
GRMZM2G311919_P01	GO:0009532	20089766	EV-EXP-IDA	04-25-2014 12-00-00	jaiswalp
GRMZM2G082185_P01	GO:0009532	20089766	EV-EXP-IDA	04-25-2014 12-00-00	jaiswalp
zpu1	GO:0009536	20089766	EV-EXP-IDA	04-25-2014 12-00-00	jaiswalp
GRMZM2G175728_P01	GO:0009532	20089766	EV-EXP-IDA	04-25-2014 12-00-00	jaiswalp
GRMZM2G436710_P01	GO:0042651	20089766	EV-EXP-IDA	04-25-2014 12-00-00	jaiswalp
GRMZM2G384338_P01	GO:0044464	20089766	EV-EXP-IDA	04-25-2014 12-00-00	jaiswalp
GRMZM2G093254_P02	GO:0031361	20089766	EV-EXP-IDA	04-25-2014 12-00-00	jaiswalp
GRMZM2G027640_P01	GO:0031361	20089766	EV-EXP-IDA	04-25-2014 12-00-00	jaiswalp
GRMZM2G008263_P01	GO:0009532	20089766	EV-EXP-IDA	04-25-2014 12-00-00	jaiswalp
GRMZM2G145500_P02	GO:0031352	20089766	EV-EXP-IDA	04-25-2014 12-00-00	jaiswalp
GRMZM2G029055_P01	GO:0009532	20089766	EV-EXP-IDA	04-25-2014 12-00-00	jaiswalp
GRMZM2G001805_P01	GO:0044464	20089766	EV-EXP-IDA	04-25-2014 12-00-00	jaiswalp
GRMZM2G040559_P01	GO:0016020	20089766	EV-EXP-IDA	04-25-2014 12-00-00	jaiswalp
fbn1	GO:0010287	20089766	EV-EXP-IDA	04-25-2014 12-00-00	jaiswalp
GRMZM2G153444_P01	GO:0010287	20089766	EV-EXP-IDA	04-25-2014 12-00-00	jaiswalp
GRMZM2G105791_P01	GO:0009532	20089766	EV-EXP-IDA	04-25-2014 12-00-00	jaiswalp
GRMZM2G153476_P01	GO:0009547	20089766	EV-EXP-IDA	04-25-2014 12-00-00	jaiswalp
GRMZM2G105518_P01	GO:0031361	20089766	EV-EXP-IDA	04-25-2014 12-00-00	jaiswalp
GRMZM2G175562_P02	GO:0042651	20089766	EV-EXP-IDA	04-25-2014 12-00-00	jaiswalp
cip1	GO:0009532	20089766	EV-EXP-IDA	04-25-2014 12-00-00	jaiswalp
IDP635	GO:0009532	20089766	EV-EXP-IDA	04-25-2014 12-00-00	jaiswalp
GRMZM2G099367_P01	GO:0031976	20089766	EV-EXP-IDA	04-25-2014 12-00-00	jaiswalp
GRMZM2G026015_P02	GO:0031361	20089766	EV-EXP-IDA	04-25-2014 12-00-00	jaiswalp
GRMZM2G046186_P01	GO:0009536	20089766	EV-EXP-IDA	04-25-2014 12-00-00	jaiswalp
GRMZM2G397247_P03	GO:0009532	20089766	EV-EXP-IDA	04-25-2014 12-00-00	jaiswalp
GRMZM2G087590_P01	GO:0042651	20089766	EV-EXP-IDA	04-25-2014 12-00-00	jaiswalp
GRMZM2G160268_P02	GO:0031361	20089766	EV-EXP-IDA	04-25-2014 12-00-00	jaiswalp
GRMZM2G077361_P01	GO:0009526	20089766	EV-EXP-IDA	04-25-2014 12-00-00	jaiswalp
GRMZM2G389233_P03	GO:0009532	20089766	EV-EXP-IDA	04-25-2014 12-00-00	jaiswalp
GRMZM2G013478_P01	GO:0009532	20089766	EV-EXP-IDA	04-25-2014 12-00-00	jaiswalp
GRMZM2G154549_P01	GO:0044464	20089766	EV-EXP-IDA	04-25-2014 12-00-00	jaiswalp
GRMZM2G454085_P01	GO:0009547	20089766	EV-EXP-IDA	04-25-2014 12-00-00	jaiswalp
GRMZM2G143788_P01	GO:0044464	20089766	EV-EXP-IDA	04-25-2014 12-00-00	jaiswalp
GRMZM2G119249_P02	GO:0009532	20089766	EV-EXP-IDA	04-25-2014 12-00-00	jaiswalp
GRMZM2G016622_P02	GO:0042651	20089766	EV-EXP-IDA	04-25-2014 12-00-00	jaiswalp
GRMZM2G062470_P01	GO:0031352	20089766	EV-EXP-IDA	04-25-2014 12-00-00	jaiswalp
GRMZM2G042027_P01	GO:0009526	20089766	EV-EXP-IDA	04-25-2014 12-00-00	jaiswalp
GRMZM2G117558_P01	GO:0031976	20089766	EV-EXP-IDA	04-25-2014 12-00-00	jaiswalp
GRMZM2G141289_P01	GO:0009532	20089766	EV-EXP-IDA	04-25-2014 12-00-00	jaiswalp
GRMZM2G043212_P01	GO:0009547	20089766	EV-EXP-IDA	04-25-2014 12-00-00	jaiswalp
GRMZM2G108643_P01	GO:0009547	20089766	EV-EXP-IDA	04-25-2014 12-00-00	jaiswalp
GRMZM2G122584_P01	GO:0009532	20089766	EV-EXP-IDA	04-25-2014 12-00-00	jaiswalp
GRMZM2G176820_P01	GO:0009547	20089766	EV-EXP-IDA	04-25-2014 12-00-00	jaiswalp
GRMZM2G064967_P01	GO:0016020	20089766	EV-EXP-IDA	04-25-2014 12-00-00	jaiswalp
gst1	GO:0044464	20089766	EV-EXP-IDA	04-25-2014 12-00-00	jaiswalp
GRMZM2G180418_P01	GO:0042646	20089766	EV-EXP-IDA	04-25-2014 12-00-00	jaiswalp
GRMZM2G155626_P01	GO:0009536	20089766	EV-EXP-IDA	04-25-2014 12-00-00	jaiswalp
GRMZM2G123204_P01	GO:0009532	20089766	EV-EXP-IDA	04-25-2014 12-00-00	jaiswalp
GRMZM2G003096_P01	GO:0044464	20089766	EV-EXP-IDA	04-25-2014 12-00-00	jaiswalp
GRMZM2G157269_P01	GO:0009532	20089766	EV-EXP-IDA	04-25-2014 12-00-00	jaiswalp
GRMZM2G156713_P01	GO:0009532	20089766	EV-EXP-IDA	04-25-2014 12-00-00	jaiswalp
GRMZM2G353444_P02	GO:0009536	20089766	EV-EXP-IDA	04-25-2014 12-00-00	jaiswalp
GRMZM2G032936_P01	GO:0016020	20089766	EV-EXP-IDA	04-25-2014 12-00-00	jaiswalp
GRMZM2G379002_P01	GO:0042651	20089766	EV-EXP-IDA	04-25-2014 12-00-00	jaiswalp
IDP154	GO:0009532	20089766	EV-EXP-IDA	04-25-2014 12-00-00	jaiswalp
GRMZM2G117300_P01	GO:0009532	20089766	EV-EXP-IDA	04-25-2014 12-00-00	jaiswalp
GRMZM2G140545_P01	GO:0044464	20089766	EV-EXP-IDA	04-25-2014 12-00-00	jaiswalp
GRMZM2G000622_P01	GO:0009536	20089766	EV-EXP-IDA	04-25-2014 12-00-00	jaiswalp
GRMZM2G170137_P02	GO:0044464	20089766	EV-EXP-IDA	04-25-2014 12-00-00	jaiswalp
GRMZM2G127147_P01	GO:0009532	20089766	EV-EXP-IDA	04-25-2014 12-00-00	jaiswalp
GRMZM2G139512_P02	GO:0009528	20089766	EV-EXP-IDA	04-25-2014 12-00-00	jaiswalp
GRMZM2G032253_P01	GO:0031976	20089766	EV-EXP-IDA	04-25-2014 12-00-00	jaiswalp
GRMZM2G077222_P01	GO:0009526	20089766	EV-EXP-IDA	04-25-2014 12-00-00	jaiswalp
GRMZM2G458824_P01	GO:0009536	20089766	EV-EXP-IDA	04-25-2014 12-00-00	jaiswalp
GRMZM2G081144_P01	GO:0009532	20089766	EV-EXP-IDA	04-25-2014 12-00-00	jaiswalp
GRMZM2G070422_P01	GO:0009532	20089766	EV-EXP-IDA	04-25-2014 12-00-00	jaiswalp
GRMZM2G093643_P01	GO:0009536	20089766	EV-EXP-IDA	04-25-2014 12-00-00	jaiswalp
GRMZM2G038848_P01	GO:0009532	20089766	EV-EXP-IDA	04-25-2014 12-00-00	jaiswalp
GRMZM2G053019_P01	GO:0031352	20089766	EV-EXP-IDA	04-25-2014 12-00-00	jaiswalp
GRMZM2G178775_P01	GO:0031361	20089766	EV-EXP-IDA	04-25-2014 12-00-00	jaiswalp
GRMZM2G117968_P01	GO:0042651	20089766	EV-EXP-IDA	04-25-2014 12-00-00	jaiswalp
GRMZM2G010349_P02	GO:0031361	20089766	EV-EXP-IDA	04-25-2014 12-00-00	jaiswalp
GRMZM2G143202	GO:0009536	20089766	EV-EXP-IDA	04-25-2014 12-00-00	jaiswalp
GRMZM2G149580_P01	GO:0009532	20089766	EV-EXP-IDA	04-25-2014 12-00-00	jaiswalp
GRMZM2G033493_P01	GO:0042170	20089766	EV-EXP-IDA	04-25-2014 12-00-00	jaiswalp
GRMZM2G024391_P01	GO:0016020	20089766	EV-EXP-IDA	04-25-2014 12-00-00	jaiswalp
GRMZM2G026614_P03	GO:0009532	20089766	EV-EXP-IDA	04-25-2014 12-00-00	jaiswalp
GRMZM2G006791_P04	GO:0031361	20089766	EV-EXP-IDA	04-25-2014 12-00-00	jaiswalp
GRMZM2G319357_P01	GO:0009532	20089766	EV-EXP-IDA	04-25-2014 12-00-00	jaiswalp
GRMZM2G113418_P01	GO:0009532	20089766	EV-EXP-IDA	04-25-2014 12-00-00	jaiswalp
GRMZM2G110657_P01	GO:0010287	20089766	EV-EXP-IDA	04-25-2014 12-00-00	jaiswalp
GRMZM2G029731_P01	GO:0009536	20089766	EV-EXP-IDA	04-25-2014 12-00-00	jaiswalp
GRMZM2G134256_P01	GO:0009532	20089766	EV-EXP-IDA	04-25-2014 12-00-00	jaiswalp
GRMZM2G096695_P01	GO:0009536	20089766	EV-EXP-IDA	04-25-2014 12-00-00	jaiswalp
GRMZM2G074857_P01	GO:0009532	20089766	EV-EXP-IDA	04-25-2014 12-00-00	jaiswalp
GRMZM2G141473_P01	GO:0044464	20089766	EV-EXP-IDA	04-25-2014 12-00-00	jaiswalp
GRMZM2G010884_P01	GO:0031361	20089766	EV-EXP-IDA	04-25-2014 12-00-00	jaiswalp
GRMZM2G071450_P01	GO:0042651	20089766	EV-EXP-IDA	04-25-2014 12-00-00	jaiswalp
GRMZM2G142097_P02	GO:0009547	20089766	EV-EXP-IDA	04-25-2014 12-00-00	jaiswalp
GRMZM2G472651_P01	GO:0031361	20089766	EV-EXP-IDA	04-25-2014 12-00-00	jaiswalp
GRMZM2G031028_P02	GO:0010287	20089766	EV-EXP-IDA	04-25-2014 12-00-00	jaiswalp
tga1	GO:0030528	16079849	EV-EXP-IMP	04-25-2014 12-00-00	jaiswalp
wx1	GO:0009250	16660720	EV-EXP-IMP	04-25-2014 12-00-00	jaiswalp
wx1	GO:0009058	16660720	EV-EXP-IMP	04-25-2014 12-00-00	jaiswalp
