# Supplementary material for: A computational platform to maintain and migrate manual functional annotations for BioCyc databases
Source: BMC Syst Biol. 2014 Oct 12;8:115. doi: 10.1186/s12918-014-0115-1 (PMC4203924; doi:10.1186/s12918-014-0115-1)
Supplement: Additional file 5 — Predicted regulatory links for EcoCyc. This file contains the transcriptional regulatory links predicted by the program GTRNetwork for the E. coli network. These links include a regulatory mode such that “-” implies downregulation and “+” implies upregulation. An empty value in this column implies that the regulatory mode could not be determined. [file 12918_2014_115_MOESM5_ESM.csv]

Regulator	Regulatee	Mode
G7630-MONOMER	EG12766	-
G7630-MONOMER	G7633	-
G7630-MONOMER	EG12260	-
G7630-MONOMER	EG12259	-
G7630-MONOMER	EG12257	-
G7630-MONOMER	EG12258	-
G7630-MONOMER	EG10383	+
G7630-MONOMER	EG10385	-
G7630-MONOMER	EG10387	+
G7630-MONOMER	G7702	-
G7630-MONOMER	G7703	-
G7630-MONOMER	G7704	-
G7630-MONOMER	G7705	-
G7630-MONOMER	G7706	-
G7630-MONOMER	G7707	-
G7630-MONOMER	G7708	-
G7630-MONOMER	G7709	-
G7630-MONOMER	G7710	-
G7630-MONOMER	G7711	-
G7630-MONOMER	EG12173	-
G7630-MONOMER	EG11359	-
G7630-MONOMER	EG10713	-
G7630-MONOMER	EG10714	-
G7630-MONOMER	EG11283	-
G7630-MONOMER	EG11283	-
G7630-MONOMER	EG10715	-
G7630-MONOMER	EG10716	-
G7630-MONOMER	EG10717	-
G7630-MONOMER	EG10718	-
G7630-MONOMER	EG10719	-
G7630-MONOMER	EG10720	-
G7630-MONOMER	EG10721	-
G7630-MONOMER	EG10722	-
G7630-MONOMER	EG10723	-
G7630-MONOMER	EG10724	-
G7630-MONOMER	EG10725	-
G7630-MONOMER	EG11867	-
G7630-MONOMER	EG11868	-
G7630-MONOMER	EG11866	-
G7630-MONOMER	EG11445	-
G7630-MONOMER	EG11444	-
G7630-MONOMER	G7516	-
G7630-MONOMER	G7517	-
G7630-MONOMER	G7498	-
G7630-MONOMER	G7497	-
G7630-MONOMER	G7500	-
G7630-MONOMER	G7499	-
G7630-MONOMER	EG11923	-
G7630-MONOMER	EG11924	-
G7630-MONOMER	EG11925	-
G7630-MONOMER	EG11926	-
G7821-MONOMER	EG11956	-
G7821-MONOMER	G7893	-
G7821-MONOMER	G7892	-
G7821-MONOMER	G7891	-
G7821-MONOMER	EG12539	-
G7821-MONOMER	G7921	-
G7821-MONOMER	G7920	-
G7821-MONOMER	G7856	-
G7821-MONOMER	EG12494	-
G7821-MONOMER	EG12495	-
G7821-MONOMER	G7858	-
G7821-MONOMER	G7859	-
G7821-MONOMER	G7860	-
G7821-MONOMER	G7855	-
G7821-MONOMER	EG11955	-
PHOSPHO-ARCA	G7293	-
PHOSPHO-ARCA	EG12394	-
PHOSPHO-ARCA	EG11428	-
EG12235-MONOMER	EG11841	-
EG12235-MONOMER	EG11842	-
EG10087-MONOMER	EG10157	-
EG10087-MONOMER	EG10240	-
EG10087-MONOMER	EG10241	-
EG10087-MONOMER	G0-8893
EG10087-MONOMER	EG10599	-
EG10087-MONOMER	EG10600	-
EG10087-MONOMER	EG10416	-
EG10087-MONOMER	EG11881	-
EG10087-MONOMER	EG11676	-
EG10087-MONOMER	G6268	-
EG10087-MONOMER	EG11591	-
EG10087-MONOMER	EG11592	-
EG10087-MONOMER	EG10168	-
EG10087-MONOMER	G6361	-
EG10087-MONOMER	G6362	-
EG10087-MONOMER	G6363	-
PD00250	EG10376
BAER-MONOMER	G7129	+
BAER-MONOMER	EG10509	+
BAER-MONOMER	EG11751	+
BAER-MONOMER	EG11752	+
BAER-MONOMER	G6800	+
BAER-MONOMER	G6803	+
BAER-MONOMER	G6801	+
BAER-MONOMER	G6802	+
BAER-MONOMER	G6804	+
BAER-MONOMER	G6805	+
BAER-MONOMER	G6806	+
PD00436	EG12469	+
EG12335-MONOMER	EG10637	+
EG12335-MONOMER	G7677	+
EG12335-MONOMER	G7676	+
EG12335-MONOMER	G436	+
EG12335-MONOMER	G7675	+
CPXR-MONOMER	EG10147	-
CPXR-MONOMER	EG10148	-
CPXR-MONOMER	EG10150	-
CPXR-MONOMER	EG10151	-
CPXR-MONOMER	EG10987	-
CPXR-MONOMER	EG10988	-
CPXR-MONOMER	EG11967	-
CPXR-MONOMER	EG11545	-
CPXR-MONOMER	G357	-
CPXR-MONOMER	G369	-
CPXR-MONOMER	G6562	-
CPXR-MONOMER	EG11355	-
CPXR-MONOMER	G7039	-
CPXR-MONOMER	EG11356	-
CPXR-MONOMER	EG10321	-
CPXR-MONOMER	EG10841	-
CPXR-MONOMER	EG11388	-
CPXR-MONOMER	EG11389	-
CPXR-MONOMER	G6833	-
CPXR-MONOMER	EG11018	-
CPXR-MONOMER	G6938	-
CPXR-MONOMER	G6623	-
CPXR-MONOMER	EG12252	-
CPXR-MONOMER	G7823	-
CPXR-MONOMER	EG11210	-
CPXR-MONOMER	G6955	-
MONOMER0-164	EG10524	+
MONOMER0-164	EG10526	+
MONOMER0-164	EG10527	+
PC00040	G6429	+
PC00040	G6430	+
PC00040	G6431	+
PC00040	G6432	+
PC00040	EG12407	+
PC00040	G6640	+
PC00040	G6934	+
PC00040	EG11894	+
PC00040	EG11895	+
CPLX0-7721	EG10046	+
CPLX0-7721	EG10095	+
CPLX0-7721	EG11225	+
CPLX0-7721	EG10232	+
CPLX0-7721	EG10233	+
CPLX0-7721	EG10234	+
CPLX0-7721	EG11799	+
CPLX0-7721	EG11800	+
CPLX0-7721	EG11801	+
CPLX0-7721	EG11802	+
CPLX0-7721	EG11803	+
CPLX0-7721	EG11804	+
CPLX0-7721	EG11805	+
CPLX0-7721	G7554	+
CPLX0-7721	EG10301	+
CPLX0-7721	EG10483	+
CPLX0-7721	EG10484	+
CPLX0-7721	EG10485	+
CPLX0-7721	EG10486	+
CPLX0-7721	EG10487	+
CPLX0-7721	EG11920	+
CPLX0-7721	EG12171	+
EG10226-MONOMER	G6836	+
EG10226-MONOMER	G6837	-
EG10226-MONOMER	EG11304	-
EVGA-MONOMER	EG11152	+
EVGA-MONOMER	EG12880	+
EVGA-MONOMER	G7354	+
PD01520	G6943	-
PD01520	G6941	-
PD01520	G6944	-
PD01520	G6942	-
PD01520	G6940	-
PD01520	G0-9384
MONOMER0-183	EG10232	+
MONOMER0-183	EG10233	+
MONOMER0-183	EG10234	+
MONOMER0-183	EG10006	+
MONOMER0-183	EG10357	+
MONOMER0-183	EG12075	+
MONOMER0-183	EG12076	+
MONOMER0-183	EG12077	+
MONOMER0-183	EG12078	+
MONOMER0-183	EG12079	+
MONOMER0-183	EG11519	+
MONOMER0-183	EG10188	+
MONOMER0-183	EG10653	+
MONOMER0-183	EG10654	+
MONOMER0-183	EG10655	+
MONOMER0-183	G7652	+
MONOMER0-183	G7653	+
MONOMER0-183	EG12171	+
PD00196	G7991	+
PD00196	EG30039
PD00196	EG30054	+
PD00196	EG30013
PD00196	EG30015
PD00196	EG30018
PD00196	EG30019
PD00196	EG30095	+
PD00196	EG30111	+
PD00196	EG30112	+
CPLX0-3930	EG10146	+
CPLX0-3930	EG10149	+
CPLX0-3930	EG10601	+
CPLX0-3930	EG10602	+
CPLX0-3930	EG10147	+
CPLX0-3930	EG10148	+
CPLX0-3930	EG10150	+
CPLX0-3930	EG10151	+
CPLX0-3930	EG10987	+
CPLX0-3930	EG10988	+
CPLX0-3930	EG11967	+
CPLX0-3930	EG11545	+
CPLX0-3930	EG10319	+
CPLX0-3930	EG10320	+
CPLX0-3930	G6549	+
PD00197	EG10764	-
PD00197	EG10870	-
PD00197	EG10905	-
PD00197	EG10917	-
PD00197	EG10868	-
PD00197	EG10869	-
PD00197	EG10875	-
PD00197	EG10876	-
PD00197	EG10879	-
PD00197	EG10884	-
PD00197	EG10888	-
PD00197	EG11232	-
PD00197	EG10904	-
PD00197	EG10907	-
PD00197	EG10913	-
PD00197	EG10766	-
PC00061	EG10810	-
PC00061	G6966	-
PC00061	EG10702	-
PC00061	EG11015	-
PC00061	EG12395	-
PD00260	G6525	-
PD00260	EG11105	-
PD00260	EG11181	-
PD00260	EG10113	-
PD00260	EG11735	-
PD00260	G6527	-
PD00260	EG12843	-
PD00260	EG12391	-
PD00260	G6763	-
PD00260	G7822	-
PD00260	G7593	-
EG11544-MONOMER	G7595	-
EG11544-MONOMER	G6833	-
EG11544-MONOMER	EG10147	-
EG11544-MONOMER	EG10148	-
EG11544-MONOMER	EG10150	-
EG11544-MONOMER	EG10151	-
EG11544-MONOMER	EG10987	-
EG11544-MONOMER	EG10988	-
EG11544-MONOMER	G6623	-
EG11544-MONOMER	G7823	-
EG11544-MONOMER	EG11210	-
PC00027	G6776	+
PC00027	G6194	+
PC00027	G6969	+
PC00027	G6970	+
G7326-MONOMER	EG11328	+
G7326-MONOMER	EG12130	+
G7326-MONOMER	EG12131	+
G7326-MONOMER	EG12311	+
G7326-MONOMER	G7747	+
PD00519	EG10084	+
PD00519	EG10499	+
PD00519	EG10500	+
PC00010	EG10010	+
PC00010	EG11760	-
PC00010	EG11807	-
PC00010	G6588	-
PD00353	EG10372	-
PD00353	G8221
PD00353	EG10498
PD00353	EG10998	-
PD00353	EG10999	-
PD00353	EG11000	-
PD00353	EG11277	-
PD00365	G6455	-
PD00365	G6454	-
PD00365	EG11797	-
PD00365	EG12100	-
PD00365	EG10736	-
PD00365	EG11108	-
PD00365	G7654	-
PD03938	EG10585	+
PC00103	EG12166	-
G7072-MONOMER	EG10088	-
G7072-MONOMER	EG10444	-
G7072-MONOMER	EG10445	-
G7072-MONOMER	EG10446	-
G7072-MONOMER	EG10447	-
G7072-MONOMER	EG10448	-
G7072-MONOMER	EG10449	-
G7072-MONOMER	EG10450	-
G7072-MONOMER	EG10451	-
G7072-MONOMER	EG11269	-
G7072-MONOMER	EG10499	-
G7072-MONOMER	EG10500	-
G7072-MONOMER	EG10756	-
G7072-MONOMER	EG10073	-
G7072-MONOMER	EG10946	-
G7678-MONOMER	G0-8904	+
G7678-MONOMER	EG11963	-
G7678-MONOMER	EG11961	-
G7678-MONOMER	EG11962	-
G7678-MONOMER	EG12544	-
G7678-MONOMER	G7901	-
G7678-MONOMER	G7871	-
G7678-MONOMER	G0-10495	-
PHOSPHO-NARL	EG10803	-
EG11320-MONOMER	EG12127	-
EG11320-MONOMER	EG11402	-
EG10694-MONOMER	EG10805	-
EG10694-MONOMER	EG10811	-
EG10694-MONOMER	EG11279	-
PHOB-MONOMER	EG12111	+
PHOB-MONOMER	EG10510	+
PUTA-MONOMER	EG10035	-
MONOMER0-2741	EG12769	+
MONOMER0-2741	EG12770	+
MONOMER0-2741	G7635	+
MONOMER0-2741	G7636	+
MONOMER0-2741	G7634	+
MONOMER0-2741	EG12768	+
PC00084	G7173	+
PC00084	G7129	+
PC00084	EG11338	+
PC00084	EG10044	+
PC00084	G6929	+
PC00084	G7117	+
PC00084	G7395	+
PD04418	EG10271	+
PD04418	EG10272	+
PD04418	G7949	+
RSTA-MONOMER	EG10642	+
PD01352	G6783	-
PD02198	EG10214	-
PD02198	EG10341	-
PD02198	EG11086	-
PD02198	EG10344	-
PD02198	EG10265	-
PD02198	EG10604	-
PD02198	EG11084	-
PD02198	EG10619	-
PD02198	EG10620	-
PD02198	EG10621	-
PD02198	EG10622	-
PD02198	EG10623	-
PD02198	EG11085
EG12094-MONOMER	G0-10617
EG12094-MONOMER	G0-9381
PD00406	EG12141	+
PHOSPHO-TORR	EG10095	+
PHOSPHO-TORR	EG11225	+
PHOSPHO-TORR	EG10688	+
PHOSPHO-TORR	EG10814	+
PHOSPHO-TORR	EG10815	+
PHOSPHO-TORR	EG10816	+
PHOSPHO-TORR	EG10817	+
PHOSPHO-TORR	EG10818	+
PHOSPHO-TORR	EG10819	+
PD00413	EG10998	-
PD00413	EG10999	-
PD00413	EG11000	-
PD00413	EG11277	-
CPLX0-3781	EG12096	-
CPLX0-3781	EG11250	-
CPLX0-3781	EG12380	+
CPLX0-3781	EG11130	-
CPLX0-3781	EG10836	-
CPLX0-3781	EG11131	-
CPLX0-3781	G7089	-
EG11929-MONOMER	EG10614	-
EG11929-MONOMER	EG10013	-
