# Supplementary material for: A computational platform to maintain and migrate manual functional annotations for BioCyc databases
Source: BMC Syst Biol. 2014 Oct 12;8:115. doi: 10.1186/s12918-014-0115-1 (PMC4203924; doi:10.1186/s12918-014-0115-1)
Supplement: Additional file 6 — CycTools source code. This file contains the source code for the CycTools program. [file 12918_2014_115_MOESM6_ESM.zip]

Archive with 4 entries (4 files):
- CycTools_v0.1.0-beta.jar
- install_JavaCycO.sh
- run_CycTools.bat
- run_CycTools.sh
