# Supplementary material for: A computational platform to maintain and migrate manual functional annotations for BioCyc databases
Source: BMC Syst Biol. 2014 Oct 12;8:115. doi: 10.1186/s12918-014-0115-1 (PMC4203924; doi:10.1186/s12918-014-0115-1)
Supplement: Additional file 6 — CycTools source code. This file contains the source code for the CycTools program. [file 12918_2014_115_MOESM6_ESM.zip › install_JavaCycO.sh]

#!/bin/bash

# This script installs JavaCycO on a linux-like machine.

# To compile the socket listener you might need to adjust where your includes are.  Just look for the jni.h file and use that directory, along with its /linux/ subdirectory. Set to the variable JavaIncludePath
# The following command may be helpful for finding the correct folder
# >find / -name 'jni.h' 2>/dev/null

JavaIncludePath=/usr/lib/jvm/java-7-openjdk-amd64/include/

eval FILEPATH=$PWD

while true; do
    read -p "Install JavaCycO to current directory? (Y|N): " answer
    case $answer in
        [Yy]* ) echo "YES"; break;;
        [Nn]* ) echo "NO"; read -p "Enter preferred install path: " FILEPATH; eval FILEPATH=$FILEPATH; break;;
        * ) echo "Please answer yes or no.";;
    esac
done

if [ ! -d $FILEPATH ]; then
    echo "$FILEPATH is not an existing directory; exiting"
    exit 1 
fi

cd $FILEPATH
echo $PWD

jar xf CycTools_v0.1.0-beta.jar

mkdir JavaCycO
mv JavaCycO.jar JavaCycO
cd JavaCycO
jar xf JavaCycO.jar

javac edu/iastate/javacyco/UnixDomainSocket.java
javah -jni -classpath . edu.iastate.javacyco.UnixDomainSocket
gcc -I$JavaIncludePath -I${JavaIncludePath}linux/ -I. edu/iastate/javacyco/edu_iastate_javacyco_UnixDomainSocket.c -o libunixdomainsocket.so -shared -fPIC

#Create executable file to launch JavacycServer
cat >$FILEPATH/runJavacycServer.sh <<EOL
#!/bin/bash

cd $FILEPATH/JavaCycO

PORT=4444

javac edu/iastate/javacyco/*.java

#can also use the following arguments:
#-verbose
#-log
java -Djava.library.path=. -cp . edu.iastate.javacyco.JavacycServer -port \$PORT
EOL

cat $FILEPATH/runJavacycServer.sh
chmod u+x $FILEPATH/runJavacycServer.sh
